# Supplementary material for: Modeling and predicting individual variation in COVID-19 vaccine-elicited antibody response in the general population
Source: PLOS Digit Health. 2024 May 3;3(5):e0000497. doi: 10.1371/journal.pdig.0000497 (PMC11068210; doi:10.1371/journal.pdig.0000497)
Supplement: S1 Data — (CSV) [file pdig.0000497.s015.csv]

	sex	height	weight	peakantibody	AUC	duration	M2	m	interval	age	local_pain	less_than_37.5	more_than_37.5	fatigue	headache	joint_pain	diarrhea	nausea	dizziness	other_symptoms	smoking	drinking	amount_of_alcohol	steroids	nsaids	acetaminophen	antihistamine	immunosuppressant	biologic	anticancer	COVID-19	hypertension	diabetes	asthma	anaphylaxy	mental	COVID_in_family	gout	dyslipidemia	rheumatism	lung	heart	collagen	allergy	immunodeficiency	cancer	thyroid	liver	kidney
0	1	162.0	47.0	1774.8478473802102	68381.35561108786	185.0	2978.202458642475	0.030864065435980755	32	45	0	0	0	0	0	1	0	0	0	0	0	1	1	0	0	0	0	0	0	0	0	0	0	0	0	0	0	0	0	0	0	0	0	0	0	0	0	0	0
1	2	182.0	57.0	845.0011692504355	131386.42579392978	288.0	399.1815933342824	0.020711307964107504	21	52	0	0	1	0	0	0	0	0	0	0	0	2	2	0	0	0	0	0	0	0	0	0	0	0	0	0	0	0	0	0	0	0	0	0	0	0	0	0	0
2	2	152.0	50.0	1293.425335086048	33479.959910890655	155.0	3284.4535801848315	0.022163570989258155	26	28	1	0	1	0	0	0	0	0	0	0	0	3	2	0	0	0	0	0	0	0	0	0	0	0	0	0	0	0	0	0	0	0	0	0	0	0	0	1	0
3	2	172.0	38.0	1641.6356161186163	14326.177659417495	289.0	2438.663696853585	0.03528068729673488	21	27	0	0	0	1	0	0	1	1	0	0	0	3	1	0	0	0	0	0	0	0	0	1	0	0	0	0	0	0	0	0	0	0	0	1	0	0	0	0	0
4	2	166.0	73.0	1861.9028506252616	92341.95992390378	264.0	2342.268309254825	0.020330766712918533	27	27	1	0	1	0	0	1	0	0	0	0	0	3	1	0	0	0	0	0	0	0	0	0	1	0	0	0	0	0	0	0	0	0	0	0	0	0	0	0	0
5	2	165.0	44.0	1501.4460316535897	131552.40898232415	119.0	551.7650811094127	0.028118890711980545	28	27	0	0	0	0	0	0	0	0	0	0	0	3	1	0	1	0	0	0	0	0	0	0	1	0	0	1	0	1	0	0	0	0	0	0	0	0	0	0	0
6	2	155.0	47.0	1404.6326747449743	83241.4141096815	311.0	3145.0186927665754	0.022592887895068595	23	13	1	0	0	0	0	0	0	0	0	0	1	3	1	0	0	0	0	0	0	0	0	1	0	0	0	0	0	0	0	0	0	0	0	0	0	0	0	0	0
7	2	154.0	44.0	858.7932320146944	6274.197399794084	123.0	1830.1780982625014	0.02217893366269077	22	64	0	0	0	0	0	1	0	0	0	0	0	3	1	0	0	0	0	0	0	0	0	0	0	0	0	0	0	0	0	0	0	0	0	0	0	0	0	0	0
8	1	141.0	51.0	1673.7448791894954	60632.445454687615	264.0	2741.4107651037993	0.008484124686679594	19	31	1	0	0	1	0	1	0	0	0	0	0	2	3	0	0	0	0	0	0	0	0	0	0	0	0	0	0	0	1	0	0	0	0	0	0	0	0	0	0
9	2	147.0	57.0	1704.819052853411	21895.43262570554	153.0	3114.7151327842453	0.03325491025266969	21	76	1	0	0	0	0	0	0	0	0	0	1	2	1	0	0	0	0	0	0	0	0	0	0	0	0	0	0	0	0	0	0	0	0	0	0	0	0	0	0
10	2	181.0	76.0	1395.9072600856725	144736.12086808827	13.0	2434.5295252060628	0.029490633187524408	20	17	0	0	0	0	0	1	0	0	0	1	1	3	3	0	1	0	0	0	0	0	0	1	1	0	1	0	0	0	0	0	0	0	0	0	0	0	0	0	0
11	2	186.0	82.0	843.2825152894302	88996.72000064944	174.0	2323.7466218374993	0.02478224828956681	21	47	1	1	1	0	1	1	0	0	0	0	0	1	1	0	0	0	1	0	0	0	0	0	0	0	0	0	0	0	0	0	0	0	0	1	0	0	0	0	0
12	2	166.0	41.0	1152.9141986253858	73029.41200093884	352.0	1494.1026413092852	0.024231751871595236	21	52	1	0	0	0	0	0	0	0	0	0	0	3	1	0	0	0	0	0	0	0	0	1	0	0	0	0	0	0	0	0	0	0	0	0	0	0	0	0	0
13	2	162.0	70.0	2161.842688658518	38176.0692903125	213.0	2544.5922247357325	0.018827001771002303	21	22	0	0	0	0	0	1	0	0	0	1	0	3	1	0	1	0	0	0	0	0	0	0	0	0	0	0	0	0	0	0	0	0	0	0	0	0	0	0	0
14	2	164.0	53.0	1435.3771612267014	171034.95664650603	82.0	2455.0154121844507	0.017026708904160807	21	43	1	0	0	0	0	1	0	0	0	0	0	3	1	0	0	0	0	0	0	0	0	1	0	0	0	0	0	0	0	0	0	0	0	0	0	0	0	0	0
15	2	169.0	81.0	623.1994593626295	23090.46383377405	282.0	3352.249386923688	0.027705339068207588	21	13	0	0	0	0	0	1	1	0	0	1	0	2	1	0	0	0	0	0	0	0	0	1	0	0	0	0	0	0	0	0	0	0	0	1	0	0	0	0	0
16	2	163.0	56.0	892.8892723208642	161568.68087735894	22.0	4734.181180708285	0.05533493836253165	34	69	1	0	1	0	0	1	0	0	0	0	0	3	1	0	0	0	0	0	0	0	0	1	1	0	0	0	0	0	1	0	0	0	0	0	0	0	0	1	0
17	2	152.0	41.0	2524.7632198595456	71168.31176210956	162.0	10227.29714244984	0.01315724892164026	22	70	0	0	0	0	0	0	0	0	0	0	0	2	1	0	0	0	0	0	0	0	0	0	1	0	0	0	0	0	0	0	0	0	0	0	0	0	0	0	0
18	2	170.0	78.0	3324.4585472979543	168908.68389675368	136.0	6605.63644207343	0.03800928010113144	31	53	1	0	0	1	0	1	0	0	0	0	1	3	2	0	0	0	0	0	0	0	0	0	0	0	0	0	0	0	0	0	0	0	0	1	0	0	0	0	0
19	2	172.0	49.0	1907.3331569374427	66422.75619736395	293.0	1610.4394427442876	0.030462790517301778	27	61	1	0	0	1	0	1	0	0	0	0	1	3	1	0	0	0	0	0	0	0	0	1	0	0	0	0	0	0	0	0	0	0	0	0	0	0	0	0	0
20	2	155.0	39.0	589.9078019134125	66864.89520651706	100.0	2697.441368681386	0.012385039309982564	21	64	1	0	0	0	0	1	0	0	0	0	0	1	1	1	0	0	0	0	0	0	0	1	0	0	0	0	0	0	0	0	0	0	0	0	0	0	0	0	0
21	2	157.0	62.0	1920.0746254204232	81513.76131581428	216.0	2967.3037152346615	0.023472671549442402	26	49	1	1	1	0	0	1	0	0	1	1	0	3	1	0	1	0	0	0	0	0	0	1	0	0	0	0	0	0	0	0	0	0	0	0	0	0	0	0	0
22	2	145.0	43.0	2197.7564108897304	105912.71110617465	241.0	2046.9724145584355	0.01723680496094527	21	21	1	1	0	0	0	1	0	0	0	0	0	1	1	0	0	0	0	0	0	0	0	0	0	0	0	0	0	0	0	0	0	0	0	0	0	0	0	0	0
23	2	152.0	53.0	1042.0274076531205	57563.21618078115	229.0	1013.4453461423032	0.03414911908632037	21	27	1	0	0	0	0	1	1	0	0	0	0	3	2	0	0	0	0	0	0	0	0	1	0	0	0	0	0	0	0	0	0	0	0	0	0	0	0	0	0
24	1	154.0	52.0	2701.4401465412957	67696.59447566947	230.0	7005.306904064434	0.0247950748683877	21	64	0	0	1	1	1	1	0	0	0	0	0	3	1	0	0	0	0	0	0	0	0	0	0	0	0	0	0	0	1	0	0	0	0	0	0	0	0	0	0
25	2	170.0	76.0	2209.3984186716057	213103.41010522802	348.0	1281.8316651734674	0.02457930647725003	26	48	1	0	1	1	1	1	0	0	0	0	1	2	2	0	0	0	0	0	0	0	0	1	0	0	0	0	0	0	1	0	0	0	0	0	0	0	0	0	0
26	2	148.0	57.0	1508.387483422598	99322.16650726656	73.0	3100.4825418457485	0.014733096512096385	21	19	1	0	0	1	0	1	0	0	0	0	0	3	1	0	0	0	0	0	0	0	0	0	0	0	0	0	0	0	0	0	0	0	0	0	0	0	0	0	0
27	2	150.0	49.0	1975.365629388655	89364.22737498608	193.0	966.9999865077133	0.0003481755190799	21	33	1	0	1	1	0	1	0	0	0	0	0	3	1	0	0	0	1	0	0	0	0	1	0	0	0	0	0	0	1	0	0	0	0	1	0	0	0	0	0
28	2	188.0	54.0	788.1881511583352	158565.1148661523	93.0	2675.1449714970254	0.014204740126060742	32	29	1	0	0	0	1	0	0	0	0	0	1	3	1	0	0	0	0	0	0	0	0	0	1	0	0	0	0	0	0	0	0	0	0	0	0	0	0	0	0
29	2	171.0	46.0	1792.217965936317	139979.3673599767	76.0	3111.40000639312	0.021393678495540584	26	27	1	0	0	0	0	1	0	0	0	1	0	3	2	0	0	0	0	0	0	0	0	0	0	0	0	0	0	0	0	0	0	1	0	0	0	0	0	0	0
30	2	163.0	36.0	1380.328034680524	66178.39933148489	130.0	1860.1312815163446	0.01708717303421713	21	13	1	0	0	0	0	0	0	0	0	0	1	3	1	0	0	0	0	0	0	0	0	0	0	0	0	0	0	0	0	0	0	0	0	0	0	0	0	0	0
31	1	184.0	53.0	445.4833998718031	98333.93762894189	13.0	343.4668819731455	0.0031090538506724098	21	13	0	0	0	0	1	1	0	0	0	0	0	3	2	0	1	0	0	0	0	0	0	0	0	0	0	0	0	0	0	0	0	0	0	0	0	0	0	0	0
32	2	168.0	69.0	429.50474013499615	48268.37254831649	13.0	2900.4628466230033	0.019242284213140864	21	13	1	0	0	0	0	0	0	0	0	0	0	1	1	0	0	0	0	0	0	0	0	0	0	0	0	0	0	0	0	0	0	0	0	0	0	0	0	0	0
33	1	142.0	46.0	2110.220204062045	94996.78368405398	109.0	2970.553033021023	0.022104918970525456	28	19	1	0	0	1	0	1	0	0	0	0	0	3	2	0	1	0	1	0	0	0	0	0	0	0	0	0	0	0	0	0	0	1	0	0	0	0	0	0	0
34	1	181.0	52.0	1942.1830745786783	190894.26297348592	234.0	800.1947430526156	0.026197285102056565	29	30	1	0	0	0	0	1	0	0	0	0	0	3	3	0	0	0	0	1	0	0	0	0	0	0	0	0	0	0	0	0	0	0	0	0	0	0	0	1	0
35	2	137.0	73.0	1502.5730781143302	147083.34471114812	119.0	2455.9029862111875	0.03790089821193082	24	50	1	0	0	0	0	0	0	0	0	0	1	3	1	0	0	0	0	0	0	0	0	1	0	0	0	0	0	0	0	0	0	0	0	0	0	0	0	0	0
36	2	164.0	59.0	2016.361984668845	55526.77201487859	162.0	2275.804343585294	0.023666339197289433	27	19	1	0	1	0	0	1	0	0	0	0	0	2	1	0	0	0	0	0	0	0	0	1	0	0	0	0	0	0	0	0	0	0	0	0	0	0	0	0	0
37	2	142.0	66.0	2830.094861817647	241480.10659434728	140.0	1194.9799236737258	0.03790267013170254	21	16	0	0	0	0	0	0	0	0	0	0	0	1	2	0	0	0	1	0	0	0	0	1	0	0	0	0	0	0	0	0	0	0	0	0	0	0	0	0	0
38	2	159.0	56.0	991.5519361991699	75451.57806676635	248.0	2625.5086701294313	0.011865114526013402	28	46	1	1	0	0	0	0	0	0	0	0	0	3	1	0	0	0	0	0	0	0	0	0	0	1	0	0	0	0	0	0	0	0	0	0	0	0	0	0	0
39	2	178.0	69.0	2070.634987320182	67822.7543758033	282.0	1982.6981821782315	0.028628714024857685	21	21	1	0	0	0	1	1	0	0	0	0	0	2	3	0	0	0	1	0	0	0	0	0	0	0	0	0	0	0	0	0	0	0	0	0	0	0	0	0	0
40	2	133.0	61.0	1150.5366253586449	20356.1935113586	190.0	2027.8206887906	0.015791421159479967	21	57	1	0	1	0	1	0	0	0	1	0	0	2	1	0	1	0	0	0	0	0	0	0	0	0	0	0	0	0	0	0	1	0	0	0	0	0	0	0	0
41	1	178.0	35.0	719.1475174905038	83354.65664936506	352.0	2378.010564890196	0.024356388379433665	21	58	1	0	1	0	0	1	0	0	0	0	0	1	1	0	0	0	1	0	0	0	0	0	0	0	0	0	0	0	0	0	0	0	0	0	0	0	0	0	0
42	1	172.0	35.0	772.9370450650446	62571.141424304384	281.0	2691.2835538544614	0.012614215601681338	25	26	1	0	1	0	0	1	0	0	0	0	0	3	3	0	0	1	0	0	0	0	0	0	0	0	0	0	0	0	0	0	0	0	0	0	0	0	0	0	0
43	2	151.0	45.0	917.5848119558955	92182.43589405515	63.0	2983.715114198477	0.033337087832612244	29	38	1	0	0	1	0	0	0	0	0	0	0	3	3	0	0	0	0	0	0	0	0	0	0	0	0	0	0	0	0	0	0	0	0	0	0	1	0	0	0
44	2	174.0	44.0	1480.4294472211877	153345.9070942339	119.0	2660.3557512754232	0.03432231098810182	32	62	1	0	0	0	0	1	0	0	1	0	0	3	2	0	0	0	0	0	0	0	0	0	0	0	0	0	0	0	1	0	0	0	0	0	0	0	0	0	0
45	2	177.0	49.0	1396.1089586260932	57360.17824100853	211.0	4251.4079414718035	0.02571927226518071	21	20	1	0	0	0	0	1	0	0	0	0	0	2	1	0	0	0	1	0	0	0	0	1	0	0	0	0	0	0	0	0	0	0	0	0	0	0	0	0	0
46	2	173.0	94.0	727.1372656049291	61761.089901186046	332.0	3049.3898318263855	0.01887070835932038	21	13	0	0	1	0	0	0	0	0	0	0	0	3	1	0	0	0	0	0	0	0	0	0	0	0	0	0	0	0	0	0	0	0	0	0	0	0	0	0	0
47	1	138.0	71.0	1807.2829406713156	114660.63166529959	208.0	1382.8713306461161	0.01297742252713046	24	52	1	0	0	0	0	0	0	0	0	0	0	2	2	0	0	0	0	0	0	0	0	0	1	0	0	1	0	0	0	0	0	0	0	0	0	0	0	0	0
48	1	163.0	71.0	1186.7794077501828	120495.15816427623	229.0	1222.2986765694784	0.009581152082595919	29	16	0	0	1	1	1	0	0	0	0	0	1	1	2	0	0	0	0	0	0	0	0	0	1	0	0	1	0	0	0	0	0	0	0	0	0	0	0	0	0
49	2	173.0	60.0	3257.4037692746942	119783.16688692143	231.0	2957.6946503297327	0.0295162151152008	21	57	1	0	1	1	0	0	0	0	0	0	0	3	1	0	0	0	0	0	0	0	0	0	0	0	0	0	0	0	1	0	0	0	0	1	0	0	0	1	1
50	2	173.0	47.0	1400.409946353039	52115.739515397814	305.0	1247.2072727587044	0.036873709076387484	25	55	1	0	0	0	0	1	0	0	0	0	0	3	1	0	0	0	1	0	0	0	0	0	0	0	0	0	0	0	0	0	0	0	0	0	0	0	0	0	0
51	2	174.0	40.0	445.307716536879	96540.94345018949	112.0	1632.3414959248812	0.034135329884679974	21	51	1	0	0	0	0	0	0	0	0	0	0	1	1	0	0	0	0	0	0	0	0	0	0	1	0	0	0	0	0	0	0	0	0	0	0	0	0	0	0
52	2	185.0	83.0	1649.3447080766718	111629.64287399215	292.0	3399.383160149862	0.01627229221221073	19	13	1	0	0	0	0	0	0	0	0	0	0	2	1	0	0	0	0	0	0	0	0	1	0	0	0	0	0	0	1	0	0	0	0	0	0	0	0	0	0
53	1	157.0	88.0	2266.507987184048	169533.6325493079	47.0	2953.191656231944	0.03626886454988777	21	53	1	0	1	0	1	1	0	0	0	0	0	3	1	0	0	0	1	0	1	0	0	1	0	0	0	0	0	0	0	0	0	0	0	0	0	0	0	0	0
54	2	157.0	120.0	766.2437272919369	118143.78303759784	55.0	2179.2082237679406	0.010946827775327576	18	13	1	0	0	0	0	0	0	0	0	0	0	3	1	0	0	0	0	0	0	0	0	0	0	0	0	0	0	0	0	0	0	0	0	0	0	0	0	0	0
55	1	152.0	69.0	2900.8798134916174	233653.1624852376	296.0	4607.870841156987	0.02082715711320537	23	51	0	0	0	0	0	1	0	0	0	0	1	1	1	0	0	0	0	0	0	0	0	1	0	1	0	0	0	0	0	0	0	0	0	0	0	0	0	0	0
56	2	161.0	58.0	4242.518704383405	68054.74985772773	352.0	3316.792828678751	0.013657146684193235	26	17	0	1	0	1	0	0	0	0	0	0	0	3	1	0	0	0	0	0	0	0	0	0	1	0	0	0	0	0	0	0	0	0	0	0	0	0	0	0	0
57	2	172.0	40.0	684.0074382606591	55727.12588708411	352.0	1616.4763702127839	0.03319219528042018	27	64	1	0	0	1	0	1	0	0	0	0	1	2	1	0	0	0	0	0	0	0	0	0	0	0	0	0	0	0	0	0	0	0	0	0	0	0	0	0	0
58	1	156.0	60.0	2566.6714775895475	148620.19765866402	240.0	3084.15002768366	0.02466246027734714	27	49	1	0	0	1	0	1	0	0	0	0	0	2	1	0	0	0	1	0	0	0	0	1	1	0	0	0	0	0	0	0	0	0	0	0	0	0	0	0	0
59	2	146.0	33.0	2239.187596070267	136128.86100977645	352.0	2065.0786366863395	0.017797343080589053	22	54	1	0	1	0	0	1	0	0	0	0	1	3	1	0	0	0	0	0	0	0	0	0	0	0	0	0	0	0	1	0	0	0	0	0	0	0	0	0	0
60	2	164.0	47.0	1616.3228077619076	11004.351896006057	78.0	3319.8086922547272	0.04073689191142274	24	50	0	0	0	1	0	0	0	0	0	0	0	3	1	0	0	0	0	0	0	0	0	0	0	0	0	0	0	0	0	0	0	0	0	0	0	0	0	0	0
61	2	161.0	31.0	3180.4712442744876	33727.21038578636	267.0	3167.5333432360394	0.024112487135649355	21	80	0	0	0	0	0	0	0	0	0	0	0	2	1	0	0	0	0	0	0	0	0	0	0	0	0	0	0	0	0	0	0	1	0	0	0	0	0	0	0
62	2	148.0	52.0	946.709891804328	64442.39909611993	252.0	4849.502497970908	0.022158772494943812	21	26	1	0	0	1	0	1	0	0	0	0	1	1	2	0	0	0	0	0	0	0	0	0	0	0	0	0	0	0	0	0	0	0	0	0	0	0	0	0	0
63	2	167.0	48.0	409.26464912324434	71355.70182135282	294.0	5310.010725243768	0.0210464858947337	21	31	0	0	0	0	0	0	0	0	0	0	0	2	1	0	0	0	0	0	0	0	0	1	0	0	0	0	0	0	0	0	0	0	0	0	0	0	0	0	0
64	2	164.0	60.0	2858.240590463326	74358.63479518484	277.0	2673.5071118003098	0.026091425125763814	20	54	0	0	0	1	0	1	0	0	0	0	0	3	1	0	0	1	0	0	0	0	0	1	0	0	0	0	0	0	0	0	0	0	0	0	0	0	0	0	0
65	2	148.0	46.0	1651.0807400536823	38741.980943045986	229.0	2135.4886025493734	0.03352654833736089	21	75	0	0	1	1	0	1	0	0	0	0	0	3	2	0	0	1	0	0	0	0	0	0	0	0	0	0	0	0	0	0	0	0	0	0	0	0	0	0	0
66	1	153.0	45.0	870.2162864561527	34961.482542394966	13.0	2777.827701807087	0.028205387831336727	25	20	1	0	1	1	0	0	0	0	0	0	1	3	1	0	0	0	0	0	0	0	0	0	0	0	0	0	0	0	0	0	0	0	0	0	0	0	0	0	0
67	2	163.0	33.0	787.4164929453337	234722.88801716868	323.0	4.85804389334697	0.026991838535955562	21	76	1	0	0	0	0	0	0	0	0	0	0	3	1	0	0	0	0	0	0	0	0	0	0	0	0	0	0	0	0	1	0	0	0	1	0	0	0	1	0
68	2	159.0	50.0	1617.4057709624615	31503.55992039399	294.0	2942.3586768271934	0.026262770546534427	21	20	1	0	0	0	0	1	0	0	0	0	0	3	2	0	0	0	0	0	0	0	0	1	0	0	0	0	0	1	0	0	0	0	0	0	0	0	0	0	0
69	2	148.0	61.0	3447.333827919526	42797.849613456725	82.0	2342.0894183657156	0.016010346975712218	21	15	1	0	0	0	0	0	0	0	0	0	0	3	1	0	0	0	0	0	0	0	0	1	0	0	0	0	0	1	0	0	0	0	0	0	0	0	0	0	1
70	1	163.0	51.0	1751.9925322828758	50684.087714273584	307.0	2529.824125799786	0.03865468953186558	27	72	1	1	0	1	0	1	0	0	0	0	1	3	1	0	0	0	0	0	0	0	0	0	0	1	0	0	0	0	0	0	0	0	0	0	0	0	0	0	0
71	2	157.0	42.0	2393.7116541329215	24351.308759514824	235.0	1330.8727254848075	0.01930654970022645	26	33	1	1	0	0	0	1	0	0	0	0	0	3	4	0	1	0	0	0	0	0	0	1	0	0	0	0	0	0	0	0	0	0	0	0	0	0	1	0	0
72	2	159.0	40.0	1628.8201626841894	165331.29827070524	220.0	6123.180101133369	0.03212787842960587	26	57	1	0	0	1	0	1	0	0	0	0	0	1	1	0	1	1	1	0	0	0	0	1	1	0	0	0	0	0	0	0	0	0	0	0	0	0	0	0	0
73	1	140.0	48.0	2241.070156726619	193029.41391211792	352.0	2078.7315477406664	0.03130452927889596	21	26	1	0	0	0	0	0	0	0	1	0	0	3	2	0	0	0	0	0	0	0	0	1	0	0	0	0	0	0	1	0	0	1	0	0	0	0	0	0	0
74	2	150.0	30.0	509.89025092713166	5660.9120605101	240.0	1621.8585378259695	0.02542356828130391	21	13	1	0	0	0	0	0	0	0	0	0	0	3	1	0	0	0	0	0	0	0	0	0	0	0	0	0	0	0	0	0	0	0	0	0	0	0	0	0	0
75	2	158.0	58.0	260.0171026539252	90111.30585892113	108.0	8727.178845238672	0.020430355097996164	21	25	1	1	0	1	0	1	0	0	0	0	0	3	2	0	0	0	0	0	0	0	0	1	0	0	0	0	0	0	0	0	0	1	0	0	0	0	0	1	0
76	2	176.0	61.0	1648.3699347263967	49499.417523593715	222.0	2975.2918690588667	0.04504282393801268	19	13	1	0	0	0	0	0	0	0	0	0	0	3	1	0	0	0	0	0	0	0	0	0	1	0	0	0	0	0	0	0	0	0	0	0	0	0	1	0	0
77	2	136.0	56.0	779.608602134063	65626.10232273676	352.0	2366.274970543166	0.028536277673208148	21	45	1	0	0	0	0	1	0	0	0	0	1	3	1	0	0	0	0	0	0	0	0	0	0	0	0	0	0	0	0	0	0	0	0	0	0	0	0	0	0
78	2	161.0	55.0	679.4122150401673	71607.83363255963	13.0	2736.281652894126	0.03637886918602166	22	27	0	0	0	0	0	0	0	0	0	0	0	3	2	0	1	0	0	0	0	0	0	0	0	0	0	0	0	0	0	0	0	0	0	0	0	0	0	1	0
79	2	169.0	99.0	911.0103261912775	43705.13765432287	130.0	9806.869601600534	0.03264877915951379	21	28	1	0	0	0	0	0	0	0	0	0	0	3	1	0	0	0	0	0	0	0	0	1	0	1	0	0	0	0	0	0	0	0	0	0	0	0	0	0	0
80	2	128.0	42.0	1965.643714036545	289814.2755627863	321.0	4819.882196055791	0.022633211029659255	21	41	1	0	1	0	0	0	0	0	0	0	1	2	1	0	0	0	0	0	0	0	0	0	0	0	0	0	0	0	0	0	0	0	0	0	0	0	0	0	0
81	2	176.0	58.0	742.2248468771077	86366.44367879131	207.0	2852.5783318868707	0.0014418919301221363	29	13	1	1	1	0	1	1	0	0	0	0	0	3	1	0	0	0	0	0	0	0	0	1	0	0	0	0	0	0	1	0	0	0	0	0	0	0	0	0	0
82	2	156.0	43.0	3119.2376284144293	169428.99704523874	352.0	2653.1553129838844	0.027973069669767037	21	13	1	0	0	1	1	0	0	0	0	0	0	3	1	0	0	0	0	0	0	0	0	0	0	0	0	0	0	0	0	0	0	0	0	1	0	0	0	0	0
83	2	160.0	78.0	1108.2093809791418	253349.2519753466	210.0	1759.0197668463668	0.01867400307726557	21	51	1	0	0	0	0	1	0	0	0	0	0	3	1	0	0	0	0	0	0	0	0	0	0	0	1	0	0	0	0	0	0	0	0	0	0	0	0	0	0
84	2	173.0	71.0	1815.614090854971	93573.96708710401	338.0	10165.018100842703	0.03309056980597453	19	32	0	0	0	0	0	1	0	0	0	0	0	2	2	0	1	0	0	0	0	1	0	1	1	0	0	0	0	0	0	0	0	0	0	0	0	0	0	0	0
85	2	149.0	69.0	312.6801314941194	275326.1085766172	352.0	2968.0949633980317	0.030051735504516223	21	33	1	0	1	0	0	1	0	0	0	0	0	3	1	0	0	0	0	0	0	0	0	1	0	0	0	0	0	0	0	0	0	0	0	0	0	0	0	0	0
86	1	168.0	70.0	1864.1645715719726	72567.57729862473	13.0	1404.293654625536	0.019460683876513188	28	13	1	0	1	1	0	0	1	0	0	1	0	2	1	0	0	0	0	0	0	0	0	0	1	0	0	0	0	0	0	0	0	0	0	0	0	0	0	0	0
87	2	170.0	73.0	2297.581913819745	103596.10331848472	51.0	1856.236724454191	0.009124568511367556	27	33	1	0	0	1	1	1	0	0	0	0	0	3	1	0	0	0	0	0	0	0	0	1	0	0	0	0	0	0	0	0	0	0	0	0	0	0	0	0	0
88	2	131.0	45.0	777.0576840159476	159320.09437586286	158.0	1882.7452980342318	0.02364430763329778	26	55	0	0	0	0	0	1	0	0	0	0	0	2	1	0	0	0	0	0	0	0	0	0	0	0	0	0	0	0	0	1	0	0	0	0	0	0	0	0	0
89	2	170.0	60.0	1205.8533438680502	68425.26662374061	352.0	964.0018240092038	0.029859476044192434	21	14	1	0	0	1	0	0	0	0	0	0	0	3	1	0	0	0	0	0	0	0	0	0	0	0	0	0	0	0	0	0	0	0	0	0	0	0	0	0	0
90	2	159.0	53.0	4535.737293746438	77940.57831891853	347.0	1497.9207937206786	0.011611956409196138	21	61	1	0	1	0	0	1	0	0	0	0	0	3	1	1	0	0	0	0	0	0	0	0	0	0	0	0	0	0	0	0	0	0	0	0	0	0	0	0	0
91	2	154.0	62.0	916.1558539721966	113067.02782474611	245.0	11852.644186392587	0.03140737289752765	27	44	0	0	0	0	0	1	1	0	0	0	0	3	1	0	1	0	0	0	0	0	0	1	0	0	0	0	0	0	0	0	0	0	0	0	0	0	0	0	0
92	2	139.0	66.0	569.1184932780177	73321.436042141	244.0	1604.5098018063352	0.022530535970781612	21	13	1	0	0	0	1	0	0	0	0	0	0	3	1	0	0	0	0	0	0	0	0	0	0	0	0	0	0	0	1	0	0	0	0	0	0	0	0	0	0
93	2	176.0	87.0	2772.234666582987	99154.24002285648	74.0	9725.708313506133	0.03130946166440024	21	60	0	0	0	1	0	1	0	0	0	0	0	3	1	0	0	0	0	0	1	0	0	1	0	0	0	0	0	1	0	0	0	1	0	0	0	1	0	0	0
94	2	160.0	100.0	3361.3664935496954	44462.32697998501	208.0	614.8478809669766	0.006475259571613648	23	19	1	0	0	1	0	0	0	0	0	0	0	1	2	0	0	0	0	0	0	0	0	0	0	0	0	0	0	0	1	0	0	0	0	0	0	0	0	0	0
95	1	156.0	107.0	660.7347720544835	89321.13696735298	187.0	788.933237563431	0.016464732636001882	21	17	1	0	1	0	0	1	0	0	0	0	0	3	2	0	0	0	0	0	0	0	0	0	0	0	0	1	0	0	0	0	0	0	0	0	0	0	0	0	0
96	2	165.0	66.0	4753.967109327272	40491.15704195149	183.0	1837.2479686063539	0.028118714399205692	21	65	1	0	0	1	0	1	0	0	0	0	0	2	1	0	0	0	0	0	0	0	0	0	0	0	0	0	0	0	0	0	0	0	0	0	0	0	0	0	0
97	2	179.0	54.0	3044.6370211085086	61193.475101195014	183.0	1584.8074825238066	0.031196314277938925	21	34	0	0	0	0	0	1	0	0	0	0	0	3	1	0	0	0	0	0	0	0	0	1	0	0	0	0	0	0	0	0	0	0	0	0	0	0	0	0	0
98	2	164.0	28.0	886.9725449593135	111771.51163178477	41.0	5810.985093735094	0.025386540859416874	21	35	0	0	0	0	0	1	0	0	0	0	0	2	1	0	0	0	0	0	0	0	0	1	1	1	0	0	0	0	0	0	0	0	0	0	0	0	0	0	0
99	2	189.0	72.0	1755.4377077500158	68609.11558035038	141.0	3240.822284342641	0.057612576138811517	21	61	1	0	0	0	0	1	0	0	0	0	0	2	1	0	0	0	0	0	0	0	0	0	0	0	0	0	0	0	0	0	0	0	0	0	0	0	0	0	0
100	1	171.0	58.0	368.1688085304459	5660.9120605101	227.0	6671.236476251028	0.03160895700243122	21	46	0	0	0	0	0	1	0	0	0	0	0	3	2	0	0	0	0	0	0	0	0	1	0	0	0	0	0	0	0	0	0	0	0	0	0	0	0	0	0
101	2	170.0	46.0	764.2289928520861	25242.791090075385	352.0	4.85804389334697	0.033856261867870385	26	15	0	1	1	1	0	1	0	0	0	0	0	3	1	0	0	0	1	0	0	0	0	0	0	0	0	0	0	0	0	0	0	0	0	0	0	0	0	0	0
102	2	165.0	58.0	1806.9319135728003	136210.52011932622	271.0	5910.6576098377045	0.03113844933193012	21	49	0	0	1	0	0	1	0	0	0	0	0	3	1	0	0	0	0	0	0	0	0	1	0	0	0	0	0	0	0	0	0	1	0	0	0	0	0	0	0
103	1	166.0	67.0	3420.5524559981363	66477.42375540794	81.0	3049.909703471035	0.031073332608251014	26	42	1	0	0	1	1	0	0	0	0	0	0	2	1	0	0	0	0	0	0	0	0	0	0	0	0	0	0	0	0	0	0	0	0	0	0	0	0	0	0
104	2	176.0	37.0	2126.673299926293	87673.75226173902	72.0	7866.997260541331	0.024586875646229824	21	30	1	0	1	0	0	1	0	0	0	0	0	3	2	0	0	0	0	0	0	0	0	0	0	1	0	0	0	0	0	0	0	0	1	0	0	0	0	0	0
105	2	153.0	39.0	1493.7662948821683	86897.27652712623	314.0	2881.6633408197245	0.02384243277271976	29	17	1	0	0	0	0	1	0	0	0	0	0	2	1	0	0	0	0	0	0	0	0	1	0	0	0	0	0	1	1	0	1	0	0	0	0	0	0	0	0
106	2	163.0	65.0	895.2869553019682	48022.12562215434	320.0	4552.509170838725	0.01998823688700349	21	30	1	0	1	0	0	1	0	0	0	0	0	3	1	0	0	0	0	0	0	0	0	0	0	0	0	0	0	0	0	0	0	0	0	0	0	0	0	0	0
107	1	184.0	33.0	1258.7117914360454	81943.83771342864	110.0	862.6137025021346	0.02335627610371705	22	28	1	0	0	0	1	0	0	0	0	0	1	3	1	0	1	0	0	0	0	0	0	1	0	0	0	1	0	0	1	0	0	0	0	1	0	0	0	0	0
108	2	143.0	51.0	634.9348377215881	69748.54524182263	168.0	1905.955990871878	0.014121344661818365	21	40	1	0	0	0	0	0	0	0	0	0	0	2	2	0	0	0	0	0	0	0	0	1	0	0	0	0	0	0	0	0	0	0	0	0	0	0	0	0	0
109	1	173.0	28.0	5971.822776851912	162102.95205030625	66.0	2722.793951896155	0.02012475342700417	21	18	1	0	1	1	0	0	0	0	0	0	0	3	1	0	0	0	0	0	0	0	0	0	0	0	0	0	0	0	0	0	0	0	0	0	0	1	0	1	0
110	2	152.0	84.0	1122.9313544595166	38540.213435546124	176.0	1529.5438386191997	0.03039282255968971	27	67	1	0	0	0	1	1	0	0	0	0	0	3	1	0	0	0	0	0	0	0	0	0	0	0	0	0	0	0	0	0	0	0	0	0	0	0	0	0	0
111	2	155.0	61.0	1546.4714121579423	17896.637930297165	179.0	2184.0165164492905	0.0016011900485985893	21	33	0	0	1	0	0	0	0	0	0	0	0	3	1	0	0	0	0	0	0	0	0	1	1	0	0	0	0	0	0	0	0	0	0	0	0	0	0	0	0
112	1	150.0	49.0	468.827690471351	115993.04078231851	173.0	3054.455420169353	0.025987427909425386	24	19	1	1	0	1	0	0	0	0	0	0	0	2	1	0	0	0	0	0	0	0	0	0	0	0	0	0	0	0	0	0	0	0	0	0	0	0	0	0	0
113	2	179.0	57.0	1684.6591211114624	71488.98029904773	212.0	2121.274697347266	0.018191254495222572	21	47	0	1	0	0	1	1	0	0	0	0	0	3	1	0	0	0	0	0	0	0	0	0	0	0	0	0	0	0	0	0	0	0	0	0	0	0	0	0	0
114	2	167.0	58.0	757.7611587917634	368302.7943607894	130.0	2345.3428964053123	0.027929723347033232	21	30	1	0	0	1	0	0	0	0	0	0	0	3	1	0	0	0	0	0	0	0	0	0	0	0	0	0	0	0	0	0	0	0	0	1	0	0	0	0	0
115	1	164.0	66.0	507.9537080333994	86648.07516061184	162.0	3599.606683591888	0.032770422562767146	21	68	1	0	0	1	0	0	0	0	0	0	0	1	2	0	0	0	0	0	0	0	0	1	0	0	0	0	0	0	0	0	1	0	0	0	0	0	0	0	0
116	2	147.0	36.0	970.5783037982627	5660.9120605101	352.0	3217.828068013724	0.033043494494798945	26	74	0	0	1	0	0	0	0	0	0	0	0	1	2	0	0	0	1	0	0	0	0	1	0	0	0	0	0	0	0	0	0	0	0	0	0	0	0	0	0
117	2	176.0	52.0	809.0319019957907	69587.41597892519	187.0	2797.857561027011	0.015447892064287577	29	56	1	0	0	0	0	1	0	0	0	0	0	3	1	0	0	0	0	0	0	0	0	0	0	0	0	0	0	0	0	1	0	0	0	0	0	0	0	0	0
118	2	141.0	55.0	1756.8489596652337	16654.24869628983	261.0	2046.882489084661	0.020108332372278506	19	39	1	0	0	0	0	1	0	0	0	0	0	2	1	0	1	0	0	0	0	0	0	1	0	1	0	0	1	0	0	0	0	0	0	0	0	1	0	0	0
119	2	156.0	101.0	1824.7090111189168	126468.78983289392	172.0	2447.1518935311306	0.02217258384898423	21	21	1	0	0	0	0	0	0	0	0	1	0	3	2	0	0	0	0	0	0	0	0	0	0	0	0	0	0	0	0	0	0	0	0	0	0	0	0	0	0
120	1	155.0	40.0	1221.0129899862143	7367.0497406403265	268.0	2217.694406426477	0.011934543099300645	21	42	1	0	0	0	1	0	0	0	0	0	0	3	1	0	0	0	0	0	0	0	0	1	0	0	0	0	0	0	1	0	0	0	0	0	0	0	0	0	0
121	2	169.0	52.0	1320.9478440742932	145169.47884781397	182.0	2793.3710479324227	0.018176001310601132	20	36	0	0	1	0	0	0	0	0	0	0	0	2	1	0	1	0	1	0	0	0	0	0	0	0	0	0	0	0	0	0	0	0	0	0	0	0	0	0	0
122	2	152.0	44.0	1093.1255549032176	152881.02538320218	284.0	1785.4681767642383	0.030954472103073852	27	39	1	0	0	0	0	0	0	0	0	0	0	3	1	0	1	1	1	0	0	0	0	1	0	0	0	0	0	1	0	0	0	0	0	0	0	0	0	0	0
123	2	167.0	74.0	553.4110569222893	210765.87874120707	300.0	2703.552460664285	0.037694155810444656	25	52	1	1	0	0	0	1	0	0	0	0	0	1	1	0	0	0	0	0	0	0	0	0	0	0	0	0	0	0	0	0	0	0	0	0	0	0	0	1	0
124	2	171.0	28.0	1860.1422858981846	148830.3680745297	352.0	5469.54963989116	0.01875397739264721	24	17	1	1	1	0	0	1	0	0	0	0	0	3	1	0	0	0	0	0	0	0	0	0	0	0	0	0	0	0	0	0	0	0	0	0	0	0	0	0	0
125	2	157.0	96.0	1389.9016760514428	170689.67546856246	200.0	1501.5414141082742	0.024940879442479025	21	28	1	1	0	0	0	0	0	0	1	1	0	3	1	0	0	0	0	0	0	0	0	0	0	0	0	0	0	1	1	0	0	0	0	0	0	0	0	0	0
126	2	163.0	63.0	828.6428884155312	131175.89336334122	294.0	2266.845958287311	0.029638532685706525	22	66	1	0	0	1	0	0	0	0	0	0	0	3	1	0	0	0	0	0	0	0	0	0	0	0	0	0	0	0	0	0	0	1	0	1	0	0	0	0	0
127	1	149.0	61.0	504.4240483358032	54357.38426130041	315.0	2513.1240692653496	0.03378335459381095	21	28	1	0	0	0	0	1	0	0	0	0	0	3	1	0	0	0	0	0	0	0	0	0	0	0	0	0	0	0	0	0	0	0	0	0	0	0	0	0	0
128	2	175.0	34.0	854.2711915438952	237380.9920758303	289.0	2264.211157906697	0.01608744800694795	18	63	0	0	0	0	1	1	0	0	0	0	0	3	1	1	1	0	0	0	0	0	0	0	0	0	0	0	0	0	0	0	0	1	1	0	0	0	0	0	0
129	2	145.0	53.0	691.2699294572849	55993.853012849955	352.0	5918.15286568776	0.008493848414602009	21	31	1	0	1	0	0	0	0	0	0	0	0	3	1	0	0	0	0	0	0	0	0	0	0	0	0	0	0	0	0	0	0	0	0	0	0	1	0	0	0
130	1	170.0	54.0	482.797647094147	228654.41163525434	258.0	3501.602798083668	0.004937570845919555	34	49	1	0	0	0	0	1	0	0	0	0	0	3	1	0	0	0	0	0	0	0	0	0	0	0	0	0	0	0	0	0	0	0	0	0	0	0	0	0	0
131	1	168.0	72.0	725.6111724087414	111137.8087427315	242.0	7082.210675789593	0.02876636542117018	21	46	1	0	0	0	1	1	0	0	1	0	0	1	3	0	0	0	0	0	0	0	0	1	0	0	0	0	0	0	0	0	0	0	0	0	0	0	0	0	0
132	1	168.0	44.0	2052.972019217515	310912.15471863793	283.0	450.59940314250844	0.02916946127491015	21	79	0	0	0	0	0	1	0	0	0	0	0	3	1	0	0	0	0	0	0	0	0	1	0	0	0	0	0	0	0	0	0	0	0	0	0	0	0	0	0
133	2	153.0	56.0	526.6631643804337	123474.15869522424	307.0	4535.689860832505	0.0225227692456259	21	13	1	0	1	0	1	1	0	0	0	0	0	3	1	0	0	0	0	0	0	0	0	0	0	0	0	0	0	0	0	0	0	0	0	0	0	0	0	0	0
134	2	168.0	51.0	475.1003332527753	155126.0067916762	148.0	2550.783961627497	0.013184246143743996	19	26	1	0	0	0	0	0	0	0	0	0	0	2	1	0	0	0	0	0	0	0	0	0	0	0	0	0	0	0	0	0	0	0	0	1	0	0	0	0	0
135	2	168.0	51.0	2206.291647553252	163045.23592779966	133.0	1382.8533695528222	0.013766521004658614	21	64	1	0	1	1	1	0	0	0	1	0	0	2	1	0	0	0	0	0	0	0	0	1	0	0	0	0	0	0	0	0	0	0	0	0	0	0	0	0	0
136	2	153.0	38.0	1172.6542801778558	39024.64757719931	194.0	8694.482348394924	0.01905761933918793	25	13	1	1	0	0	0	1	0	0	0	0	1	3	1	0	0	0	0	0	0	0	0	1	0	0	0	0	0	0	0	0	0	0	0	0	0	0	0	0	0
137	2	175.0	51.0	556.3303540660048	1532174.5461124284	180.0	6274.985117328368	0.011592436270719346	27	61	1	0	0	0	0	0	0	0	0	0	0	3	2	0	0	0	0	0	0	0	0	1	0	0	0	0	0	1	0	0	0	0	0	0	0	0	0	0	0
138	2	140.0	39.0	2144.071497356572	105930.08225512855	352.0	2531.149966503868	0.027120141132333506	27	68	0	0	1	0	0	0	0	0	0	0	0	1	4	0	0	0	0	0	0	0	0	1	0	0	0	0	0	0	0	0	0	0	0	0	0	0	0	0	0
139	2	158.0	84.0	745.3747647136202	72687.85268117613	295.0	2541.921182149051	0.014518114943873398	30	13	1	0	0	0	0	1	0	0	0	0	0	3	2	0	0	0	0	0	0	0	0	0	0	0	0	0	0	0	0	0	0	0	0	0	0	0	0	0	0
140	1	166.0	54.0	918.3263324234006	160651.41591549688	352.0	2031.61603981407	0.02391998046709578	21	24	0	0	0	1	0	1	0	0	0	0	0	3	1	0	1	0	0	0	0	0	0	1	0	0	0	0	0	0	0	1	0	0	0	0	0	0	0	0	0
141	1	149.0	57.0	1415.7915680629994	73221.1664673688	243.0	1638.9931408113002	0.01999291700547142	21	54	1	0	1	0	1	1	0	0	0	0	0	1	1	0	0	0	0	1	0	0	0	0	0	0	0	0	0	0	0	0	0	0	0	0	0	0	0	0	0
142	2	185.0	87.0	1542.5886054183386	141200.784220954	109.0	3332.0031945355377	0.02755773357030571	33	46	0	0	1	0	0	1	0	0	0	0	0	3	1	0	0	0	0	0	0	0	0	0	0	0	0	0	0	0	0	0	0	0	0	0	0	0	0	0	0
143	2	178.0	37.0	169.742990432478	163532.8630543714	162.0	6455.470174641766	0.016652667521963573	21	32	1	0	0	1	0	1	0	0	0	0	1	3	1	0	0	0	0	0	0	0	0	1	0	0	0	0	0	0	0	0	0	0	0	0	0	0	0	0	0
144	2	166.0	89.0	600.3974448699075	117364.76698358954	197.0	6174.892060017406	0.015256821956660354	29	72	1	0	0	1	0	1	0	0	0	0	0	3	1	0	0	0	0	0	0	0	0	1	1	0	0	0	0	0	0	0	0	0	0	0	0	0	0	0	0
145	2	160.0	60.0	1024.002901053315	57875.59164224239	88.0	2536.05842528234	0.019661608393813902	21	53	1	1	0	0	0	1	0	0	0	1	1	3	1	0	0	0	0	0	0	0	0	1	0	1	0	0	0	0	0	0	0	0	0	0	0	0	0	0	0
146	1	169.0	62.0	1378.5791577799569	44590.03096595897	187.0	1999.8623469629924	0.03218162571256832	27	56	0	1	1	1	0	0	0	0	0	0	0	3	2	0	0	0	0	0	0	0	0	0	0	0	0	0	0	0	0	0	0	0	0	0	0	0	0	0	1
147	1	159.0	58.0	6352.652629863301	262419.8245295823	221.0	4811.941106337157	0.02340654767380722	25	19	1	0	1	0	0	0	0	0	0	0	0	3	1	0	0	0	0	0	0	0	0	0	0	0	0	1	0	0	0	0	0	0	0	0	0	0	0	0	0
148	2	173.0	45.0	3129.2571231084275	123096.95326177834	18.0	5483.537435297753	0.020905416147796382	21	35	1	0	1	0	1	0	0	0	0	0	0	3	2	0	0	0	0	0	0	0	0	0	0	0	0	0	0	0	0	0	1	0	0	1	0	0	0	0	0
149	2	161.0	52.0	2396.0539862304818	93984.19980026157	313.0	2689.9485925952104	0.029525037034943157	21	14	1	0	0	1	0	1	0	0	0	0	1	2	2	0	0	0	0	0	0	1	0	1	0	0	0	0	0	0	0	0	0	0	0	0	0	1	0	0	0
150	1	185.0	52.0	671.4423411904164	235522.98584955253	168.0	1488.4654527539876	0.03464609091791294	21	18	0	0	0	0	0	1	0	0	0	0	0	3	1	0	0	0	0	0	0	0	0	0	0	0	0	0	0	0	0	0	0	0	0	0	0	0	0	0	0
151	2	181.0	53.0	659.7330097168706	227610.1108548577	292.0	1285.4675216646262	0.031272736057965	21	69	1	0	1	0	1	0	0	0	0	0	0	3	1	0	0	0	0	0	0	0	0	0	0	0	0	0	0	0	0	0	0	0	0	0	0	0	0	0	0
152	2	182.0	53.0	3317.4527991837663	129232.57211471684	157.0	6318.894461807682	0.020952902526865175	21	33	0	1	1	0	0	0	0	0	0	0	0	1	1	0	0	0	0	0	0	0	0	0	0	0	0	0	0	0	0	0	0	0	0	0	0	0	0	0	0
153	2	152.0	50.0	5770.144299967098	284483.4358476701	210.0	1439.7154907569334	0.02926420465474707	19	71	1	0	1	1	0	1	0	0	0	0	0	3	1	0	0	0	0	0	0	0	0	0	0	0	0	0	0	0	0	0	0	0	0	0	0	0	0	0	0
154	2	151.0	64.0	3484.1447016832135	135413.89733137004	271.0	2652.4919126026243	0.0602795562682214	21	58	1	0	0	0	0	0	0	0	0	0	0	3	2	0	0	0	0	0	0	0	0	1	0	0	0	0	0	0	0	0	0	0	0	0	0	0	0	0	0
155	2	153.0	74.0	438.90175349460765	50250.99512387923	281.0	3268.05610206838	0.02843803607714067	21	15	1	0	1	1	0	0	0	0	1	0	1	3	1	0	0	0	0	0	0	0	0	0	0	0	0	0	0	0	0	0	0	0	0	0	0	0	0	0	0
156	2	140.0	37.0	691.1126436632998	167393.9324475513	173.0	2713.926852154734	0.024113145904604564	26	37	0	1	1	0	0	0	0	0	0	0	0	2	1	0	0	0	0	0	0	0	0	0	0	0	0	0	0	0	0	0	0	0	0	0	0	0	0	1	0
157	2	182.0	43.0	1872.1246366656571	151661.45346794644	83.0	3176.9313552941567	0.013240386527055158	29	16	0	0	1	0	1	1	0	0	0	0	0	3	1	0	0	0	0	0	0	0	0	0	0	0	0	0	0	0	0	0	0	0	0	0	0	0	0	0	0
158	1	166.0	52.0	1410.8981057694307	106095.11894162158	352.0	40.91822580029816	0.0060149648988242176	21	19	1	0	1	0	0	0	0	0	0	0	0	3	3	0	0	0	0	0	0	0	0	0	0	0	0	0	0	0	0	0	0	0	0	0	0	0	0	0	0
159	1	167.0	49.0	1900.629811762704	252636.79791673814	115.0	3065.962200588452	0.01735029535552381	21	21	0	0	0	0	1	0	0	0	0	0	0	2	2	0	0	0	0	0	0	0	0	1	0	0	0	0	0	0	1	0	0	0	0	0	0	0	0	0	0
160	2	151.0	48.0	1782.3960827966403	69854.08984526037	168.0	2552.8653683229713	0.02342126734198276	29	52	1	0	0	0	1	0	0	0	0	0	0	3	1	0	0	0	0	0	0	0	0	1	0	0	0	0	0	0	0	0	0	0	0	0	0	0	0	0	0
161	2	148.0	77.0	427.9145471261751	197678.17753977567	134.0	6948.765261845978	0.025506648679054923	27	67	1	0	0	1	0	1	0	0	0	0	0	3	1	0	0	0	0	0	0	0	0	1	0	1	0	0	0	0	0	0	0	0	0	0	0	0	0	0	0
162	1	157.0	59.0	683.5475476682507	36147.038752618195	131.0	4590.177139274894	0.024973486814091776	31	53	0	0	0	1	1	1	0	0	0	0	0	3	1	0	1	0	0	0	0	0	0	1	0	0	0	0	0	0	0	0	0	0	0	0	0	0	0	0	0
163	2	170.0	54.0	848.4312589929933	44837.54161748506	164.0	3387.5152135587678	0.03480557637657519	33	74	0	0	0	0	0	1	0	0	0	0	0	3	2	0	0	0	0	0	0	0	0	0	0	0	0	0	0	0	0	0	0	0	0	0	0	0	0	0	0
164	2	154.0	50.0	484.5321206009702	102598.05282811366	281.0	338.2422439488047	0.04449569179171191	28	69	1	0	0	0	1	1	0	0	0	0	1	3	1	0	0	0	0	0	0	0	0	0	0	0	0	0	0	0	0	0	0	0	0	0	0	0	0	0	0
165	2	176.0	56.0	1380.7801989250863	20401.60042352065	123.0	3167.0937964807763	0.03538282742194673	21	39	1	1	0	1	0	1	0	0	0	0	0	3	1	0	1	0	0	0	0	0	0	0	0	0	0	0	0	0	1	0	0	0	0	0	0	0	0	0	0
166	2	176.0	50.0	1126.5520560645834	213584.72571843135	132.0	1655.9752688129972	0.02272476647529191	30	13	0	1	1	0	0	1	0	0	0	0	0	1	1	0	0	0	0	0	0	0	0	0	0	0	0	0	0	0	0	0	0	0	0	0	0	0	0	0	0
167	2	174.0	43.0	2713.7526971294415	44262.465120894296	352.0	1359.0246990988048	0.011424608947344022	21	53	1	0	1	0	0	0	0	0	0	0	0	1	1	0	1	0	0	0	0	0	0	0	0	0	0	0	0	0	1	0	0	0	0	0	0	0	0	0	0
168	2	177.0	31.0	1426.680635722172	51360.00455737235	350.0	834.9155165102442	0.04081759001377143	23	59	0	0	0	0	0	0	0	0	0	1	0	3	1	0	0	0	0	0	0	0	0	1	0	0	0	0	0	0	0	0	0	0	0	0	0	0	0	0	0
169	2	153.0	56.0	634.1037529749153	239682.42148632265	344.0	2796.6178055629475	0.014000855038681714	21	39	1	0	1	0	0	0	0	0	0	0	1	1	2	0	0	0	0	0	0	0	0	1	0	0	0	0	0	0	0	0	0	0	0	0	0	0	0	0	0
170	2	166.0	94.0	534.4636258764317	34425.152702763895	13.0	1108.249804401004	0.04630920515998565	21	22	0	1	0	1	0	0	0	0	0	0	0	2	1	0	0	0	1	0	0	0	0	1	0	0	0	0	0	0	1	0	0	0	0	0	0	0	0	0	0
171	2	154.0	46.0	782.5745924922519	152986.77290924932	231.0	3633.4360080425463	0.0363089830049805	28	25	1	0	1	0	0	1	0	0	0	0	0	2	1	0	0	0	0	0	0	0	0	0	0	0	0	0	0	0	0	0	0	0	0	0	0	0	0	0	0
172	2	180.0	69.0	789.367974354722	163668.30655468188	326.0	4540.502362430924	0.037848735368696665	21	79	1	0	0	0	0	0	0	0	0	0	0	3	2	0	0	0	0	0	0	0	0	0	0	0	0	0	0	0	0	0	0	0	0	0	0	0	0	0	0
173	2	184.0	49.0	6070.421575278229	114644.01114757825	331.0	2397.8466523152074	0.022349672243919767	28	62	1	1	0	0	0	1	0	0	0	0	0	3	1	0	0	0	0	0	0	0	0	1	0	0	0	0	0	0	0	0	0	0	0	0	0	0	0	0	0
174	2	151.0	50.0	2169.227251954902	12278.920218214746	169.0	3126.4868447307717	0.018284409360486052	27	21	1	0	0	0	0	1	0	0	0	0	0	3	2	0	0	0	0	0	0	0	0	1	0	1	0	0	0	0	0	0	0	0	0	0	0	0	0	0	0
175	2	171.0	32.0	1518.6937888987902	250589.55755915568	56.0	7860.369598870302	0.026117694824315363	21	60	1	0	0	0	0	0	0	0	0	0	0	2	2	0	0	1	0	0	0	0	0	1	0	1	0	0	0	0	0	0	0	0	0	0	0	0	0	0	0
176	2	171.0	46.0	424.4098435370868	66072.47022093802	62.0	1574.5780598576266	0.020927767127550245	21	13	1	0	0	0	0	0	0	0	0	0	0	2	2	0	0	0	0	0	0	0	0	0	0	0	0	0	0	0	0	0	0	0	0	0	0	0	0	0	0
177	2	170.0	57.0	4560.31349448035	17019.152437915578	256.0	5100.533349327961	0.022581087548882457	27	23	1	0	1	0	0	1	0	0	0	0	0	3	1	1	0	0	1	0	0	0	0	0	1	0	0	0	0	0	0	0	0	0	0	0	0	0	0	0	0
178	2	142.0	43.0	895.6482504447303	120307.65127692855	352.0	3314.917354518415	0.032092871143386305	21	18	0	0	1	0	0	1	0	0	0	0	0	3	1	0	0	0	0	0	0	0	0	0	0	0	0	0	0	1	0	0	0	0	0	0	0	0	0	0	0
179	2	163.0	56.0	1688.6979913128748	130675.28461162413	309.0	3263.9726535083782	0.02435177398312057	21	13	0	0	0	0	0	1	0	0	1	1	0	3	1	0	0	0	0	0	0	0	0	0	0	0	0	0	0	0	0	0	0	0	0	0	0	0	0	0	0
180	1	159.0	53.0	779.1302291213651	58000.82943733885	31.0	5892.966456870165	0.025042377773042395	21	13	1	0	0	1	1	0	0	0	0	0	0	2	2	0	0	0	0	0	0	0	0	0	0	0	0	0	0	0	0	0	0	0	0	0	0	0	0	0	0
181	1	166.0	65.0	510.05130729833047	82726.29928844316	160.0	3471.0254168348183	0.028510803803100546	21	59	1	0	1	0	0	0	0	0	0	0	0	1	1	0	0	0	0	0	0	0	0	0	0	0	0	0	0	0	1	1	0	0	0	0	0	0	0	0	0
182	1	180.0	79.0	987.4819139274812	429716.65244091453	101.0	319.4352591653941	0.028748975225720043	21	13	0	0	0	1	0	1	0	1	0	1	0	2	2	0	1	0	0	0	0	0	0	0	0	0	0	0	0	0	1	0	0	0	0	0	0	0	0	0	0
183	1	166.0	60.0	4647.420956765149	226456.47767461144	119.0	2026.1173851103013	0.022462632453973376	29	82	1	0	1	0	0	0	1	0	0	0	0	2	1	0	0	0	0	0	0	0	0	0	1	0	0	0	0	0	0	0	0	0	0	0	0	0	0	0	0
184	2	187.0	57.0	1491.7232891722783	153284.86732988368	236.0	2489.349502104606	0.02744787356794652	28	44	1	0	1	1	0	0	0	0	0	0	0	3	1	0	0	0	0	0	0	1	0	0	0	0	0	0	0	1	0	0	0	0	0	0	0	0	0	1	0
185	1	152.0	33.0	737.8363550198034	207387.2933256239	294.0	4.85804389334697	0.016919671976762793	21	26	1	0	0	1	1	0	0	0	0	0	1	2	1	0	0	0	0	0	0	0	0	0	0	0	0	0	0	0	0	0	0	0	0	1	0	0	0	0	0
186	2	171.0	57.0	620.6106066109232	548695.7566198645	126.0	2445.791970752469	0.016820220644224004	21	44	1	0	0	0	0	1	0	0	0	0	1	3	1	0	0	0	0	0	0	0	0	1	0	0	0	0	0	0	0	0	0	1	0	0	0	0	0	0	0
187	2	141.0	58.0	4076.2157815992878	313229.70492036303	254.0	2090.971092763234	0.055290112527866295	21	53	1	0	1	0	0	0	0	0	0	0	0	3	1	0	1	1	0	0	0	0	0	0	0	0	0	0	0	0	1	0	0	0	0	0	0	0	0	0	0
188	1	173.0	68.0	1411.6109056939667	23604.30822273963	172.0	3534.068934301259	0.02602228839589856	27	64	1	0	1	1	0	1	0	0	0	0	0	3	1	0	0	0	0	0	0	0	0	0	0	0	0	0	0	0	0	0	0	0	0	0	0	0	0	0	0
189	1	148.0	31.0	512.9397239690701	120532.50088752387	161.0	1376.954130465434	0.049959953899546966	27	37	1	1	0	0	0	1	0	0	0	0	1	3	1	0	0	0	0	1	0	0	0	0	0	0	0	0	0	0	1	0	0	0	0	0	0	0	0	1	0
190	2	157.0	61.0	543.8027105481931	86633.47867004658	352.0	1691.7970349906475	0.02498437786083535	21	13	1	0	0	0	0	1	0	0	0	0	0	3	1	0	0	0	0	0	0	0	0	0	0	0	0	0	0	0	0	0	0	1	0	1	0	0	0	0	1
191	2	176.0	61.0	2105.817008336633	163376.45457848525	352.0	2710.6706124802063	0.029751343661482306	21	56	1	0	0	1	1	0	0	0	0	0	0	3	1	0	0	0	0	0	0	0	0	0	0	0	0	0	0	0	0	0	0	0	0	0	0	0	0	0	0
192	2	181.0	42.0	797.9048327759643	233703.77325824514	350.0	1497.0725820899354	0.03433338413487366	21	13	1	0	1	0	0	1	0	0	0	0	0	2	1	1	1	0	0	0	0	0	0	0	0	0	0	0	0	0	0	0	0	0	0	0	0	0	0	0	0
193	1	165.0	79.0	1621.7286169622973	75841.95150734107	204.0	718.5537135533962	0.016434903666400193	29	36	1	0	0	0	0	1	0	0	0	0	0	3	2	0	0	1	0	0	0	0	0	0	0	0	0	0	0	0	0	0	0	0	0	0	0	0	0	0	0
194	2	147.0	30.0	2617.0495108900363	129047.86309528354	193.0	5321.623572128785	0.02950915267345653	25	91	0	0	0	0	0	1	0	0	0	0	0	1	1	0	0	0	0	0	0	0	0	0	0	0	0	0	0	0	1	0	0	0	0	0	0	0	0	0	0
195	1	162.0	66.0	1597.909068815866	134485.6931879332	116.0	3376.5625327582493	0.02247311489625078	25	53	1	0	0	0	0	0	0	0	0	0	0	3	1	1	0	0	0	0	0	0	0	1	0	0	0	0	0	0	1	0	0	0	0	0	0	0	0	0	0
196	2	152.0	76.0	601.7799425829153	292463.8833862317	138.0	2595.239147619979	0.00819272647314583	24	13	0	0	0	0	0	1	0	0	0	0	1	3	4	0	0	0	0	0	0	0	0	0	1	0	0	0	0	1	0	0	0	1	0	0	0	0	0	0	0
197	2	174.0	58.0	2026.2030191268655	32791.51373396328	243.0	2941.936731143309	0.010689429098809112	21	61	1	1	0	0	0	0	0	0	0	0	0	1	1	0	1	0	0	0	0	0	0	0	0	0	0	0	0	0	0	0	0	0	0	0	0	0	0	1	0
198	2	147.0	63.0	848.3661876430986	64308.60621026549	352.0	2595.2137060713494	0.023849243476447034	22	24	1	1	0	1	0	0	0	0	0	0	0	3	1	0	0	0	0	0	0	0	0	1	0	0	0	0	0	0	0	0	0	0	0	1	0	0	0	0	0
199	2	165.0	42.0	3956.1397621793476	76205.42763642309	277.0	3086.9258766499183	0.022990618233903547	21	79	1	0	0	0	0	1	0	0	0	0	0	3	1	0	0	0	0	0	0	0	0	0	0	0	0	0	0	0	1	0	0	0	0	0	0	0	0	0	0
200	2	162.0	101.0	631.439193104026	189295.2639431508	168.0	2253.463623703006	0.03565468241332416	21	50	1	0	0	1	0	1	0	0	1	0	0	3	1	0	0	0	0	0	0	0	0	1	0	0	0	0	0	0	0	0	0	0	0	0	0	0	0	0	0
201	2	185.0	48.0	3178.946967048909	132755.34849124218	266.0	2289.2230003805366	0.017668982472234352	21	60	0	0	0	0	1	0	0	0	0	0	0	2	1	0	0	0	0	0	0	0	0	1	0	0	0	0	0	0	1	0	0	0	0	0	0	0	0	0	0
202	2	160.0	40.0	2780.015770817864	82313.98815847943	311.0	904.5094927038896	0.011067499228292595	22	69	1	0	0	0	1	1	0	0	0	0	0	3	1	0	0	0	0	0	1	0	0	0	0	0	0	0	0	0	0	0	0	0	0	0	0	0	0	0	1
203	2	172.0	76.0	596.4637112449204	73564.7627119045	13.0	2454.254245852165	0.012625963954172547	21	66	1	0	0	0	1	1	0	0	0	0	1	3	1	0	0	0	0	0	0	0	0	0	0	0	0	0	0	0	0	0	0	0	0	0	0	0	0	0	0
204	2	167.0	68.0	2880.0910238682836	141609.89955193165	196.0	529.2801124466839	0.021659369777894916	21	35	1	0	1	0	1	1	0	0	0	0	0	3	1	0	0	0	1	0	1	0	0	0	0	0	0	0	0	0	1	0	0	0	0	0	0	0	0	0	0
205	2	169.0	45.0	1597.2767177478277	225333.8674658384	250.0	1830.845818906737	0.02508040543777024	21	27	1	0	0	0	0	1	0	0	0	0	0	3	1	0	0	0	1	0	0	0	0	0	0	0	0	0	0	0	0	0	0	0	0	0	0	0	0	0	0
206	2	158.0	28.0	1355.2121401521604	91402.42161990347	209.0	6176.86857526225	0.017233722682349226	21	20	1	0	0	1	0	0	0	0	0	0	0	3	2	0	0	0	0	0	0	0	0	1	0	0	0	0	0	0	0	0	0	0	0	0	0	0	0	0	0
207	2	180.0	54.0	1344.8674012023037	172274.39247297694	293.0	1651.6733526573103	0.020335646935566824	26	57	1	0	0	0	0	1	0	0	0	0	0	3	1	0	0	0	1	0	0	1	0	0	0	0	0	0	1	0	1	0	0	0	0	0	0	0	0	0	0
208	1	166.0	49.0	880.0248506577144	280871.08563510596	255.0	1666.7648312774168	0.026961864089688044	19	31	1	1	0	1	0	1	0	0	0	0	0	2	1	0	0	0	0	0	0	0	0	0	0	0	0	0	0	0	0	0	0	0	0	0	0	0	1	0	0
209	1	172.0	59.0	926.4591479329572	317886.6295881537	236.0	3012.9314526004864	0.02766578628104209	21	13	1	0	1	0	0	0	0	0	0	0	0	2	1	0	0	0	1	0	0	0	0	0	0	0	0	0	0	0	0	0	0	0	0	1	0	0	0	0	0
210	2	154.0	64.0	923.2399466197066	58540.13443217987	257.0	2262.746748767938	0.02857392895100469	21	72	1	0	0	0	0	1	0	0	0	0	0	3	1	0	0	0	0	0	0	0	0	0	0	0	0	0	0	0	0	0	0	0	0	0	0	0	0	0	0
211	2	180.0	62.0	1315.1243802652464	102530.03294758557	313.0	2666.9606333153824	0.03422722896025151	30	65	0	0	0	0	0	1	0	0	0	0	0	3	1	0	0	0	0	0	0	0	0	0	0	0	0	0	0	0	0	0	0	0	0	0	0	0	0	0	0
212	1	167.0	64.0	792.8372249317882	87781.53082644613	116.0	2836.159412465284	0.02086918012466185	23	65	1	0	0	1	0	0	0	0	0	0	1	3	1	0	0	0	0	0	0	0	0	1	0	0	0	0	0	0	1	0	0	0	0	0	0	0	0	0	0
213	1	179.0	63.0	1289.2460643427032	33268.26983046899	173.0	2634.914202645319	0.03527630084180687	21	13	0	0	0	1	0	0	0	0	0	0	0	3	1	0	1	0	0	0	0	0	0	0	0	0	0	0	0	0	0	0	0	0	0	0	0	0	0	0	0
214	2	160.0	69.0	1007.3379027868508	84180.399557673	198.0	9163.529448998877	0.009207887514398095	25	18	1	0	0	0	0	0	0	0	0	0	0	3	1	1	0	0	0	0	0	1	0	1	0	0	0	0	0	0	0	0	0	1	0	0	0	1	0	0	0
215	2	158.0	28.0	1555.9815045144787	191860.58491227662	149.0	5565.395574361146	0.021274544408709975	21	25	1	0	1	1	0	0	0	0	0	0	0	3	1	0	0	0	0	0	0	0	0	0	0	0	0	0	0	1	0	0	0	0	0	0	0	0	0	0	0
216	2	158.0	51.0	2046.9614109472552	117330.25130266882	109.0	3399.5485860315885	0.0335528538208925	22	59	1	0	1	0	0	1	0	0	0	0	1	3	1	0	0	0	0	0	0	0	0	0	0	0	0	0	0	0	0	0	0	0	0	0	0	0	0	0	0
217	1	167.0	60.0	1149.2746636918673	150721.05400858162	260.0	3358.474245831593	0.0381808340640147	21	32	1	1	1	0	1	0	0	0	0	1	0	3	1	0	0	0	0	0	0	0	0	0	0	0	0	0	0	0	0	0	0	0	0	0	0	0	0	0	1
218	1	177.0	52.0	727.645846172163	143776.67086964866	161.0	2840.7713731958847	0.021718849117901208	31	44	0	0	0	0	1	1	0	0	0	0	0	3	1	0	1	0	0	0	0	0	0	0	1	0	0	0	0	0	1	0	0	0	0	0	0	0	0	0	0
219	2	163.0	43.0	2934.620033764798	169678.95710092445	352.0	2504.341774686029	0.02920902221942342	26	54	0	0	0	0	0	0	0	0	0	0	0	3	1	1	0	0	0	0	0	0	0	0	0	0	0	0	0	0	1	0	0	0	0	0	0	0	0	0	0
220	2	170.0	72.0	714.8825341264072	110639.53075564792	13.0	800.059554823692	0.03339860167607025	23	63	0	0	0	0	0	0	0	0	0	0	0	3	3	0	0	0	0	0	0	0	0	0	0	0	0	0	0	0	0	0	0	1	0	0	0	0	0	0	0
221	2	163.0	36.0	1006.8036128031565	46854.97897356145	334.0	347.94787473171004	0.01894060887587197	21	69	0	0	0	1	1	0	0	0	0	0	0	3	1	0	1	0	0	0	0	0	0	0	0	0	0	1	0	1	0	0	0	1	0	0	0	0	0	0	0
222	1	160.0	71.0	4962.026260245544	38617.143110852456	13.0	2560.1037289228457	0.026639495890454598	21	15	1	0	0	1	0	1	0	0	0	0	0	3	2	0	0	0	0	0	0	0	1	0	0	0	0	0	0	0	0	0	0	0	0	1	0	0	0	0	0
223	2	152.0	82.0	894.3580512375369	18711.212343977342	138.0	3601.920187615894	0.02502499563901501	21	52	0	0	1	0	0	0	0	0	0	0	1	2	1	0	0	0	0	0	0	0	0	0	0	0	0	0	0	0	0	0	0	0	0	0	0	0	0	0	0
224	1	168.0	48.0	1764.3544591998598	158118.29433868156	126.0	2133.2454260069494	0.03130221167478203	28	13	1	0	1	0	0	0	0	0	0	0	0	3	1	0	1	0	0	0	0	0	0	0	0	0	0	1	0	0	0	0	0	0	0	0	0	0	0	0	0
225	2	166.0	57.0	602.7507324078887	366209.3825546878	306.0	7392.530328297518	0.031922240944397655	21	29	1	1	0	0	0	1	0	0	0	0	0	3	1	0	0	0	0	0	0	0	0	0	1	0	0	0	0	0	1	0	0	0	0	0	0	0	0	0	0
226	2	161.0	66.0	5703.8631380812885	244244.77975239832	209.0	1903.7772182497283	0.02351126399551295	21	14	1	0	0	1	0	0	0	0	0	0	0	2	1	0	1	0	0	0	0	0	0	1	0	0	0	1	0	0	0	0	0	0	0	0	0	0	0	0	0
227	1	184.0	93.0	998.8473485267882	65734.16112135757	320.0	5391.674123289602	0.015559145296487201	21	16	0	0	0	0	0	0	0	0	0	0	1	3	1	0	0	0	0	0	0	0	0	0	0	0	0	0	0	0	1	0	0	0	0	0	0	0	0	0	0
228	2	167.0	104.0	498.09925655427054	94927.93093130796	184.0	3205.270840321996	0.02957903602241809	21	31	1	0	0	0	0	0	0	0	0	0	0	3	1	0	0	0	0	0	0	0	0	1	0	0	0	0	0	0	0	0	0	0	0	0	0	0	0	1	0
229	2	157.0	41.0	1371.8739670487191	83113.59667214478	103.0	2409.642250314667	0.020136258750787422	24	15	1	0	0	0	0	1	0	0	0	0	1	3	1	0	0	0	0	0	0	0	0	0	0	0	0	0	0	0	0	0	0	0	0	0	0	0	0	0	0
230	1	176.0	78.0	1491.8845453790973	79448.12834463643	79.0	372.4341652151372	0.02103483457650692	21	20	1	0	1	0	0	1	1	0	0	0	1	3	1	0	0	0	0	0	0	0	0	0	0	0	0	0	0	0	0	0	0	0	0	0	0	0	0	0	0
231	2	182.0	39.0	1519.132099301182	270078.1177868468	294.0	1698.6793739194404	0.013346944966268185	27	70	1	0	1	1	0	0	0	0	0	0	0	3	1	1	0	0	0	0	0	0	0	1	0	0	0	0	0	0	0	0	0	0	0	0	0	0	0	0	0
232	2	170.0	48.0	1966.3735260619887	58225.147767185525	301.0	2250.843864237934	0.027010294025795134	21	48	0	1	1	0	0	0	0	1	0	0	0	3	1	0	0	0	1	0	0	0	0	0	0	0	0	0	0	0	1	0	0	0	0	0	0	1	0	0	0
233	2	155.0	67.0	697.908302251418	139590.78524645575	136.0	2519.100273037587	0.022931574861128134	21	43	0	0	0	0	0	0	0	0	0	0	0	3	1	0	0	0	0	0	0	0	0	0	1	0	0	0	0	0	0	0	0	0	0	0	0	0	0	0	0
234	2	160.0	56.0	637.8312002174999	164316.04984603394	13.0	3039.680120795115	0.030521771899229683	21	32	1	0	0	1	0	0	0	0	0	0	0	2	1	0	0	0	0	0	0	0	0	1	0	0	0	0	0	1	0	0	0	0	0	0	0	0	0	0	0
235	2	159.0	43.0	1490.3365550962535	92348.53773423492	324.0	2672.4827294460338	0.03399704944006067	21	15	0	0	1	0	0	1	0	0	0	0	0	3	1	0	1	0	0	0	0	0	0	1	0	0	0	0	0	0	0	0	0	0	0	0	0	0	0	0	0
236	2	153.0	53.0	3098.5019177409376	101201.756765706	268.0	1515.596069616834	0.038281737585139704	28	22	1	1	1	0	0	0	0	0	0	0	0	1	2	0	1	0	0	0	0	0	0	1	1	1	0	0	0	0	0	0	0	0	0	0	0	0	1	0	0
237	2	173.0	83.0	4555.81196187238	226192.9972741441	352.0	5820.336363226407	0.014943317617989602	21	23	0	0	0	0	0	0	0	0	0	0	0	3	2	0	0	0	0	0	0	0	0	0	0	0	0	0	0	0	0	0	0	0	0	0	0	0	0	0	0
238	1	148.0	50.0	1937.295950646242	5660.9120605101	226.0	3023.9788450565848	0.02481833802886569	28	66	1	0	0	0	1	1	0	0	0	0	0	1	1	0	1	0	0	0	0	0	1	0	0	1	0	0	0	0	0	0	0	0	0	0	0	0	0	0	0
239	2	142.0	64.0	826.6494766702883	62613.78980391456	209.0	4857.852007883423	0.011067526447694043	21	32	1	0	0	1	0	0	0	0	0	0	0	1	1	0	0	0	0	0	0	0	0	1	1	1	0	0	0	0	0	0	0	0	0	1	0	0	0	0	0
240	2	161.0	54.0	472.21562599447964	96910.69899604711	269.0	2680.5729819006674	0.020736193166761934	33	59	1	0	0	0	0	0	0	0	0	0	0	3	2	0	0	0	0	0	0	0	0	0	0	0	0	0	0	0	0	0	0	0	0	0	0	0	0	1	0
241	2	143.0	55.0	1881.2379635214727	53063.90234615568	171.0	1834.4799601173468	0.020588058040604474	24	28	1	1	0	0	0	1	0	0	0	0	0	3	1	0	0	1	0	0	0	0	0	0	0	0	0	0	0	0	0	0	0	1	0	0	0	0	0	0	0
242	2	159.0	100.0	3116.748096764545	43832.39976486922	117.0	4774.616102986284	0.019900409244484916	19	51	0	0	1	0	0	1	0	0	0	0	0	3	1	0	0	0	0	0	0	0	0	0	0	0	0	0	0	0	0	0	0	0	0	0	0	0	0	0	0
243	2	144.0	74.0	792.8988323289751	42464.4416805073	180.0	2621.651955370743	0.016023753136246405	21	56	0	0	0	0	0	1	0	0	0	0	0	2	1	0	0	0	0	0	0	0	0	0	0	0	0	0	0	1	0	0	0	1	0	0	0	0	0	0	0
244	1	186.0	57.0	715.8493237496581	74075.10756657273	198.0	2648.2367133966995	0.027669666459730125	26	63	1	0	0	1	1	0	0	0	0	0	1	3	1	0	0	0	0	0	0	0	0	1	0	0	0	1	0	0	0	0	0	0	0	0	0	0	0	0	0
245	2	165.0	39.0	2240.944065562141	189792.94450206013	311.0	3107.3181579305165	0.05088370157362611	27	46	1	0	0	1	0	1	0	0	0	0	0	3	3	0	0	0	0	0	0	0	0	1	0	0	0	0	0	0	0	0	0	0	0	1	0	0	1	0	0
246	2	158.0	57.0	677.9975775500936	392404.6662111344	137.0	2399.69924508275	0.008441800161375837	21	22	1	0	0	0	1	0	0	0	0	0	0	1	1	0	1	0	0	0	0	0	0	1	0	0	0	0	0	0	0	0	0	0	0	0	0	1	0	0	0
247	1	155.0	42.0	3959.589835708082	378135.55629480036	244.0	1919.0565483043742	0.023084683897340228	21	67	1	0	1	0	0	1	0	0	0	0	0	3	1	0	0	0	0	0	0	0	0	1	0	0	0	0	0	0	1	0	0	0	0	0	0	0	0	0	0
248	2	189.0	76.0	3996.0478277516995	258512.24494017055	115.0	3437.035027835779	0.03619977617562076	28	31	1	1	0	1	0	0	0	0	0	0	1	3	1	0	0	0	0	0	0	0	0	1	0	0	0	0	0	0	0	0	0	0	0	0	0	0	0	0	0
249	2	157.0	37.0	581.3104934305211	49184.936173685375	300.0	2626.242954825428	0.020522765150395642	28	17	1	0	1	0	1	0	0	0	0	0	0	1	1	0	0	0	0	0	0	0	0	0	0	0	0	0	0	0	0	0	0	0	0	0	0	0	0	0	0
250	1	177.0	56.0	700.6126768613608	75574.5034307456	352.0	2469.494373520557	0.014047477415436393	30	37	0	0	1	0	1	0	0	1	0	0	0	3	1	0	1	0	0	0	0	0	0	1	1	0	0	1	0	0	0	0	0	0	0	1	0	0	0	1	0
251	2	138.0	59.0	2603.158024932952	303952.8650580008	147.0	2427.8430381988	0.012569346255388657	29	14	1	0	1	1	0	1	0	0	0	0	0	2	1	0	0	0	0	0	0	0	0	1	0	0	0	0	0	0	0	0	0	0	0	0	0	0	0	0	0
252	2	174.0	53.0	525.9873523229625	103942.18796743709	13.0	2320.4642620398663	0.02593697564535684	28	51	1	0	0	0	0	0	0	0	0	0	0	3	2	0	0	0	0	0	0	0	0	0	0	0	0	0	0	0	0	0	0	0	0	0	0	0	0	0	0
253	2	162.0	55.0	789.6515025887675	85561.37412496781	214.0	6147.501374620567	0.0073309404460074334	31	27	1	0	0	0	0	1	0	0	0	0	0	2	1	0	1	0	1	0	0	0	0	0	0	0	0	0	0	0	0	0	0	0	0	1	0	0	0	0	0
254	1	157.0	47.0	1246.108277920265	98757.45026894924	165.0	4692.175909059863	0.006184434244698587	28	36	0	0	1	0	1	0	0	0	0	0	0	3	1	0	1	0	0	0	0	0	0	0	0	0	0	0	0	0	0	0	0	0	0	0	0	0	0	0	0
255	1	157.0	70.0	713.5536173992966	174209.6838071526	102.0	3108.9308960980816	0.017513264540400295	21	38	1	1	0	0	0	1	0	0	0	0	0	3	1	0	0	0	0	0	0	0	0	0	0	0	0	0	0	0	0	0	1	0	0	0	0	0	0	0	1
256	2	163.0	57.0	692.6478597391019	519562.4848527799	125.0	1713.4460727701635	0.01535983276112153	21	17	1	0	1	0	0	0	0	0	0	0	1	1	1	0	0	0	0	0	0	0	0	0	0	0	0	0	0	0	0	0	0	0	0	0	0	0	0	0	0
257	2	176.0	71.0	729.9724520832505	523374.4377693852	348.0	3768.488550410467	0.024170981247400337	21	28	1	0	0	0	0	0	0	0	1	0	1	3	1	0	0	0	0	0	0	0	0	0	0	0	0	0	0	0	0	0	0	0	0	0	0	0	0	0	0
258	2	164.0	41.0	859.3825139763683	143923.6502760133	244.0	2907.123252042677	0.03591032176613322	21	34	1	0	0	0	1	1	0	0	0	0	0	2	1	0	0	0	0	0	0	0	0	0	0	0	0	0	0	0	0	0	0	0	0	1	0	0	0	1	0
259	2	169.0	57.0	1706.0303108137791	312629.8771926112	352.0	2552.6263137716924	0.021090941737855105	22	55	1	0	0	1	1	0	0	0	0	1	0	1	1	1	0	0	1	0	0	0	0	0	0	1	0	0	0	0	1	0	0	0	0	0	0	0	0	0	0
260	2	180.0	44.0	1359.603231421811	10047.82810951777	296.0	1382.6921597399617	0.02688095659491417	21	63	1	0	0	0	1	1	0	0	0	0	0	3	2	0	0	0	1	0	0	0	0	0	0	0	0	0	0	0	0	0	0	0	0	0	0	0	0	0	0
261	1	160.0	42.0	844.8904907238395	165311.8062201936	228.0	1984.4030059510583	0.037046458374117915	26	18	0	0	1	1	0	1	0	1	0	0	0	3	1	0	1	0	0	0	0	0	0	1	0	0	0	0	0	0	0	0	0	0	0	0	0	0	0	0	0
262	2	149.0	59.0	2062.149992042896	5660.9120605101	249.0	3449.787644089054	0.035759579249608854	21	62	0	0	0	0	0	1	0	1	0	0	0	3	1	0	0	0	0	0	0	0	0	0	0	0	0	0	0	0	0	0	0	0	0	0	0	0	0	0	0
263	1	165.0	46.0	610.1994683074392	208526.62657519494	294.0	2490.6937439287667	0.0278807493986436	26	49	1	0	0	0	0	0	0	0	0	0	1	1	1	0	0	0	0	0	0	0	0	0	0	0	0	0	0	0	0	0	0	0	0	0	0	0	0	0	0
264	2	173.0	68.0	879.6289943411039	163648.05627722733	189.0	3123.636431225761	0.026360223190700176	24	13	1	1	1	0	0	0	0	0	0	0	1	3	1	0	0	0	0	0	0	0	0	1	0	0	0	0	0	0	0	0	0	0	0	0	0	0	0	0	0
265	2	140.0	46.0	1192.9174414098286	49261.27902099659	349.0	3848.1015558014115	0.02397800321466165	21	38	0	0	0	0	0	1	0	0	0	0	0	2	1	0	0	0	0	0	0	0	0	0	0	0	0	0	0	0	0	0	0	0	0	0	0	0	0	0	0
266	2	150.0	56.0	772.4847835006851	46772.748553458085	281.0	2713.5588297531667	0.030919462067538907	21	49	0	0	1	0	0	0	0	0	0	0	0	2	1	0	0	0	0	0	0	0	0	0	1	0	0	0	0	0	0	0	0	0	0	1	0	0	0	0	0
267	2	168.0	61.0	2077.3719844734896	146580.0244487263	290.0	2807.4794267111247	0.013637439145505548	21	64	0	0	0	0	1	0	0	0	0	0	0	3	3	0	0	0	0	0	0	0	0	0	1	0	0	0	0	0	0	0	0	0	0	0	0	0	0	0	0
268	1	147.0	108.0	169.742990432478	63570.06677840711	112.0	1886.6757772829733	0.022916026697626747	21	46	0	0	1	0	0	1	0	0	0	0	1	3	1	0	0	0	0	0	0	0	0	1	0	0	0	0	0	0	0	0	0	0	0	0	1	0	0	0	0
269	2	137.0	43.0	4912.21892915367	32955.87363598379	216.0	4445.117316734472	0.029173855781413828	21	69	0	0	1	0	0	0	0	0	0	0	0	3	1	0	0	0	0	0	0	0	0	0	0	0	0	0	0	0	0	0	0	0	0	0	0	0	0	0	0
270	1	183.0	30.0	787.3825989512683	197980.26655941585	308.0	2102.06328794648	0.02602017204890008	28	65	1	0	0	0	0	0	0	0	0	0	0	1	1	0	0	0	1	0	0	0	0	1	0	0	0	0	0	0	1	0	0	0	0	0	0	0	0	0	0
271	2	183.0	58.0	1980.2653564592326	275148.410067967	202.0	2585.693446572016	0.03511106892131048	28	19	0	0	1	0	0	1	0	0	0	0	0	1	1	0	0	0	1	0	0	0	0	0	0	0	0	0	0	0	1	0	0	0	0	0	0	0	0	0	0
272	2	163.0	67.0	624.3321862921445	152518.6626183054	67.0	7624.182103775387	0.022290678786125836	31	48	1	0	0	0	0	1	0	0	0	0	0	3	2	0	0	0	0	0	0	0	0	0	0	0	0	0	0	0	0	0	0	0	0	0	0	0	0	0	0
273	2	151.0	62.0	757.4215192561308	74838.10476819756	135.0	2503.5593270583486	0.02885411200295216	26	58	1	0	0	1	0	1	0	0	0	0	0	3	1	0	0	0	0	0	0	0	0	0	1	1	0	0	0	0	0	0	0	0	0	0	0	0	0	0	0
274	2	162.0	65.0	3077.9435541413986	31196.851199835426	137.0	2058.8608182069856	0.019226901860445105	21	39	1	0	0	0	0	1	0	0	0	0	0	3	1	0	0	0	0	1	0	0	0	0	0	0	0	0	0	0	0	0	0	0	0	0	0	0	0	0	0
275	2	170.0	51.0	2501.0500429753547	7149.534558757587	255.0	2295.922608186464	0.031538544284697934	21	26	0	0	0	0	0	1	0	1	0	0	0	3	3	1	0	0	0	0	0	0	0	0	0	0	0	0	0	0	0	0	0	0	0	0	0	0	0	0	0
276	2	168.0	47.0	1830.2073240353384	69878.32158719917	93.0	2409.293269072137	0.02872514795022222	28	67	1	1	0	0	0	1	0	0	0	0	0	3	1	0	0	0	0	0	0	0	0	0	0	0	0	0	0	0	0	0	0	0	0	0	0	0	0	0	0
277	2	176.0	76.0	1520.5786553774583	66248.26531242392	185.0	2771.6039629673605	0.030763016718581955	26	17	0	0	1	0	0	0	0	0	0	0	0	3	2	0	0	0	0	0	0	0	0	0	0	0	0	0	0	0	0	0	0	0	0	0	0	0	0	0	0
278	2	134.0	106.0	1233.2813067951495	94898.01070015627	157.0	2791.6639040183686	0.02337269274226323	21	18	1	1	0	0	1	1	0	0	0	0	0	3	1	0	0	0	0	0	0	0	0	1	0	0	0	0	0	0	0	0	0	0	0	0	0	0	0	0	1
279	2	164.0	38.0	510.90595815258905	99942.05951574538	289.0	1809.2677054443925	0.012838614280153333	30	65	1	0	0	0	0	0	0	0	0	0	0	3	1	0	0	0	0	0	0	0	0	1	0	0	0	0	0	0	0	0	0	0	0	1	0	0	0	0	0
280	2	160.0	39.0	683.040637930705	134764.83782867892	333.0	3790.2422918394113	0.036159850111438914	25	60	1	0	0	0	1	0	0	0	0	0	0	3	1	0	0	0	0	0	0	0	0	1	0	0	0	0	0	0	0	0	0	0	0	0	0	0	0	0	0
281	2	178.0	66.0	781.5927405766075	300303.98940087995	97.0	9952.554930360004	0.021588895056625576	31	49	1	0	0	1	0	0	0	0	0	0	0	3	1	0	0	0	0	0	0	1	0	0	0	0	0	0	0	0	0	0	0	1	0	0	0	0	0	0	0
282	1	158.0	41.0	569.5924067030035	38324.074650089555	235.0	1646.3892310121944	0.031550426169330285	21	62	0	0	0	0	0	1	1	0	0	0	0	1	1	0	0	0	0	0	0	0	0	0	0	0	0	0	0	0	1	0	0	0	0	1	0	0	0	0	0
283	1	170.0	61.0	3387.693437053361	63439.45127224509	152.0	3024.4955165064375	0.022712241659939517	21	68	1	0	1	0	1	0	0	0	0	0	0	3	1	0	1	0	0	0	0	0	0	0	0	1	0	0	0	0	0	0	0	0	0	0	0	0	0	0	0
284	2	154.0	89.0	1003.3548106730459	112882.41171189083	325.0	3173.895010471484	0.004422291242797305	21	13	1	0	1	0	0	1	0	0	0	0	0	2	1	0	0	0	0	0	0	0	0	0	0	0	0	0	0	0	0	0	0	0	0	0	0	0	0	0	0
285	2	152.0	56.0	700.0514284073909	13208.923406256446	270.0	2832.868012117351	0.02405267889039561	33	41	1	1	0	1	1	0	0	0	1	0	0	1	1	0	0	0	1	0	0	0	0	0	0	0	0	0	0	0	1	0	0	1	0	0	0	0	0	0	0
286	1	150.0	75.0	1796.591271174234	42622.411749859384	193.0	1882.4286387591442	0.0281450608658454	23	13	0	0	1	0	0	1	0	0	0	0	0	3	1	0	0	0	0	0	0	0	0	1	0	0	0	0	0	0	0	0	0	0	0	0	0	0	0	0	0
287	2	153.0	91.0	2271.0096789671834	45944.37131135272	145.0	2303.7097221890235	0.03029720769806754	21	52	0	1	0	0	0	0	0	0	0	0	0	3	1	0	0	1	0	0	0	0	0	0	0	0	0	0	0	0	0	0	0	0	0	0	0	0	0	0	0
288	2	152.0	41.0	1061.5414825924934	136707.53717525525	352.0	6324.526486846234	0.014310125710616007	18	20	1	0	0	1	0	1	1	0	0	0	0	3	1	0	0	0	0	0	0	0	0	0	0	0	0	0	0	0	0	0	0	0	0	0	0	0	0	0	0
289	2	151.0	59.0	541.4624330397746	73212.94390308403	318.0	6728.350015786849	0.029020319786375808	26	16	1	0	1	0	1	0	0	0	0	0	0	3	1	0	0	0	0	0	0	0	0	0	0	0	0	0	0	0	0	0	0	0	0	0	0	0	0	0	0
290	2	162.0	51.0	1192.6225720596567	312668.926321562	201.0	1359.5618917977886	0.024905440351063454	24	21	1	0	0	0	0	1	0	0	0	0	0	3	1	0	0	0	0	0	0	0	0	0	0	0	0	0	0	0	0	0	0	1	0	0	0	0	0	0	0
291	1	184.0	61.0	872.0954449761755	86354.28996560922	198.0	3189.612607203475	0.018915182328174962	24	31	0	0	0	0	0	1	0	0	0	0	1	3	1	0	1	0	0	0	0	0	0	0	1	0	0	0	0	0	0	0	0	0	0	0	0	0	0	0	0
292	2	155.0	44.0	767.6545143196863	60778.41006896313	159.0	3103.319354522875	0.020664812947097856	19	48	0	1	1	1	0	0	0	1	0	0	0	3	1	0	1	0	1	0	0	0	0	0	0	0	0	0	0	0	1	1	0	0	0	0	0	0	0	0	0
293	2	146.0	67.0	327.7205326200601	70291.19648772158	196.0	3271.8003299799802	0.030063745866274576	21	54	0	0	0	0	0	1	0	0	0	0	0	3	1	0	0	0	0	0	0	0	0	0	0	0	0	0	0	0	0	0	0	0	1	0	0	0	0	0	0
294	2	169.0	79.0	483.16851371945853	39584.66107615715	65.0	2925.7922284255	0.006657369920360024	26	31	0	0	0	0	0	0	0	0	0	0	0	3	1	0	1	0	0	0	0	0	0	1	0	0	0	0	0	0	0	0	0	1	0	0	0	0	0	0	0
295	2	153.0	65.0	3332.8842888143276	228477.44104077097	126.0	2355.6102413798276	0.03119414419423049	21	66	1	1	1	0	1	0	0	0	1	0	1	3	1	0	0	0	0	0	0	0	0	1	0	0	0	0	0	0	0	0	0	0	0	0	0	0	0	0	0
296	2	162.0	64.0	1587.1759509168855	296702.6191811329	130.0	2924.254214806427	0.015387981116598832	21	35	1	0	0	0	0	1	0	0	0	0	0	3	1	0	0	0	0	0	0	0	0	1	0	0	0	0	0	0	0	0	0	0	0	0	0	0	0	0	0
297	2	164.0	85.0	481.3089321411436	15476.471224594767	309.0	5418.390687911979	0.03556999969662809	19	53	1	1	1	0	0	0	0	0	0	0	1	3	3	0	0	0	0	0	0	0	0	1	0	0	0	0	0	0	0	0	0	1	0	0	0	0	0	0	0
298	2	161.0	40.0	812.9907364608232	135625.59192933707	352.0	2395.038801400987	0.0003481755190799	21	51	1	0	0	0	1	1	0	0	0	0	0	3	1	0	0	0	0	0	0	0	0	1	0	0	0	0	0	0	0	0	0	0	0	0	0	0	0	0	0
299	2	175.0	43.0	2939.343979132001	58008.7118330762	226.0	1153.0747829028007	0.03824352958086362	23	51	1	0	0	0	0	1	0	0	0	0	1	3	1	0	0	0	0	0	0	0	0	1	0	0	0	0	0	0	0	0	0	0	0	0	0	0	0	0	0
300	2	140.0	62.0	2340.370303728881	77818.53790578284	276.0	3016.823369501933	0.014298619473816639	21	15	0	0	1	0	0	1	0	0	0	0	0	3	1	0	0	0	0	0	0	0	0	0	0	0	0	0	0	1	0	0	0	0	0	0	0	0	0	0	0
301	2	177.0	59.0	2426.771583217705	92330.65815365996	244.0	1308.7554592041665	0.037752922871141514	21	70	1	0	0	0	0	0	0	0	0	0	1	2	3	0	0	0	1	0	0	0	0	1	0	0	0	0	0	0	0	0	0	0	0	0	0	0	0	0	0
302	2	163.0	44.0	920.0803218627092	144023.75158634735	309.0	5462.240707122255	0.017095480574536553	21	42	1	0	0	0	0	0	0	0	0	0	1	3	1	1	0	0	0	0	0	0	0	0	0	0	0	0	0	0	0	0	0	0	0	0	0	0	0	0	0
303	1	168.0	51.0	388.16002546907	70950.40275008886	278.0	11113.57641332064	0.05238849056759856	21	17	0	0	0	0	1	0	0	0	0	0	0	3	1	0	0	0	0	0	0	0	0	0	0	0	0	0	0	0	0	0	0	0	0	0	0	0	0	0	0
304	1	184.0	48.0	1727.8682678105251	189836.3612287135	215.0	6581.148377609474	0.026266008919646946	21	33	0	0	0	0	0	1	0	0	0	1	0	2	1	0	1	0	0	0	0	0	0	1	0	0	0	0	0	0	0	0	0	0	0	0	0	0	0	0	0
305	1	149.0	71.0	903.1258894671638	110798.15009851317	345.0	4944.731032279194	0.03216603792271732	21	96	1	0	0	1	1	1	0	0	0	0	0	3	1	0	0	0	0	0	0	0	0	1	0	0	0	0	0	0	0	0	0	0	0	0	0	0	0	0	0
306	2	164.0	48.0	1375.1124196053656	39351.8257805249	99.0	1054.053929241608	0.03341703342163628	21	63	1	1	0	0	0	0	0	0	0	0	0	2	2	0	0	0	0	0	0	0	0	1	0	1	0	0	0	0	0	0	0	0	0	1	0	0	0	0	0
307	1	159.0	53.0	571.2677861979275	443544.74201273295	206.0	1737.8932808746417	0.02585313253230961	29	13	0	1	0	0	0	0	0	0	0	0	0	3	1	0	0	0	0	0	0	0	0	0	0	0	0	0	0	0	1	0	0	0	0	0	0	0	0	0	0
308	1	150.0	52.0	1002.7287073603676	288087.07373922854	253.0	2741.0273817672096	0.015077988346356527	21	45	1	1	1	0	0	1	0	0	0	0	1	3	2	1	1	0	0	0	0	0	0	0	0	0	0	0	0	0	0	0	0	0	0	0	0	0	0	0	0
309	2	175.0	46.0	3373.124284951331	121999.91143079952	235.0	1839.5600293417674	0.01640927163423761	21	55	1	1	1	0	0	1	0	0	0	0	1	3	1	0	0	0	0	0	0	0	0	0	0	0	0	0	0	0	0	0	0	0	0	0	0	0	0	0	0
310	2	180.0	60.0	2574.038025366173	125371.44539261833	260.0	1718.6739109893006	0.02995645986645453	21	20	0	0	0	0	1	0	0	0	0	1	0	3	1	0	0	0	0	0	0	0	0	0	0	0	0	0	0	0	0	0	0	0	0	0	0	0	0	0	0
311	2	143.0	48.0	441.1094264532419	183893.22640051847	137.0	2340.4529987566584	0.032260341278910816	21	13	1	1	0	0	0	0	0	0	0	0	0	2	1	0	0	0	0	0	0	0	0	0	0	0	0	0	0	0	0	0	0	0	0	0	0	0	0	0	0
312	2	177.0	41.0	1676.5714584085272	16926.37191168866	247.0	5066.662198110245	0.03123678315802566	21	54	0	0	0	0	0	0	0	0	0	1	0	3	1	0	0	0	0	0	0	0	0	0	0	0	0	0	0	0	0	0	0	0	0	0	0	0	0	0	0
313	2	164.0	50.0	2912.5202506442733	82654.9004751096	224.0	1095.859690213273	0.019748126161479192	21	47	1	0	0	0	1	1	0	0	0	0	0	3	1	0	1	0	0	0	0	0	0	0	0	0	0	0	0	0	0	0	0	0	0	1	0	0	0	0	0
314	2	148.0	50.0	651.2259121483829	53446.55966433754	321.0	3104.5415089155586	0.03078377699403056	21	68	1	0	0	1	1	1	0	0	0	0	0	3	1	0	0	0	0	0	0	0	0	0	0	0	0	0	0	0	0	0	0	0	0	0	0	0	0	0	0
315	1	167.0	57.0	1699.7465754143464	183892.36384067513	286.0	2345.1969675226037	0.02387652843591049	21	57	1	0	0	1	0	0	0	0	0	0	0	3	1	0	0	0	0	0	0	0	0	0	0	0	0	0	0	0	0	0	0	0	0	0	0	0	0	0	0
316	2	156.0	34.0	604.2602923637012	29906.08356713849	298.0	3531.758032796327	0.01877468456412627	21	44	1	0	1	0	0	1	0	0	0	0	0	3	1	0	0	0	0	0	0	0	0	1	0	0	0	0	0	0	0	0	0	0	0	0	0	0	1	0	0
317	2	177.0	67.0	1745.1520911756295	79184.92646076568	224.0	5915.147847034966	0.013710031780723428	22	47	1	0	0	1	0	1	0	0	0	0	0	3	1	0	0	0	0	0	0	0	0	1	0	1	0	0	0	0	0	0	0	0	0	0	0	0	0	0	0
318	2	177.0	65.0	1929.9713169389415	57695.481430283064	331.0	3411.7790484157213	0.02652897604391296	21	16	1	0	0	1	0	1	0	0	0	0	0	3	1	0	0	0	0	0	0	0	0	0	0	0	0	0	0	0	0	0	0	0	0	0	0	0	0	0	0
319	2	157.0	70.0	2292.572176732195	19861.717369005415	40.0	2197.8634393131397	0.024405080065390862	21	63	1	0	0	0	0	1	0	0	0	0	0	3	1	0	0	0	0	1	0	0	0	0	0	0	0	0	0	0	0	0	0	0	0	0	0	0	0	0	0
320	1	167.0	54.0	716.1186859049674	188717.36113124853	115.0	1598.5838410923984	0.022710500721736252	21	58	0	0	1	1	0	0	0	0	0	0	0	3	2	0	0	0	0	0	0	0	0	0	0	0	0	0	0	0	0	0	0	0	0	1	0	0	0	0	0
321	2	161.0	84.0	3450.0618165984156	71017.8447774277	320.0	7126.8271157077	0.030382864025913753	21	59	0	0	0	0	0	1	1	0	0	0	0	3	2	0	1	0	0	0	0	0	0	0	0	0	0	0	0	0	0	0	1	0	0	0	0	0	0	0	0
322	2	156.0	53.0	403.48077925873883	164503.7394202722	272.0	7232.683667623274	0.019307770518224913	21	54	1	0	0	0	0	0	0	0	0	0	0	3	1	0	0	0	0	0	0	0	0	0	0	0	0	0	0	0	0	0	0	0	0	0	0	0	0	0	0
323	2	158.0	48.0	1685.3618616117571	62541.68408822884	190.0	2056.8033329676136	0.012861723088186113	22	56	1	0	0	0	0	1	0	0	0	0	0	3	1	0	1	0	0	0	0	0	0	1	0	0	0	0	0	0	1	0	0	0	0	0	0	0	0	0	0
324	2	174.0	56.0	3627.9740989204092	40473.71587742156	352.0	3030.2859489707535	0.03413856638329052	21	58	1	0	0	0	0	1	0	0	0	0	1	2	1	0	0	0	0	0	0	0	0	0	1	0	0	0	0	0	0	0	0	0	0	0	0	0	0	0	0
325	1	178.0	65.0	1648.8217493380675	74453.86053410545	236.0	1443.287508186061	0.03277509389233595	27	39	1	0	0	1	0	1	0	0	0	0	0	2	1	0	0	0	0	0	0	0	0	0	0	0	0	0	0	0	0	0	0	0	0	0	0	0	0	0	0
326	1	181.0	61.0	4621.946611955815	92599.42846417835	202.0	5806.718844131796	0.02546282507997307	28	29	1	1	0	0	0	0	0	0	0	0	0	3	1	0	0	1	0	0	0	0	0	1	0	0	0	0	0	0	0	0	0	0	0	0	0	0	0	0	1
327	2	153.0	67.0	384.2282233347795	5660.9120605101	274.0	1739.1623981259604	0.014716131217594044	21	19	1	0	0	0	0	1	0	0	0	0	1	3	1	0	0	0	0	0	0	0	0	0	0	0	0	0	0	0	0	0	0	0	0	0	0	0	0	0	0
328	2	184.0	40.0	534.7582741178531	139452.30718885316	252.0	1494.7285194065598	0.030468751963536617	23	47	0	0	0	0	0	0	0	0	0	0	0	3	1	0	0	0	0	0	0	0	0	1	0	0	0	0	0	0	0	0	0	0	0	0	0	0	0	0	0
329	1	166.0	62.0	4385.458340061234	21032.056985416762	254.0	5840.044143250974	0.017419517327995238	21	13	1	1	1	1	1	1	0	0	0	0	0	3	1	0	0	0	0	0	0	0	0	1	0	0	0	0	0	0	0	0	0	0	0	1	0	0	0	0	0
330	2	168.0	69.0	1908.7750651185906	9420.221576667103	318.0	1509.1841993255234	0.013884425743311576	32	51	0	0	0	0	1	0	0	0	0	0	0	3	1	0	0	0	1	0	0	0	0	0	0	1	0	0	0	0	0	0	0	0	0	0	0	0	0	0	0
331	2	160.0	44.0	485.27895851015165	106162.31258182922	267.0	1867.8286300548698	0.015082908272175781	21	62	0	1	1	0	0	0	0	0	0	0	0	3	1	1	0	0	0	0	0	0	0	1	0	0	0	0	0	0	0	1	0	0	0	0	0	0	0	0	0
332	2	180.0	55.0	406.46021841245016	207782.74967226048	327.0	1674.9405289331098	0.020747580333254946	21	29	1	1	0	0	1	1	0	0	0	0	0	3	2	0	0	0	0	0	0	0	0	0	0	0	0	0	0	0	0	0	0	0	0	0	0	0	0	0	0
333	1	187.0	40.0	1250.5972129501338	78873.95373822824	274.0	3345.6045024487757	0.03472378807422202	21	60	1	0	1	0	1	0	0	0	1	0	0	3	1	0	0	0	0	0	0	0	0	0	0	0	0	0	0	0	0	0	0	0	0	1	0	0	0	0	0
334	2	156.0	52.0	903.5359876702223	86661.83347132459	294.0	3306.545004892493	0.03293460933171502	21	54	1	0	1	1	0	0	0	0	0	0	0	3	1	0	0	0	0	0	0	0	0	1	0	0	0	0	0	0	0	0	0	0	0	0	0	0	0	0	0
335	2	171.0	39.0	2139.0001727158597	416617.2184925731	271.0	2379.301603475869	0.031794991035202974	26	25	0	0	1	1	0	1	0	0	0	1	0	2	1	0	0	0	0	0	0	0	0	0	0	0	0	0	0	0	1	0	0	0	0	0	0	0	0	0	0
336	2	160.0	39.0	717.4901639185108	282297.57565988024	229.0	2746.7570105303967	0.013045941371132436	26	16	1	0	0	1	0	1	0	0	0	0	0	3	1	0	0	0	0	0	0	0	0	0	0	0	0	0	0	0	0	0	0	0	0	1	0	0	0	0	0
337	2	150.0	50.0	1503.3423437730492	98415.84434229686	204.0	795.7011695282583	0.02825886341895125	23	29	1	0	1	1	0	0	0	0	0	0	1	1	1	0	0	0	0	0	0	0	0	1	0	0	0	0	0	0	0	0	0	0	0	0	0	0	0	1	1
338	2	161.0	53.0	989.5634962277651	129336.5595546525	305.0	4921.269826134586	0.02984425548619276	31	39	1	0	0	0	0	1	0	0	0	0	0	3	1	0	0	0	0	0	0	0	0	0	0	0	0	0	0	0	0	0	0	0	0	0	0	0	0	0	0
339	1	160.0	66.0	763.3372513410409	266915.5890450426	58.0	2540.9686441679505	0.014368216704591385	21	70	1	0	0	0	0	1	0	0	0	0	0	2	1	0	0	0	1	0	0	0	0	1	0	0	0	0	0	0	0	0	0	0	0	0	0	0	0	0	0
340	2	168.0	33.0	2346.1442516007273	224605.37671535838	338.0	2669.63711173455	0.03289002314139983	26	54	1	0	1	0	0	1	0	0	0	0	0	3	1	0	0	0	0	0	0	0	0	0	0	0	0	0	0	0	0	0	0	0	0	0	0	0	0	0	0
341	2	162.0	49.0	1036.2847117786869	54909.66279006048	303.0	3440.980868019543	0.053561659749805944	27	23	0	0	0	0	1	1	0	0	1	0	0	2	1	0	0	0	0	0	0	0	0	1	0	1	0	0	0	0	0	0	0	0	0	0	0	0	0	0	0
342	2	160.0	56.0	576.4172692903783	5660.9120605101	155.0	1496.0001168088456	0.0164696326800067	27	59	1	0	1	0	1	0	0	0	0	0	0	2	1	0	0	0	0	0	0	0	0	0	0	0	0	0	0	0	0	0	0	1	0	0	0	0	0	0	0
343	2	173.0	47.0	1226.866745630557	132572.21845679707	275.0	3451.7056808401803	0.036364623875492164	28	53	0	0	0	0	0	1	0	0	0	0	0	2	1	0	0	0	1	0	0	0	0	0	0	0	0	0	0	1	0	0	0	0	0	0	0	0	0	0	0
344	2	185.0	75.0	2283.677752120805	45941.55505658037	266.0	2576.132384589031	0.02654926720679658	22	13	1	0	0	0	0	0	0	0	0	0	0	2	1	0	0	0	0	0	0	0	0	0	0	1	0	0	0	0	1	0	0	0	0	1	0	0	0	0	0
345	2	176.0	46.0	1022.0791276302302	108641.6196605943	69.0	1747.4144204275437	0.016054326777175477	26	28	1	0	0	0	0	0	0	0	0	0	0	2	3	0	0	0	0	0	0	0	0	0	0	0	0	0	0	0	0	0	0	0	0	0	0	0	0	0	0
346	2	146.0	40.0	2051.1993518427	103918.20524319426	150.0	3396.171740482596	0.015870122788360568	26	13	1	0	1	0	0	1	0	0	0	0	0	1	1	0	0	0	0	0	0	0	0	1	0	0	0	0	0	0	1	0	0	0	0	0	0	0	0	0	0
347	1	174.0	47.0	3272.074518198946	92963.00607484966	183.0	2742.1500101017305	0.0049377650600271675	21	22	1	0	0	1	0	0	0	0	0	0	0	3	1	0	0	0	0	1	0	0	0	0	0	0	0	0	0	0	0	0	0	0	0	0	0	0	0	0	0
348	2	150.0	61.0	1740.9190156230916	132328.34225611744	95.0	6925.365954976847	0.030100371425282903	21	58	1	0	1	1	0	1	0	0	0	0	0	3	1	0	0	0	0	0	0	0	0	0	0	0	0	0	0	0	0	0	0	0	0	0	0	0	0	0	0
349	2	160.0	48.0	2709.7349042205115	501888.21060159337	216.0	2160.965273317367	0.023910646295268255	22	61	1	1	0	0	1	0	0	0	0	0	1	3	2	0	0	0	0	0	0	0	0	0	0	1	0	0	0	0	0	0	0	0	0	0	0	0	0	0	0
350	2	168.0	104.0	704.8137874536906	96077.3551411652	245.0	5252.709521100613	0.01852206341037012	26	48	1	1	0	1	1	1	0	0	0	0	0	3	2	0	0	0	0	0	0	0	0	0	0	0	0	0	0	0	0	0	0	0	0	0	0	0	0	0	0
351	1	157.0	68.0	1825.9411467015188	263082.169148312	221.0	3167.026592390055	0.025956104222936226	27	25	1	1	0	1	1	1	0	0	0	0	0	2	1	0	0	0	0	0	0	0	0	0	0	0	0	0	0	0	0	0	0	0	0	0	0	0	0	0	0
352	2	178.0	29.0	1355.6215894243553	66865.34726217239	182.0	1645.6783477406448	0.05899881650341199	26	73	1	0	0	1	0	0	0	0	0	0	0	3	1	0	1	0	0	0	0	0	0	0	0	0	0	0	0	0	0	0	0	0	0	0	0	0	0	0	0
353	1	156.0	41.0	702.6627125315239	136970.64763297903	229.0	1487.7287733311798	0.024934692121789098	21	17	1	0	1	0	0	1	0	0	0	0	0	3	2	0	0	0	0	0	0	0	0	0	1	0	0	0	0	0	0	0	0	0	0	0	0	0	0	0	0
354	2	170.0	84.0	1541.5818179433209	171016.28155088212	106.0	1634.052440070256	0.001228859718291668	21	49	0	0	0	0	1	1	0	0	0	0	0	3	1	0	0	0	0	0	0	0	0	0	0	0	0	1	0	0	0	0	0	0	0	0	0	0	0	0	0
355	2	172.0	71.0	657.3933448566892	89779.73453875196	208.0	2763.9473369076172	0.019753417899316915	21	13	1	0	0	0	0	1	0	0	0	0	0	3	1	0	0	0	0	0	0	0	0	0	0	0	0	0	0	0	0	0	0	0	0	0	0	0	0	0	0
356	2	177.0	43.0	1544.8443607966683	249674.07429978598	207.0	2415.965995241776	0.01476405272797453	28	52	1	0	0	0	0	1	0	0	0	0	0	3	1	0	0	0	0	0	0	0	0	0	0	0	0	0	0	0	0	0	0	0	0	0	0	0	1	0	0
357	2	169.0	61.0	544.6100178956412	89659.05841856927	198.0	2925.892234512882	0.01547626724518742	21	69	1	0	1	1	0	1	0	0	0	0	1	2	3	0	0	0	0	0	0	0	0	0	0	0	0	0	0	0	0	0	0	0	0	0	0	0	0	0	0
358	1	165.0	71.0	3280.995398190466	60951.840961332025	295.0	9149.889282646887	0.02439521864936312	21	59	0	0	0	1	0	1	0	0	1	1	0	2	1	0	0	0	0	0	0	0	0	0	0	1	0	0	0	0	1	0	0	1	0	0	0	0	0	0	0
359	1	152.0	73.0	855.3871865370244	108815.26862418071	252.0	2662.4198499215704	0.028689420985045316	21	82	1	0	0	0	0	0	0	0	0	0	0	3	1	0	0	0	0	0	0	0	0	1	0	0	0	0	0	0	0	0	0	0	0	0	0	0	0	0	0
360	2	157.0	62.0	1863.6829413542146	16559.579408790312	275.0	2555.05821742108	0.024156695843428173	26	52	0	1	0	0	0	0	0	0	0	0	0	3	1	0	0	0	0	0	0	0	0	1	0	0	0	0	0	0	0	0	0	0	0	0	0	0	0	0	0
361	2	168.0	42.0	1574.9748043231025	85643.84570383618	175.0	2826.001994182019	0.024507914824765602	21	20	1	0	0	0	0	1	0	0	0	0	0	3	2	0	0	0	0	0	0	0	0	1	0	1	0	0	0	0	0	0	0	0	0	1	0	0	0	0	0
362	2	181.0	53.0	3600.558077589597	73724.58517023508	256.0	4069.579047567915	0.02480615002625912	21	35	1	0	1	0	0	0	0	0	0	0	0	1	1	0	0	0	0	0	0	0	0	1	0	0	0	0	0	0	0	0	0	0	0	0	0	0	1	0	0
363	2	170.0	45.0	613.5323145019967	56990.911803535884	176.0	2620.529007016742	0.022740363568720022	21	14	0	0	0	1	0	1	0	0	0	0	0	3	2	0	0	0	0	0	0	0	0	0	1	0	0	0	0	0	0	0	0	0	0	1	0	0	0	0	0
364	1	128.0	40.0	1824.3608660162843	101859.63803735937	127.0	8804.859675743257	0.019440277285221547	21	55	0	0	0	0	0	1	0	0	0	0	0	3	1	0	0	0	0	0	0	0	0	1	1	0	0	1	0	0	0	0	0	0	0	0	0	0	0	0	0
365	2	179.0	40.0	808.8893869587296	35465.339555059654	209.0	2888.9162237786913	0.031669780317234525	21	26	0	0	0	0	0	1	0	0	0	0	0	3	1	0	0	0	1	0	0	0	0	1	0	0	0	0	0	0	0	0	0	0	0	0	0	0	0	0	0
366	2	187.0	44.0	1708.4921566059368	134702.91368951675	132.0	3456.7207061053678	0.010877248203341636	22	26	1	1	1	0	0	1	0	0	0	0	0	3	2	0	0	0	0	0	0	0	0	1	0	0	0	0	0	0	1	0	0	0	0	0	0	0	0	0	0
367	2	159.0	28.0	2053.0314706754384	493713.05769406934	293.0	2672.798108643203	0.022862275557881048	21	43	1	0	1	1	0	0	0	0	0	0	0	3	1	0	0	0	0	0	0	0	0	0	0	0	0	0	0	0	0	0	0	0	0	0	0	0	0	1	0
368	2	189.0	41.0	1498.5933497861347	95843.33944263017	279.0	3065.362804103116	0.03651966790889094	26	52	1	0	0	0	0	0	0	0	0	0	0	3	1	0	0	0	0	0	0	0	0	0	0	0	0	0	0	0	0	0	0	0	0	0	0	0	0	0	0
369	2	169.0	54.0	5204.977816476746	33162.58314775739	321.0	2523.5075813109684	0.025998899060817707	21	35	0	0	1	0	0	0	0	0	0	1	1	1	1	0	1	0	0	0	0	0	0	0	0	0	0	0	0	0	1	0	0	0	0	1	0	0	0	1	0
370	2	180.0	38.0	1545.150758130371	28009.10780597083	221.0	3653.706526673926	0.03242488320911367	21	25	1	0	1	0	1	1	0	0	0	0	1	2	1	0	1	0	0	0	0	0	0	1	0	0	0	1	0	0	0	0	0	0	0	0	0	0	0	0	0
371	1	167.0	47.0	3125.7914333636963	391652.9058491724	352.0	4384.447728672712	0.01410724905799682	21	19	1	0	0	0	0	1	0	0	0	0	0	3	1	0	0	0	0	0	0	0	0	1	1	0	0	0	0	0	0	0	0	0	0	0	0	0	0	0	0
372	1	178.0	42.0	2009.570725735814	32400.909881400436	95.0	479.33107204262694	0.030844898874338843	21	38	1	0	0	1	0	1	0	0	0	0	0	2	1	0	0	0	0	1	0	0	0	1	0	0	0	0	0	0	0	0	0	1	0	0	0	0	0	0	0
373	2	175.0	50.0	1939.9202960970463	219640.34648654168	68.0	2818.8268374293707	0.01818579827195645	32	64	1	0	1	0	1	0	0	0	0	0	0	1	1	0	1	0	0	0	0	0	0	0	0	0	0	0	0	1	0	0	0	0	1	0	0	0	0	0	0
374	1	180.0	59.0	1036.065041935369	47320.602793613645	86.0	3032.267509588585	0.02771457470407287	30	13	1	0	1	1	0	1	0	0	0	0	1	3	2	0	0	0	0	0	0	0	0	1	0	0	0	0	0	0	0	0	0	0	0	1	0	0	0	0	0
375	2	158.0	56.0	1799.2674102081876	102933.26502274864	92.0	3647.5220802078047	0.0015021145537438864	21	24	1	0	1	1	1	0	0	0	0	0	0	3	2	0	0	0	0	0	0	0	0	0	0	1	0	0	0	0	0	0	0	0	0	0	0	0	0	0	0
376	1	147.0	74.0	767.4350219901858	9669.343213074277	127.0	2536.3904454924505	0.029427375322397305	21	30	0	0	0	0	0	1	0	0	0	0	1	3	2	0	0	0	0	0	0	0	0	1	0	0	0	0	0	0	0	0	0	0	0	0	0	0	0	0	0
377	2	164.0	38.0	876.6462440867404	114436.36209000605	238.0	6083.67930981254	0.01359070684459467	31	39	1	0	0	1	0	1	0	0	0	0	0	3	2	0	0	0	0	0	0	0	0	0	0	0	0	0	0	0	1	0	0	0	0	0	0	0	0	0	0
378	2	163.0	92.0	1385.1287807554668	121283.36374660692	211.0	2476.52952175087	0.03791212716470856	21	49	1	0	0	1	0	0	0	0	0	0	0	3	1	0	0	0	0	0	0	0	0	1	0	1	0	0	0	0	0	0	0	0	0	0	0	0	0	0	0
379	2	160.0	68.0	854.9101710085099	263329.97095199977	80.0	2879.873113323478	0.027059207947225404	21	59	1	0	1	0	0	0	0	0	0	0	1	3	1	0	1	0	0	0	0	0	0	0	0	0	0	0	0	0	0	0	0	0	0	0	0	0	0	0	0
380	1	156.0	61.0	1485.4087126791314	357242.46417345054	66.0	2459.224788409684	0.014622145968930514	22	34	1	0	0	1	0	1	0	1	0	0	0	2	2	0	0	0	0	0	0	0	0	1	0	0	0	0	0	0	0	0	0	0	0	0	0	0	0	0	0
381	1	186.0	55.0	3470.9785772815308	146381.34445554274	209.0	3349.975008482	0.017011699769546314	29	76	1	0	1	1	0	0	0	0	0	0	0	3	1	0	0	0	0	0	0	0	0	0	0	0	0	0	0	0	0	0	0	0	0	0	0	0	0	0	0
382	2	145.0	60.0	462.57516276074057	105435.27356608638	336.0	2702.3551077812717	0.024398039041148952	21	13	1	0	1	0	0	0	0	0	0	0	0	3	3	0	0	0	0	0	0	0	0	1	0	0	0	0	0	0	0	0	0	1	0	0	0	1	0	0	0
383	2	154.0	67.0	2717.0266640004675	119826.40458015777	53.0	1528.6207424302243	0.024224915020045666	21	13	0	0	1	0	0	1	0	0	0	0	0	3	1	0	0	0	0	0	0	0	0	1	0	0	0	0	0	0	0	0	0	1	0	0	0	0	0	0	0
384	2	161.0	65.0	855.243073797754	139142.89774046693	244.0	2762.2459533441966	0.014583228544192106	25	60	1	1	1	1	1	1	0	0	0	0	0	3	2	0	0	0	0	0	0	0	0	1	0	0	0	0	0	0	0	0	0	0	0	0	0	0	0	0	0
385	2	159.0	62.0	1732.9431733134254	92620.30112372419	244.0	3104.8492076452176	0.018565929539994263	18	61	0	1	1	1	0	1	0	0	0	0	0	1	3	0	1	0	0	0	0	0	0	0	0	0	0	0	0	0	0	0	1	0	0	1	0	0	0	0	0
386	2	174.0	66.0	1663.5443429621992	33489.87631351257	131.0	1938.5902973260108	0.03339063952277575	21	51	1	1	0	0	0	0	0	0	0	0	0	3	1	0	0	0	0	0	0	0	0	0	0	0	0	0	0	0	0	0	0	0	0	0	0	0	0	0	1
387	1	145.0	46.0	1933.8917754657102	98880.92901140312	218.0	2816.331965566222	0.027723144401571226	20	39	1	0	0	1	0	0	0	0	0	0	0	1	1	0	1	0	0	0	0	0	0	1	0	0	0	0	0	0	0	0	0	0	0	0	0	0	0	1	0
388	2	169.0	41.0	1678.015585373988	248452.12254423113	158.0	2798.077414409512	0.028118425285022768	21	63	0	0	0	0	0	0	0	0	0	0	0	3	2	0	0	0	0	0	0	0	0	1	0	0	0	0	0	0	0	0	0	0	0	0	0	0	0	0	0
389	2	182.0	51.0	2314.477231480083	282536.1863562058	340.0	2417.588974032689	0.03607049175727482	21	51	1	0	0	0	0	1	0	0	0	0	0	3	2	0	0	0	0	0	0	0	0	0	0	0	0	0	0	0	1	0	0	0	0	0	0	0	0	0	0
390	2	172.0	33.0	1222.4216838415814	82270.04523115524	216.0	2301.5343632382323	0.02485822736215991	21	53	1	0	0	0	0	0	0	0	0	0	0	3	1	0	1	0	0	0	0	0	0	0	0	0	0	0	0	0	0	0	0	0	0	0	0	0	0	0	0
391	2	161.0	53.0	782.539203388318	414899.34659148066	229.0	2162.326956203167	0.03127962477350922	21	24	1	0	0	0	0	0	0	0	0	0	1	3	2	0	0	0	0	0	0	0	0	0	0	0	0	0	0	0	1	0	0	0	0	0	0	0	0	0	0
392	2	146.0	63.0	2360.924177021052	125121.5862352148	140.0	7506.81112811974	0.035162531242474544	19	59	1	1	0	1	0	1	0	1	0	1	0	3	1	0	0	0	0	0	0	0	0	1	0	0	0	0	0	0	0	0	0	0	0	0	0	1	0	0	0
393	2	174.0	43.0	232.05133858658832	120426.44866849214	252.0	3403.888050175289	0.030340874993862493	21	40	0	0	1	0	1	0	0	0	0	0	0	1	1	0	1	0	1	0	0	0	0	1	0	0	0	0	0	0	0	0	0	0	0	0	0	0	0	0	0
394	2	188.0	70.0	2769.128945048471	90392.4149729507	311.0	10917.2052552532	0.020754884252443012	28	13	1	0	0	0	0	1	0	0	0	0	0	3	1	0	0	0	0	0	0	0	0	0	0	0	0	0	0	0	0	0	0	0	0	0	0	0	0	0	0
395	1	185.0	67.0	1660.5634122779632	47153.95143706434	271.0	1081.1784115620876	0.02651244216476365	21	29	1	1	0	0	0	1	0	0	0	1	0	3	1	0	0	0	0	0	0	0	0	0	0	0	0	0	0	0	0	0	0	0	0	0	0	0	0	0	0
396	2	155.0	67.0	1227.4283642853595	114792.61475970817	167.0	2926.2695374793593	0.03404705221617561	24	26	1	0	1	0	0	1	0	0	0	0	0	3	1	0	0	0	0	0	0	0	0	1	1	0	0	0	0	0	0	0	0	1	0	0	0	0	0	0	0
397	2	185.0	42.0	1198.1246984742015	166240.99412992556	147.0	2968.607710466834	0.006353232745991465	21	50	1	0	0	0	0	1	0	0	0	0	1	3	1	0	0	0	1	0	0	0	0	1	0	0	0	0	0	0	0	0	0	0	0	0	0	0	0	0	0
398	2	160.0	58.0	1024.0753420783956	48428.41583843272	194.0	5270.954873440725	0.020717451294413557	21	22	0	0	0	1	0	0	0	0	0	0	0	3	1	0	1	0	0	0	0	0	0	1	0	0	0	0	1	0	0	0	0	1	0	0	0	0	0	0	0
399	2	176.0	45.0	870.6773771006592	112327.61868713333	197.0	2573.2261276848258	0.036902245560348004	21	37	1	1	0	0	1	0	0	0	0	0	0	3	1	0	0	0	0	0	0	0	0	0	0	0	0	0	0	0	1	0	0	0	0	0	0	0	0	0	0
400	2	162.0	52.0	748.3021975222375	135734.35251374386	224.0	1738.2854647469208	0.03465153332688305	21	13	1	0	0	0	0	0	0	0	0	0	0	3	1	0	0	0	0	0	0	0	0	0	0	1	0	0	0	0	0	0	0	0	0	0	0	0	0	0	0
401	2	157.0	35.0	383.5851330091904	100751.24433484508	212.0	3486.949266121427	0.02215024451744232	23	48	1	0	1	1	0	0	0	0	0	0	1	3	1	0	0	0	0	0	0	0	0	1	0	0	0	0	0	1	0	0	0	0	0	0	0	0	0	1	0
402	1	144.0	59.0	1753.7757227700113	69774.62417669791	230.0	1452.9565767434192	0.021392747643499105	21	50	1	0	0	0	0	1	0	0	0	0	0	3	2	0	0	0	0	0	0	0	0	0	0	0	0	0	0	0	1	0	0	0	0	0	0	0	0	0	0
403	2	169.0	132.0	577.5999837348666	102307.02501147843	126.0	3148.3345746047	0.030101828396890233	22	60	1	0	0	0	0	0	0	0	0	0	1	3	1	0	0	0	0	0	0	0	0	0	1	0	0	0	0	0	0	0	0	0	0	1	0	0	1	0	0
404	2	169.0	38.0	1581.8915944416285	113826.7262810418	187.0	9217.267616385612	0.025704244613381035	21	14	1	0	1	0	0	0	0	0	0	0	1	3	1	0	1	0	0	0	0	0	0	1	0	0	0	0	0	0	1	0	0	1	0	1	0	0	0	0	0
405	2	152.0	44.0	1493.8287930214535	89426.75134855734	313.0	2688.0225553570936	0.017044557658828965	21	21	1	0	1	0	0	0	0	0	0	0	0	1	3	0	0	0	0	0	0	0	0	0	0	1	0	0	0	0	0	0	0	0	0	0	0	0	0	0	0
406	2	171.0	42.0	813.15055461281	112590.87952437984	201.0	6891.57201604396	0.03412787973135056	21	13	1	0	1	0	0	1	0	0	0	0	0	3	1	0	0	0	0	0	0	0	0	0	0	0	0	0	0	0	0	0	0	0	0	0	0	0	0	0	0
407	2	154.0	47.0	1119.612414549239	282247.4781565046	105.0	4576.860905356763	0.027667795587880475	21	24	1	0	0	1	0	0	0	0	0	0	1	3	1	0	0	0	0	0	0	0	0	0	0	0	0	0	0	0	0	0	0	0	0	1	0	1	0	0	0
408	2	160.0	28.0	3332.822780929216	38648.34804142185	352.0	1489.4931207272166	0.025245972149708536	21	41	1	0	0	0	0	1	0	0	0	0	1	3	2	0	0	0	0	0	0	0	0	0	0	0	0	0	0	0	0	0	0	0	0	0	0	0	0	0	0
409	2	166.0	46.0	604.1905237221184	68421.08640793923	186.0	1948.4278561393912	0.02862474734884162	26	64	1	0	0	0	0	1	0	0	0	0	0	3	2	0	0	0	0	0	0	0	0	0	1	0	0	0	0	0	1	0	0	0	0	0	0	0	0	0	0
410	2	158.0	48.0	548.8796469761432	24383.269613951525	273.0	1495.7416210741792	0.025740044912165826	21	34	0	0	1	0	1	0	0	0	0	0	1	3	1	0	0	0	0	0	0	0	0	0	0	0	0	0	0	0	0	0	0	0	0	0	0	0	0	0	0
411	2	166.0	76.0	619.2656928452592	61137.731962453836	285.0	3080.638933962966	0.02388075548297658	21	61	1	0	0	0	0	1	0	0	0	0	0	3	2	0	0	0	0	0	0	0	0	0	0	0	0	0	0	0	0	0	0	0	0	0	0	0	0	0	0
412	1	160.0	65.0	3414.5821372135397	20235.953202090815	14.0	1754.0288230470214	0.02645772619892032	21	30	1	0	0	0	0	1	0	0	0	0	0	3	1	0	1	0	0	0	0	0	0	1	1	0	0	0	0	0	1	0	0	0	0	0	0	0	1	0	0
413	2	173.0	67.0	3346.771511156649	145792.38663541747	212.0	2317.6760923236425	0.02684808706407868	30	33	0	0	1	0	0	1	0	0	0	0	0	3	1	0	0	0	0	0	0	0	0	1	0	0	0	0	0	0	0	0	0	0	0	0	0	0	0	0	0
414	1	139.0	54.0	1201.7595797563326	60304.30760735231	249.0	2245.7256326905685	0.05791407413174096	21	67	0	0	0	0	0	1	0	0	0	0	0	3	1	0	0	0	0	0	0	0	0	0	0	0	0	0	0	0	0	0	0	0	0	0	0	0	0	0	0
415	2	166.0	65.0	599.7781095884038	248021.895164158	252.0	1545.8889135458633	0.01213819834280798	21	45	1	0	0	1	1	0	0	0	0	0	0	3	1	0	1	0	0	0	0	0	0	0	0	0	0	0	0	0	0	0	0	0	0	0	0	0	0	0	0
416	1	155.0	53.0	2775.872147051306	35000.93926477527	282.0	2546.349131678868	0.023064815244153932	21	42	0	1	0	0	1	0	0	0	0	0	0	2	2	0	0	0	0	0	0	0	0	0	0	0	0	0	0	0	0	0	0	1	0	0	0	0	0	0	0
417	2	162.0	80.0	2821.694352513234	121143.25299704378	134.0	11689.200333174851	0.030267892127990196	18	13	1	0	1	0	0	0	0	0	0	0	1	3	2	0	0	0	0	0	0	0	0	0	0	0	0	0	0	0	0	0	0	0	0	0	0	1	0	0	0
418	2	165.0	58.0	1576.1238075799192	114725.5688350541	202.0	2444.5829371584496	0.013633600207315839	21	25	1	0	0	0	0	0	0	1	0	0	0	3	1	0	0	0	0	0	1	0	0	0	0	0	0	0	0	0	0	0	0	1	0	0	0	0	0	0	0
419	2	174.0	38.0	6063.791126563441	66931.18371252848	271.0	2421.336722158565	0.03549382256968846	30	33	1	0	0	0	0	1	0	0	0	0	0	3	1	0	0	0	0	0	0	0	0	1	0	0	0	0	0	0	1	0	0	0	0	0	0	1	0	0	0
420	2	154.0	28.0	815.2930213240465	71044.18351440376	158.0	4175.931367937814	0.03639089908872484	21	26	1	0	1	1	1	1	0	1	0	0	1	3	1	0	0	0	0	0	0	0	0	0	0	0	0	0	0	0	0	0	0	0	0	0	0	0	0	0	0
421	1	175.0	63.0	1647.9807005967505	119548.7968203543	269.0	2073.184247903462	0.02383127211416923	21	21	1	0	0	1	0	1	0	0	0	0	0	2	1	0	0	0	0	1	0	0	0	0	0	0	1	0	0	0	0	0	0	0	0	0	0	0	0	0	0
422	2	151.0	50.0	410.32327063004095	69670.71632649502	254.0	2781.6423340042047	0.01988442612129859	21	59	1	0	0	0	1	1	0	0	0	0	0	3	1	0	0	0	0	0	0	0	0	0	0	0	0	0	0	0	0	0	0	0	0	0	0	0	0	0	0
423	1	162.0	95.0	2881.2982732232826	46487.90588439428	81.0	2323.675017478933	0.06207815148451257	25	64	1	0	1	0	0	0	0	0	0	0	0	3	1	0	0	0	1	0	0	0	0	0	0	0	0	0	0	0	0	0	0	0	0	0	0	0	0	0	0
424	1	182.0	58.0	1467.3368075398976	152597.4825316972	131.0	1726.7997256086073	0.019938528367444898	27	13	1	0	1	0	1	0	0	0	0	0	0	3	2	0	1	0	0	0	0	0	0	0	0	0	0	0	0	0	1	0	0	0	0	0	0	0	0	0	0
425	1	181.0	38.0	339.8252837527648	40745.34157179741	31.0	2163.898011833511	0.03450070988781384	26	41	1	0	1	0	1	0	0	1	0	0	1	1	2	0	0	0	0	0	0	0	0	1	0	0	0	0	0	0	0	0	0	0	0	0	0	0	0	0	0
426	2	152.0	43.0	1642.5904625259311	33701.3169839175	199.0	3100.7156760366543	0.03629132122046608	21	74	1	0	0	0	0	0	0	0	0	0	0	3	2	0	0	0	0	0	0	0	0	1	0	0	0	0	0	0	0	0	0	0	0	0	0	0	0	0	0
427	1	173.0	38.0	1622.908242187228	98699.70933998411	232.0	1510.9041040163274	0.032607703270823594	21	21	1	0	0	0	0	1	0	0	0	0	0	3	1	0	0	0	0	0	0	0	0	0	0	0	0	0	0	0	0	0	0	0	0	0	0	0	0	0	0
428	1	178.0	35.0	2133.1823287987845	141519.1161876861	218.0	2386.7530626578714	0.02618490245993424	27	56	1	0	0	1	0	1	0	0	0	0	0	3	2	0	0	0	0	0	0	0	0	0	0	0	0	0	0	0	1	0	0	0	0	0	0	0	0	0	0
429	1	152.0	63.0	1631.3662825324627	253769.17815327217	330.0	2865.2743046922524	0.032821183068165574	21	58	1	0	1	1	0	0	0	0	0	0	0	3	2	0	0	0	0	0	0	0	0	0	0	0	1	0	0	0	1	0	0	0	0	0	0	0	0	0	0
430	2	162.0	49.0	633.2990542802276	490877.96903730324	150.0	3184.0220269041847	0.031023984956299766	22	36	1	0	0	1	0	1	0	0	0	0	0	3	1	0	0	0	0	0	0	0	0	1	1	1	0	0	0	0	0	0	1	0	0	0	0	0	0	0	0
431	1	128.0	40.0	1761.5083235801956	149055.3019198403	319.0	1676.865663613123	0.02395282657272836	21	40	0	1	0	1	0	1	0	0	0	0	0	3	2	0	0	0	0	0	0	0	0	0	0	0	0	0	0	0	0	0	0	0	0	0	0	0	0	0	0
432	2	185.0	61.0	1570.7794417452583	241791.92626464734	228.0	1814.5537872088212	0.035935247381262345	30	33	0	1	1	1	1	1	0	0	0	0	0	3	1	0	1	0	0	0	0	0	0	0	0	0	0	0	0	0	0	0	0	0	0	0	0	0	0	0	0
433	1	157.0	75.0	366.67176315917004	64548.72523967843	130.0	1760.0640704132497	0.024241237300582832	30	47	1	0	1	0	0	0	0	0	0	0	0	3	1	1	0	0	0	0	0	0	0	1	0	0	0	0	0	0	0	0	0	0	0	0	0	0	0	0	0
434	2	162.0	51.0	757.3173490720906	123018.41403561103	352.0	9439.073132109395	0.028000754251697676	21	17	1	0	0	0	0	0	0	0	0	0	0	3	1	0	0	0	0	1	0	0	0	0	0	0	0	0	0	0	1	0	0	0	0	0	0	0	0	0	0
435	1	164.0	54.0	623.7538780062454	29951.197552431917	18.0	9376.372572491382	0.02842267435323597	21	17	0	1	0	0	1	1	0	0	0	0	0	2	1	0	1	0	0	0	0	0	0	0	0	0	0	0	0	0	0	0	0	0	1	0	0	0	0	1	0
436	2	176.0	98.0	1130.3365656838453	79636.74773516237	231.0	3153.546091830375	0.027606356249201415	21	53	1	0	1	0	0	1	0	0	0	0	0	2	1	0	0	0	0	0	0	0	0	0	0	0	0	0	0	0	0	0	0	0	0	1	0	0	0	0	0
437	2	164.0	42.0	1919.553046804243	144004.54597302177	176.0	1030.3998694161605	0.056589533530651215	25	70	0	1	1	1	0	1	0	1	0	0	1	1	1	0	0	0	0	0	0	0	0	0	0	0	0	0	0	0	0	0	0	0	0	0	0	0	0	0	0
438	2	150.0	53.0	198.6078844490388	99986.37585302033	222.0	2956.70130986498	0.025102996726169627	21	27	1	0	0	0	1	0	0	0	0	0	0	3	1	0	0	0	1	0	0	0	0	0	0	0	0	0	0	0	0	0	0	0	0	0	0	0	0	0	0
439	2	153.0	56.0	3215.402148061507	298132.54062963824	254.0	2127.3741086191585	0.04019373950684198	21	13	1	0	0	0	0	1	0	0	0	0	0	3	1	0	0	0	0	0	0	0	0	1	0	0	0	0	0	0	0	0	0	0	0	0	0	1	0	0	0
440	1	170.0	68.0	2001.97979560895	236493.50113623549	115.0	791.9183992705808	0.01780878502266325	27	13	1	0	1	0	1	1	0	0	0	0	0	3	2	0	0	0	0	0	0	0	0	0	0	0	0	0	0	0	0	0	0	0	0	0	0	0	0	0	0
441	2	152.0	63.0	640.5188428910567	67624.3971244974	186.0	3008.259808236936	0.035733970942465096	26	13	0	0	1	0	0	1	0	0	0	1	0	3	2	0	0	1	0	0	0	0	0	1	0	0	0	0	0	0	0	0	0	0	0	0	0	0	0	0	0
442	1	162.0	43.0	836.853137921283	114907.67657735004	352.0	2786.9640979406113	0.030560139351681823	28	13	1	0	0	0	0	1	0	0	0	0	0	3	1	0	0	0	0	0	0	0	0	0	0	0	0	0	0	0	0	0	0	0	0	0	0	0	0	0	0
443	2	178.0	28.0	966.937890113321	78731.45495256159	303.0	1408.006720640308	0.015782238703135946	22	58	1	0	1	0	1	1	0	0	0	0	0	3	2	0	0	0	0	0	0	0	0	0	0	0	0	0	0	0	0	0	0	0	0	0	0	0	0	0	0
444	2	173.0	44.0	1365.9877169007987	219819.06390419873	292.0	1346.9663051029215	0.0377552715486769	21	60	1	0	0	1	0	1	0	0	0	0	0	3	1	0	0	0	0	0	0	0	0	0	0	0	0	0	0	0	0	0	0	0	0	0	0	0	0	0	0
445	2	142.0	59.0	232.47903572690552	253853.48007274323	226.0	2198.1700179746194	0.02332608035946823	26	50	0	1	1	0	1	1	0	0	0	0	0	2	1	0	0	0	0	0	0	0	0	1	0	0	0	0	0	0	0	0	0	0	0	0	0	0	0	0	0
446	1	155.0	33.0	925.4386830356877	88271.2295449634	186.0	2869.920347497433	0.020246206557225043	21	52	1	0	0	0	1	0	0	0	0	0	0	3	1	0	0	0	0	0	0	0	0	1	0	0	0	0	0	0	0	0	0	0	0	0	0	0	0	0	0
447	1	181.0	59.0	3926.458791395763	51685.223528105504	261.0	2250.408397731036	0.02776099239099184	20	52	1	0	1	0	1	1	0	0	0	0	1	3	1	0	0	0	0	0	0	0	0	0	0	0	0	0	0	0	0	0	0	0	0	0	0	0	0	0	0
448	2	157.0	98.0	169.742990432478	78641.54393406771	265.0	6457.704561030922	0.01746046693012257	24	18	1	0	0	0	0	0	0	0	0	0	0	3	1	0	1	0	0	0	1	0	0	1	0	0	0	0	0	0	0	0	0	0	0	1	0	0	0	0	0
449	2	174.0	57.0	3675.300642298542	99812.35071891503	52.0	2768.1859949152367	0.010416298596871997	21	91	1	1	0	0	1	1	0	0	0	0	0	3	2	0	0	0	0	0	0	0	0	0	0	0	0	0	0	0	0	0	0	0	0	1	0	0	0	0	0
450	2	156.0	85.0	1212.8270512236782	307560.9926674987	225.0	825.5937690943653	0.02181754842168992	21	23	1	0	1	0	0	0	0	0	0	0	0	1	1	0	0	0	1	0	0	0	0	0	1	1	0	0	0	0	0	0	0	0	0	0	0	0	0	0	0
451	2	171.0	54.0	709.8305188581097	136751.4587372733	117.0	1905.416518034102	0.0325138701405695	26	19	1	0	1	0	0	1	0	0	0	0	1	2	2	0	0	0	0	0	0	0	0	0	0	0	0	0	0	0	0	0	0	0	0	0	0	0	0	0	0
452	2	153.0	51.0	844.2742269603893	182214.78397401556	184.0	2154.584324908275	0.02916814670076682	21	23	1	0	0	0	0	0	0	0	0	1	0	3	1	0	0	0	0	0	0	0	0	1	0	0	0	0	0	0	0	0	0	0	0	0	0	0	0	0	0
453	1	176.0	52.0	1667.2365090589205	126847.878707255	318.0	3452.7137422009955	0.03357395901908419	21	17	1	0	0	0	0	1	0	0	0	0	0	3	1	0	0	0	0	0	0	0	0	1	0	1	0	0	0	0	0	0	0	0	0	0	0	0	0	0	0
454	2	177.0	56.0	741.7976995319707	293843.57602982776	352.0	2913.18874124973	0.030563299877921585	21	44	0	0	0	0	0	0	0	0	0	0	0	3	4	0	0	0	0	0	0	0	0	1	0	0	0	0	0	0	0	0	0	0	0	0	0	0	0	0	0
455	2	166.0	70.0	3037.9381134666373	43490.09425947367	203.0	2743.936998875951	0.016807511286183435	21	28	1	0	0	0	1	1	0	0	0	0	0	3	1	0	0	0	0	0	0	0	0	0	1	0	0	0	0	0	0	0	0	0	0	0	0	0	0	0	0
456	2	174.0	37.0	1054.2189501503085	15705.457919330955	191.0	2553.6290948110936	0.011261427900018547	22	62	0	1	1	1	0	0	0	0	0	0	0	3	1	0	1	0	0	0	0	0	0	0	0	0	0	0	0	0	0	0	0	0	0	1	0	0	0	0	0
457	2	158.0	60.0	1071.0747250769318	139284.5767336238	13.0	2630.7443488258186	0.0016722490546494488	21	59	1	0	1	0	0	0	1	1	0	0	0	3	2	0	0	0	0	0	0	0	0	1	0	0	0	0	0	0	0	0	0	0	0	0	0	0	0	0	0
458	2	162.0	40.0	977.5974416238414	26401.451952551877	132.0	3016.9734586378763	0.03510034117797316	26	55	1	0	0	1	0	1	0	0	0	0	0	3	2	0	0	0	0	0	0	0	0	1	0	0	0	0	0	0	1	0	0	0	0	0	0	0	0	0	0
459	2	153.0	38.0	588.2915473858677	123173.38567504729	111.0	3733.822693987027	0.01640301032267192	21	13	1	0	0	0	1	1	0	0	0	0	0	2	1	0	0	0	0	0	0	0	0	0	0	0	0	0	0	0	0	0	0	0	0	0	0	0	0	0	0
460	2	156.0	51.0	289.41571801652066	191140.9248411307	278.0	1634.4555046048422	0.015857307879258604	24	53	0	0	0	0	0	1	0	0	0	0	0	1	1	0	0	0	0	0	0	0	0	1	0	0	0	0	0	0	0	0	0	0	0	0	0	0	0	0	0
461	2	168.0	74.0	1061.729457152781	212482.3668517739	213.0	1262.8180429881534	0.029030619054757352	21	59	1	0	0	0	1	0	0	0	0	0	0	3	2	0	0	0	0	0	0	0	0	0	0	0	0	0	0	0	0	0	0	0	0	0	0	0	0	0	0
462	1	185.0	48.0	1644.8054822186496	210724.3098692734	279.0	1877.9121238383414	0.03003468596919622	40	19	1	1	1	0	1	0	1	0	1	0	1	3	1	0	0	0	0	0	0	0	0	1	1	0	0	0	0	0	0	0	0	0	0	0	0	0	0	1	0
463	2	156.0	38.0	842.0512940129731	270300.11287090194	232.0	2927.884035754062	0.034677324697015	27	30	1	0	0	0	1	1	0	0	0	0	0	3	1	0	0	0	0	0	0	0	0	0	0	0	0	0	0	0	0	0	0	0	0	1	0	0	0	0	0
464	2	154.0	40.0	404.860455167396	19845.45505650773	214.0	6899.735650050718	0.01994086004746854	30	23	0	0	0	0	0	0	0	0	0	0	0	3	1	0	0	0	0	0	0	0	0	0	0	0	0	0	0	0	0	0	0	1	0	0	0	0	0	0	0
465	2	168.0	67.0	796.5893806390382	74429.54777858997	256.0	3384.7673662969773	0.031699009540430034	27	37	1	1	0	0	0	0	0	0	0	0	0	3	4	0	0	0	0	0	0	0	0	0	0	0	0	0	1	0	0	0	0	0	0	0	0	0	0	0	0
466	2	165.0	45.0	1449.8513473914275	69983.12055860771	140.0	3024.369404430974	0.029134110629027387	26	34	1	0	0	1	1	1	0	1	0	0	0	3	1	0	0	0	0	0	0	0	0	1	0	0	0	0	0	0	0	0	0	0	0	0	0	0	0	0	0
467	2	170.0	56.0	864.6173826153829	70103.62716502878	103.0	3397.632692067069	0.009761455701154484	21	15	0	0	1	1	0	1	0	0	0	0	1	3	1	0	0	0	0	0	0	0	0	0	0	0	0	0	0	0	0	0	0	0	0	0	0	0	0	0	0
468	2	136.0	57.0	1456.2798244789965	86124.44321796624	321.0	2749.8610394730094	0.018374432184885305	26	13	1	0	0	1	1	1	0	0	0	0	1	2	3	0	0	0	0	0	0	0	0	0	0	0	0	0	0	0	0	0	0	0	0	0	0	0	0	0	0
469	2	172.0	40.0	1779.8678724942097	49194.44622958405	185.0	968.6650878626317	0.026426190797916315	31	57	0	0	1	0	0	0	0	0	0	0	0	3	2	0	0	0	0	0	0	0	0	1	0	0	0	0	0	0	0	0	0	0	0	0	0	0	0	0	0
470	2	133.0	37.0	5040.798342941149	67441.18763710813	207.0	1501.9477588425266	0.0377963303129476	21	57	0	0	1	1	0	1	0	0	0	0	0	3	1	0	0	0	0	0	0	1	0	0	0	0	0	0	0	0	0	0	0	0	0	0	0	0	0	0	0
471	1	165.0	53.0	883.3244477438396	78700.2396615695	201.0	2152.5737225226676	0.028209230679564067	21	40	0	0	1	0	0	1	0	0	0	0	0	3	1	0	1	0	0	0	0	0	0	0	0	0	0	0	0	0	0	0	0	0	0	0	0	0	0	0	0
472	2	160.0	31.0	883.5282824447993	144579.80493472354	93.0	1230.4153506323985	0.028466747551364278	21	18	1	0	1	1	0	0	0	0	0	0	0	1	1	0	0	0	0	0	0	0	0	0	0	0	0	0	0	0	0	0	0	0	0	0	0	0	0	1	0
473	2	183.0	61.0	861.0620969679412	50532.74660513258	286.0	1624.68763003315	0.009321897679465037	21	19	0	0	0	0	0	0	0	0	0	1	0	3	1	0	0	0	0	0	0	0	0	0	0	0	0	0	0	0	0	0	0	0	0	0	0	0	0	0	0
474	1	166.0	80.0	2983.414786160479	303590.54246690404	183.0	2069.894369820591	0.024705601557319313	31	13	1	0	1	0	0	0	0	0	0	0	0	3	1	0	0	0	0	0	1	0	0	0	1	0	0	0	0	0	0	1	0	0	0	0	0	0	0	0	0
475	2	144.0	45.0	1874.3935908527521	121636.3475400743	268.0	2093.1273840169406	0.012572925578092389	19	13	1	0	0	0	0	1	0	1	0	0	0	3	1	0	1	0	1	0	0	0	0	1	0	0	0	0	0	0	0	0	0	0	0	0	0	0	0	0	0
476	2	160.0	38.0	2194.9022468529647	74031.78556626935	302.0	3237.2068050241683	0.041946338223752225	27	21	1	0	0	0	0	1	1	0	0	0	0	2	1	0	0	0	0	0	0	0	0	0	0	0	0	0	0	0	0	0	0	0	0	0	0	0	0	0	0
477	2	151.0	56.0	615.9986195000014	61315.393639670634	181.0	1555.7519139078736	0.016015314937883413	28	82	1	0	1	1	0	0	0	0	0	0	0	2	4	0	0	0	0	0	0	0	0	1	0	0	0	0	0	0	0	0	0	1	0	0	0	0	0	0	0
478	2	160.0	77.0	2030.2752311854874	28856.414881976954	205.0	2715.904092509591	0.015388770295325876	26	39	0	0	1	1	0	1	0	0	0	0	0	2	1	0	0	0	0	0	0	0	0	0	0	0	0	0	0	0	0	0	0	0	0	1	0	0	0	0	0
479	2	176.0	100.0	765.2030000498833	213219.77310538455	135.0	1500.092325902102	0.008999327909528997	21	68	1	0	1	0	0	1	0	0	0	0	0	3	2	0	0	0	0	0	0	0	0	1	0	0	0	0	0	0	0	0	0	0	0	0	0	0	0	0	0
480	2	172.0	41.0	1165.2471493384123	159417.91774866078	297.0	2401.1478132572684	0.03560370477242276	21	22	1	1	1	0	1	0	0	0	0	0	0	3	1	0	0	0	1	0	0	0	0	1	0	0	0	0	0	0	0	0	0	0	0	0	0	0	0	0	0
481	2	142.0	54.0	1268.695148687894	195792.2721763931	329.0	2250.5526465114763	0.024417498906208306	25	13	1	0	0	0	0	1	0	0	0	0	0	3	1	0	0	0	0	0	0	0	0	0	1	0	0	0	0	0	0	0	0	0	0	0	0	0	0	0	0
482	2	147.0	51.0	674.6635005684373	182856.20560241095	272.0	2874.709118990526	0.025058112299255468	21	56	1	0	0	1	0	1	0	0	0	0	0	1	1	0	0	0	0	1	0	0	0	0	0	0	0	0	0	0	0	0	0	0	0	0	0	0	0	0	0
483	2	147.0	66.0	1249.2571518454706	128174.13658570319	211.0	1725.0388184219764	0.021197276168750834	28	13	1	0	0	0	1	0	0	0	0	0	0	3	1	0	0	0	0	0	0	0	0	1	0	0	0	1	0	0	1	0	0	0	0	0	0	0	0	0	0
484	2	176.0	33.0	405.6804278952038	44611.46637593192	339.0	1701.5929912716767	0.01605946683009169	27	17	1	0	0	0	0	1	0	0	0	0	0	2	1	0	0	0	0	0	0	0	0	1	0	0	0	0	0	0	0	0	0	1	0	0	0	0	0	1	0
485	2	155.0	90.0	1037.4095856502395	197537.14178777795	90.0	6298.89268032575	0.009068480851120542	27	54	0	0	0	0	0	0	0	0	0	0	0	3	2	0	0	0	0	0	0	0	0	1	0	0	0	0	0	0	0	0	0	0	0	0	0	0	0	0	0
486	2	163.0	70.0	496.99971789389616	65749.93896455044	16.0	2546.334410782805	0.021114153266352662	21	55	1	0	0	0	0	0	0	0	0	0	0	2	1	0	0	0	0	0	0	0	0	0	0	0	0	0	0	0	0	0	0	0	0	0	0	0	0	0	0
487	2	168.0	57.0	1067.2223714733434	97372.674125068	259.0	3267.3357382197464	0.024189218786203483	33	21	1	0	1	0	1	0	0	0	0	0	0	3	2	1	0	0	0	0	0	0	0	1	0	0	0	0	0	0	1	0	0	0	0	0	0	0	0	0	0
488	2	145.0	28.0	427.6805157065709	60519.837420842276	318.0	2736.2792527480287	0.03292087551654944	21	89	1	0	1	0	0	0	0	0	1	0	0	3	1	0	0	0	0	0	0	0	0	0	1	0	0	0	0	0	0	0	0	1	0	0	0	0	0	0	0
489	1	157.0	43.0	976.7209074799509	49234.75452551849	196.0	3020.990663165596	0.01877973256764773	29	42	1	0	1	0	1	0	0	0	0	0	0	3	1	0	0	0	0	0	0	0	0	0	0	0	0	0	0	0	0	0	1	0	1	0	0	0	0	0	1
490	2	175.0	67.0	624.1108486165924	88268.33015351882	175.0	4637.200649320105	0.019852762615541322	21	52	1	0	1	0	0	1	0	0	0	0	0	3	1	0	0	0	0	0	0	0	0	0	0	0	0	0	0	0	0	0	0	0	0	0	0	0	0	0	0
491	2	167.0	52.0	654.4835949989063	79797.83079273379	85.0	1586.3129741632624	0.019979668854140882	19	58	1	1	1	0	1	1	0	0	0	0	0	1	1	0	0	0	0	0	0	0	0	0	0	0	0	0	0	0	0	0	0	0	0	1	0	0	0	0	0
492	1	144.0	66.0	1319.2977367459573	31843.106327479352	325.0	2501.6896132486454	0.005918021326346043	21	21	1	0	0	1	0	0	0	0	0	0	0	1	1	0	1	0	0	0	0	0	0	0	0	0	0	0	0	0	1	0	0	0	0	1	0	1	0	1	0
493	2	170.0	49.0	3415.7198932974525	89882.49099768576	230.0	2566.556921729463	0.022269184106015576	21	61	1	0	0	1	0	1	0	0	0	0	0	3	1	0	0	0	0	0	0	0	0	1	0	0	0	0	0	0	0	0	0	0	0	0	0	0	0	0	0
494	1	141.0	53.0	1654.3127161551865	252131.65222554776	51.0	1434.329682922167	0.021110571699571114	25	13	1	0	0	0	1	1	0	0	0	0	0	1	1	1	0	0	0	0	0	0	0	1	0	0	0	0	0	0	0	0	0	0	0	0	0	0	0	0	0
495	2	157.0	53.0	540.8957193383346	34141.368584676115	222.0	1634.0860421156162	0.023953653884033567	21	76	0	0	0	0	0	1	0	0	0	0	0	3	3	0	0	0	0	0	0	0	0	1	0	0	0	0	0	0	0	0	0	0	0	0	0	0	0	0	0
496	1	182.0	57.0	894.2876564781993	87825.76299378784	55.0	11614.951060258818	0.023135984488609866	21	39	1	1	1	0	0	0	0	0	0	0	0	3	1	0	1	0	0	0	0	0	0	0	0	0	0	0	0	0	0	0	0	0	0	1	0	0	0	0	0
497	2	148.0	71.0	765.317507367217	61152.42636927338	308.0	4493.846615735452	0.0278125123174524	22	65	0	0	0	0	0	0	0	0	0	0	0	3	1	0	0	0	0	0	0	0	0	0	0	0	0	0	0	0	0	0	0	0	0	1	0	0	0	0	0
498	2	180.0	49.0	908.9707634590957	63062.93567572543	223.0	6154.872613827809	0.027550398940978122	21	30	1	1	1	1	0	0	0	0	0	0	0	2	1	0	0	0	0	0	0	0	0	0	0	0	0	0	0	0	0	0	0	0	0	0	0	0	0	0	0
499	2	165.0	48.0	1059.7612649681537	125041.42320823	129.0	742.1168998696826	0.026798491035233452	27	74	1	1	1	1	0	1	0	0	0	0	0	2	2	0	0	0	0	0	0	0	0	0	0	0	0	0	0	0	0	0	0	0	0	0	0	0	0	0	0
500	1	177.0	82.0	2040.8828806539825	52035.95896216577	105.0	2993.059042964537	0.025416559972361547	19	60	1	0	1	1	0	0	0	0	0	0	0	3	1	0	0	0	0	0	0	0	0	1	0	0	0	0	0	0	0	0	0	0	0	0	0	0	0	0	0
501	2	170.0	73.0	1631.0895753874909	134325.79765127468	252.0	6070.72314804166	0.009775102920511675	21	30	1	0	1	0	0	0	1	0	0	0	0	1	1	0	0	0	0	0	0	0	0	0	0	0	0	0	0	0	0	0	0	0	0	0	0	0	0	1	0
502	2	162.0	52.0	771.7560055614672	158009.45536890696	220.0	11473.939593619958	0.03339015913249709	31	54	1	0	0	0	1	1	0	0	0	0	0	3	1	0	0	0	0	0	0	0	0	1	0	0	0	0	0	0	0	0	0	0	0	0	0	0	0	0	0
503	1	169.0	53.0	1467.9443940290294	22454.446284523365	234.0	1092.315899502309	0.030112851321848984	21	55	1	0	0	0	0	1	0	0	0	0	0	1	2	0	0	0	1	0	0	0	0	0	0	0	0	0	0	0	0	0	0	0	0	0	0	0	0	0	0
504	2	177.0	60.0	1852.1612158715402	61471.6919748674	59.0	1952.542506598656	0.028442169862897812	24	76	1	0	1	1	0	1	0	0	0	0	0	2	2	0	0	0	0	0	0	0	0	0	0	0	0	0	0	1	0	0	0	0	0	0	0	0	1	0	0
505	2	158.0	90.0	3297.9296372868175	130450.17362709652	352.0	2064.939748232183	0.02305200084971816	29	27	0	1	0	0	0	0	0	0	0	0	1	3	1	0	0	0	0	0	0	0	0	1	0	0	0	0	0	1	0	0	0	0	0	0	0	0	0	0	0
506	2	160.0	85.0	3488.653846602826	90854.23399123714	345.0	3446.8412247401566	0.039721726837895203	21	27	1	0	0	1	1	0	0	0	0	0	1	3	1	0	0	0	0	0	0	0	0	1	0	0	0	0	0	0	1	0	0	0	0	0	0	0	0	0	0
507	2	159.0	42.0	2288.3670993026335	121055.52802834689	138.0	2613.417534140539	0.023231390314944953	26	53	1	1	1	0	0	0	0	0	0	0	0	3	1	0	0	0	0	0	0	0	0	1	1	0	0	0	0	1	0	0	0	0	0	1	0	0	0	0	0
508	1	184.0	47.0	770.3456200127816	69708.89424520315	201.0	1656.4940060910608	0.025305262306518334	21	31	1	0	0	1	0	1	0	0	0	0	0	3	2	0	0	0	0	0	0	0	0	1	0	0	0	0	0	0	0	0	0	0	0	0	0	0	0	0	0
509	1	153.0	53.0	611.0689972071232	19503.387919539644	290.0	6753.965749819097	0.02119172762614927	21	69	0	0	0	1	1	0	0	0	0	0	0	2	2	0	0	0	0	0	0	0	0	0	0	0	0	0	0	0	0	0	0	0	0	0	0	0	0	0	0
510	2	164.0	44.0	2888.651556664204	111619.63189433923	197.0	5313.909051276831	0.025463211592111647	21	39	1	0	1	0	0	0	0	0	0	0	0	3	2	1	0	1	0	0	0	0	0	0	0	1	0	0	0	0	1	0	0	0	0	0	1	0	0	0	0
511	2	164.0	33.0	833.8819556641527	45359.40869532241	252.0	1044.2197815733646	0.022847465071512685	21	25	1	0	0	0	1	0	0	0	0	0	0	1	1	0	0	0	0	0	1	0	0	1	1	1	0	0	0	0	0	0	0	1	0	0	0	1	0	0	0
512	2	142.0	62.0	450.6530820102381	30764.742825040415	310.0	3328.625255910624	0.024495382796127257	26	22	0	0	0	0	0	1	0	0	0	0	0	2	1	0	0	0	0	0	0	0	0	0	0	0	0	0	0	0	0	0	0	0	0	0	0	0	0	0	0
513	1	149.0	48.0	868.4078752111161	48994.09926485237	175.0	2725.475395115924	0.018154094739196328	19	68	0	0	1	0	0	1	0	0	0	0	0	3	1	0	0	0	1	0	0	0	0	1	0	0	0	0	0	0	0	1	0	0	0	0	0	0	0	0	0
514	2	175.0	77.0	914.19434560762	59046.384805739945	98.0	1731.945523982803	0.03662530040483855	18	32	1	0	0	0	1	1	0	0	0	0	0	3	1	0	0	0	0	0	0	0	0	1	0	0	0	0	0	0	0	0	0	0	0	0	0	0	0	0	0
515	2	160.0	49.0	1640.7066665028765	65091.205480393415	161.0	2802.3235928749027	0.014915182481190819	21	40	1	0	0	0	0	1	0	0	1	0	0	3	1	0	0	0	0	0	0	0	0	0	0	0	0	0	0	0	0	0	0	0	0	0	0	0	0	0	0
516	2	160.0	39.0	882.1073191255127	33222.389908602534	350.0	1898.752529379713	0.02030829106015499	25	54	1	0	0	1	0	0	0	0	0	0	0	3	2	0	0	0	0	0	0	0	0	0	0	0	0	0	0	0	0	0	0	0	0	0	0	0	0	0	0
517	2	165.0	132.0	918.9393088494037	130960.75507218506	222.0	695.8278102249456	0.03620142804034927	21	47	1	1	0	0	0	0	0	0	0	0	0	3	3	0	0	0	0	0	0	0	0	1	0	0	0	0	0	0	0	0	0	0	0	0	0	0	0	0	0
518	2	160.0	68.0	2062.92256288767	161729.0022980721	309.0	2743.7705887465463	0.019121278812284457	21	45	1	0	0	0	0	0	0	0	0	0	1	3	1	0	0	0	0	0	0	0	0	0	0	0	0	0	0	0	0	0	0	0	0	0	0	0	0	0	0
519	2	159.0	54.0	2795.464384802803	59185.68661524288	148.0	5442.499254969735	0.01823405747294982	21	32	1	0	1	1	1	0	0	0	0	0	0	3	1	0	0	0	0	0	0	0	0	0	0	0	0	0	0	0	0	0	0	0	0	1	0	0	0	0	0
520	1	175.0	41.0	3391.2988864672125	55735.7617089137	13.0	2579.7790065593463	0.010663498572804998	22	44	1	0	1	0	0	1	0	0	0	0	0	1	1	0	0	0	0	0	0	0	0	0	1	0	0	0	0	0	0	0	0	0	0	0	0	0	0	0	0
521	2	150.0	50.0	1766.4572869100011	175708.34464742785	148.0	2574.6578948366637	0.020667822375453164	21	35	1	0	1	0	0	0	0	0	0	0	1	3	2	0	0	0	0	0	0	0	0	0	0	0	0	0	0	1	0	0	0	0	0	0	0	0	0	0	0
522	2	144.0	69.0	1624.8404145697425	140304.79080062202	171.0	1437.1506546350522	0.022675522872924438	21	52	1	1	0	0	0	0	0	0	0	0	0	2	2	0	0	0	0	0	0	0	0	0	0	0	0	0	0	0	0	0	0	0	0	0	0	0	0	0	0
523	2	173.0	44.0	2515.6220997021323	141699.11331540864	306.0	3426.5531098001766	0.030334545770130443	21	24	1	0	1	0	0	0	0	0	0	0	0	3	1	0	0	0	0	0	0	0	0	1	0	0	0	0	0	0	0	0	0	0	0	0	0	0	0	0	0
524	1	175.0	52.0	549.4374845133052	34508.987034987484	320.0	3341.985722173188	0.03693436273072212	21	13	1	0	0	1	0	0	0	0	0	0	0	1	2	1	0	0	0	0	0	0	0	1	1	0	0	0	0	0	0	0	0	0	0	0	0	0	0	0	0
525	1	171.0	38.0	628.1765733536762	50391.56624654275	186.0	3123.4999429177014	0.029377462204219072	21	53	1	0	1	0	0	1	0	0	0	0	0	2	2	0	0	0	0	0	0	0	0	0	0	0	0	0	0	0	0	0	0	0	0	0	0	0	0	1	0
526	2	165.0	68.0	901.3264933310696	59393.35381682376	154.0	3123.784600244827	0.034887256286039364	27	66	0	0	0	1	0	1	0	0	0	0	1	3	1	0	0	0	0	0	0	0	0	0	0	1	0	0	0	1	0	0	0	0	0	0	0	0	0	0	0
527	2	158.0	50.0	882.2507278042754	90079.18197213658	286.0	2279.5148094417946	0.025760708496988267	21	67	1	0	0	1	0	1	0	0	0	0	0	3	1	0	0	0	1	0	0	0	0	1	0	0	0	0	0	0	0	0	0	0	0	0	0	0	0	0	0
528	2	156.0	54.0	911.8834212581667	79314.66643384812	150.0	2347.948014979191	0.021311161779799016	27	36	1	0	0	0	0	1	0	0	0	0	0	3	1	0	0	0	0	0	0	0	0	0	0	0	0	0	0	0	0	0	0	0	0	0	0	0	0	0	0
529	2	152.0	28.0	690.0665561303342	74089.3898025119	350.0	2535.7427260656914	0.02991091262067001	23	74	1	0	0	0	1	1	0	0	1	0	1	2	1	0	1	0	0	0	0	0	0	0	0	0	0	0	0	0	1	0	0	1	0	1	0	0	0	0	0
530	2	153.0	35.0	3694.5838189899027	66762.35391536422	270.0	2525.1601619037465	0.015853789332052306	21	30	1	0	0	0	0	0	0	0	0	0	0	3	2	0	0	0	1	0	0	0	0	0	0	0	0	0	0	0	0	0	0	0	0	0	0	0	0	0	0
531	2	152.0	40.0	642.0502163476383	144583.54294000167	165.0	2008.9676212021232	0.020783136721536227	21	69	0	1	1	1	0	1	0	0	0	0	0	3	1	0	0	0	0	0	0	0	0	0	0	0	0	0	0	0	0	0	0	0	0	0	0	0	0	0	0
532	2	167.0	38.0	888.0303516379834	151111.36764017155	282.0	2097.081971762589	0.024151347966703623	21	17	1	0	1	0	0	0	0	0	0	0	1	3	1	0	0	0	0	0	0	0	0	1	0	0	0	0	0	0	0	0	0	0	0	0	0	0	0	0	0
533	2	165.0	53.0	2697.5715801490846	67459.46270621283	163.0	1479.0368842548532	0.01682957634336133	21	34	1	0	0	1	0	0	0	0	0	0	1	3	1	0	0	0	0	0	0	0	0	1	0	0	0	0	0	0	0	0	0	0	0	0	0	0	0	0	0
534	2	152.0	85.0	1739.731075176567	50465.10193215514	141.0	2988.2785919779144	0.01727126417302287	29	16	1	0	0	1	1	1	0	0	0	0	0	2	1	0	0	0	0	0	0	0	0	0	0	0	0	0	0	0	1	0	0	0	0	0	0	0	0	0	0
535	1	166.0	80.0	1791.086384897087	77966.90146776853	228.0	3234.7774363920244	0.01429885106870767	21	17	1	0	0	0	0	1	0	0	0	0	0	3	1	0	0	0	0	0	0	0	0	0	0	0	0	0	0	0	0	0	0	0	0	0	0	0	0	0	0
536	2	167.0	57.0	3833.48592227479	5660.9120605101	13.0	134.18878319026965	0.0323912813130538	21	13	1	1	0	1	0	0	0	0	0	0	0	1	1	0	0	0	0	0	0	1	0	1	0	0	0	1	0	0	0	0	0	0	0	0	0	0	0	0	0
537	2	165.0	36.0	914.8429016587613	72599.04193104897	315.0	1434.7027056281036	0.026428973683079855	28	24	0	0	0	0	0	0	0	0	1	0	0	1	1	0	0	0	0	0	0	0	0	0	0	0	0	0	0	0	0	0	0	0	0	0	0	1	0	1	1
538	2	155.0	58.0	2619.66988658643	180905.99117451656	216.0	1977.4320216264096	0.016210902153948794	26	68	0	0	1	0	1	1	0	0	0	0	1	3	1	0	0	0	0	0	0	0	0	0	0	0	0	1	0	1	1	0	0	0	0	0	0	0	0	0	0
539	2	180.0	56.0	1480.3439536967617	66183.11214159286	105.0	2077.3350627364575	0.025284691380435056	21	75	1	0	0	0	0	1	0	0	0	1	0	3	2	0	0	0	0	0	0	0	0	1	0	0	0	0	0	1	0	0	0	0	0	0	0	0	0	0	0
540	1	172.0	83.0	1416.841667193037	104927.58908493005	54.0	3224.161270184719	0.010457728607012617	22	22	1	0	0	0	0	1	0	0	0	0	0	1	1	0	0	0	0	0	0	0	0	0	0	0	0	0	0	0	0	0	0	0	0	0	0	0	0	0	0
541	1	179.0	58.0	754.0674470313261	54929.46069313254	162.0	1620.4763736934735	0.022174176992248433	21	65	1	1	0	0	0	0	0	0	0	0	0	1	1	0	0	0	0	0	0	0	0	1	0	0	0	0	0	0	0	0	0	0	0	0	0	0	0	0	0
542	1	141.0	31.0	3337.8468568176336	74132.52187203587	306.0	3185.261462348768	0.024622900430663962	21	99	1	0	0	0	0	0	0	0	0	0	0	3	1	0	0	0	0	0	0	0	0	0	0	0	0	0	0	0	0	0	0	0	0	1	0	0	0	0	0
543	2	160.0	54.0	397.7412059623365	141778.40628944078	246.0	1792.6756554843291	0.024694737791558306	22	58	1	0	1	0	0	1	0	0	0	0	1	3	1	0	1	0	0	0	0	0	0	0	0	0	0	0	0	0	0	0	0	1	0	0	0	0	0	0	0
544	2	139.0	47.0	757.3389500059591	273895.36372192047	258.0	2548.0684363331475	0.014094457458188984	35	32	0	1	1	1	1	1	0	0	0	0	0	3	1	0	0	0	0	0	0	0	0	0	0	0	0	0	0	0	0	0	0	0	0	0	0	0	0	0	0
545	1	180.0	55.0	2287.732344917816	175878.70909807546	76.0	3041.3461422060373	0.06057445601249405	25	37	0	0	0	1	1	1	0	0	0	0	0	3	1	0	0	0	0	0	0	0	0	0	0	0	0	0	0	0	1	0	0	0	0	0	0	0	0	0	0
546	2	163.0	39.0	637.733668486139	28705.28799995915	17.0	3204.307421678588	0.028953422356955943	27	34	1	0	0	0	0	0	0	0	1	0	0	3	1	0	0	0	0	0	0	0	0	1	0	0	0	0	0	0	0	0	0	0	0	0	0	0	0	0	0
547	2	181.0	50.0	2566.9049279716746	35394.69230049072	138.0	2004.501669359101	0.0016426681862136416	21	48	1	0	1	1	0	1	0	0	0	0	0	3	1	0	0	0	0	0	0	0	0	0	0	0	0	0	0	1	0	0	0	0	0	0	0	0	0	0	0
548	1	175.0	54.0	1344.6524454808225	142529.1366713253	193.0	6637.469665958755	0.03173975295004397	28	67	1	1	1	0	0	0	0	0	0	0	0	3	1	0	0	0	0	0	0	0	0	1	0	0	0	0	0	0	0	0	0	0	0	0	0	0	0	0	0
549	2	185.0	120.0	1993.415656643862	174859.60262140195	160.0	3239.901588299763	0.005258588402252802	21	50	1	0	1	0	0	1	0	0	0	0	0	3	1	0	0	0	0	0	0	0	0	0	0	1	0	0	0	0	0	0	1	0	0	0	0	0	0	0	0
550	2	166.0	55.0	2299.59889344358	84200.4125658168	273.0	4194.0479337642355	0.013333049527045325	21	69	1	0	1	0	0	0	0	1	0	0	0	3	1	0	0	0	0	1	1	0	0	0	0	0	0	0	0	0	0	0	0	0	0	0	1	0	1	0	0
551	2	148.0	50.0	497.2549142624381	89649.79664811026	115.0	5637.9637936568415	0.0280370491100732	33	66	1	0	1	1	0	1	0	0	0	0	0	3	1	0	0	0	0	0	0	0	0	0	0	0	0	0	0	0	0	0	0	0	0	0	0	0	0	1	0
552	2	168.0	43.0	1246.3025347356026	244248.46216359473	182.0	2770.262921337996	0.02736116755927754	21	50	1	0	0	0	0	1	0	0	0	0	0	3	1	0	0	0	0	0	0	0	0	0	0	0	0	0	0	0	0	0	0	0	0	0	0	0	0	0	0
553	2	148.0	64.0	302.53729476622914	268163.7772343405	352.0	2049.07062227659	0.019131727019537678	21	19	1	0	1	0	0	0	0	0	0	0	0	3	2	0	0	0	0	0	0	0	0	0	0	0	0	0	0	0	0	0	0	0	0	0	0	0	0	0	0
554	1	158.0	61.0	2305.829280265953	169645.6366499885	69.0	2666.9177507051127	0.016365577059222335	29	41	1	0	1	0	0	1	0	0	0	0	0	1	2	0	0	0	0	0	0	0	0	1	0	0	0	0	0	1	1	0	0	0	0	0	0	0	0	0	0
555	2	184.0	43.0	1862.9784168749989	103151.98654131297	215.0	1453.8118688051493	0.02318221498548781	21	66	1	0	1	0	0	0	0	0	0	0	0	2	1	0	0	0	0	0	0	0	0	0	0	0	0	0	0	0	0	0	0	1	1	0	0	0	1	0	0
556	2	163.0	53.0	1387.579980010774	61848.57129432813	248.0	2655.503775935105	0.02468152642889611	27	13	1	0	0	0	0	1	0	0	0	0	0	3	1	0	1	0	0	0	0	0	0	0	0	1	0	0	0	0	0	0	0	0	0	0	0	0	0	0	0
557	2	167.0	82.0	2055.9025973165426	311021.9824833648	96.0	2596.865806634908	0.00905048640671613	21	14	1	0	0	1	1	1	1	0	0	0	0	3	2	0	0	0	0	0	0	0	0	0	0	0	0	0	0	0	0	0	0	1	0	1	0	0	0	1	0
558	1	165.0	90.0	694.8372230304187	54318.8049483466	234.0	7516.179750756915	0.025445702967899372	21	66	1	0	1	1	0	0	0	0	0	1	1	1	1	0	0	0	0	0	0	0	0	0	1	0	0	0	0	0	0	0	0	0	0	0	0	0	0	0	0
559	2	176.0	59.0	1448.9580933532636	95920.84260003007	162.0	2358.1130437373026	0.026605415728525796	21	46	1	0	0	1	0	1	0	0	0	0	1	3	2	0	0	0	0	0	0	0	0	1	0	0	0	0	0	0	0	0	0	0	0	0	0	0	0	0	0
560	2	187.0	73.0	2182.3924381265733	40322.56106667792	352.0	1574.8813583194406	0.01923632013034956	21	57	1	0	1	1	0	1	0	0	0	0	0	3	1	0	0	1	0	0	0	0	0	0	0	0	0	0	0	0	0	0	0	0	0	0	0	0	0	0	0
561	2	151.0	35.0	751.6235351231438	94914.97862027297	243.0	2953.292942397245	0.04294982648711067	21	67	0	0	1	0	1	0	0	0	0	0	0	3	1	0	0	0	0	0	0	0	0	0	0	0	0	0	0	0	0	0	0	0	0	0	0	0	0	0	0
562	2	178.0	57.0	1510.680975746066	144027.78409746362	287.0	2797.0816737986625	0.01725433618688223	29	53	1	0	0	0	0	1	0	0	0	0	0	3	2	0	1	0	0	0	0	0	0	0	1	0	0	0	0	0	0	0	0	0	0	0	0	0	0	0	0
563	2	176.0	49.0	936.2978170792401	193074.08030659767	82.0	4.85804389334697	0.029970076564520123	26	53	1	0	0	0	0	0	0	0	0	0	0	3	1	0	0	0	0	0	0	0	0	0	0	0	0	0	0	0	0	0	1	0	0	1	0	0	0	0	0
564	1	185.0	56.0	4199.492221352372	75427.63686742928	266.0	957.9925082214339	0.034743958643640105	21	13	1	0	1	0	0	0	0	0	0	0	0	2	2	0	0	0	0	0	0	0	0	0	0	0	0	0	0	1	0	0	0	0	0	0	0	0	0	0	0
565	1	174.0	65.0	1681.4576660781422	33903.00184187405	330.0	1322.2628013976996	0.008969919185415844	26	42	1	0	1	0	0	1	0	0	0	0	0	3	1	0	0	0	0	0	0	0	0	0	0	0	0	0	0	0	0	0	0	0	0	1	0	0	0	0	0
566	2	155.0	56.0	981.3884953760211	57136.72623356653	269.0	3332.549627796996	0.010451632315526442	21	13	0	0	1	0	0	1	0	0	0	0	0	3	1	0	0	0	0	0	0	0	0	0	0	0	0	0	0	0	1	0	0	1	0	0	0	0	0	0	0
567	2	156.0	58.0	2196.557582945259	151142.63225903045	71.0	2321.9335514756895	0.029484096647754376	29	15	1	0	0	1	0	1	0	0	0	0	0	3	2	0	0	0	0	0	0	0	0	1	0	0	0	0	0	0	0	0	0	0	0	0	0	0	0	0	0
568	2	168.0	41.0	1910.173791093766	109135.77606741663	248.0	2183.8801081461006	0.030333756384286564	25	28	1	0	1	0	0	1	0	0	0	0	0	3	1	0	0	0	0	0	0	0	0	0	0	0	0	0	0	0	1	0	0	0	0	0	0	0	0	0	0
569	2	166.0	40.0	617.5254915760161	274949.34500630514	242.0	6748.69709248234	0.036083010258125735	21	36	1	0	0	0	0	0	0	0	0	0	0	3	1	0	0	0	0	0	0	0	0	0	0	0	0	0	0	0	1	0	0	1	0	0	0	0	0	0	0
570	2	156.0	90.0	633.7935271369541	103462.58582285709	242.0	2037.1406961005582	0.01921666203197022	21	28	1	0	0	0	0	0	0	0	0	0	0	2	2	0	0	0	0	0	0	0	0	0	0	0	0	0	0	0	0	0	0	0	0	0	0	0	0	0	0
571	1	156.0	66.0	1370.978635406274	55735.00958183197	187.0	2999.4501519921077	0.018577504123235906	21	42	1	0	0	0	0	1	0	0	1	0	1	3	1	0	0	0	0	0	0	0	0	0	0	0	0	0	0	0	0	0	0	0	0	0	0	0	0	0	0
572	1	171.0	75.0	955.1934172274398	102837.392579859	352.0	1152.809466752975	0.03305906445229057	26	63	1	0	1	1	1	1	0	0	0	0	1	3	1	0	0	0	0	0	0	0	0	1	0	0	0	0	0	0	0	0	0	0	0	0	0	0	0	0	0
573	1	187.0	31.0	1020.9769185977267	80215.3982362256	161.0	2556.854091117004	0.024124856868161633	22	64	1	0	0	0	1	0	0	0	0	0	0	1	1	0	0	0	0	0	0	0	0	0	0	0	0	0	0	1	0	0	0	0	0	0	0	0	0	0	0
574	2	150.0	78.0	1629.2638569757396	55565.23873873456	109.0	1967.2950045849711	0.014097965770784895	23	18	1	0	0	0	0	1	0	1	0	0	1	2	1	0	0	0	0	0	0	0	0	0	1	0	0	0	0	0	0	0	0	0	0	0	0	1	0	0	0
575	2	174.0	93.0	1536.9933922984435	122064.41708510111	35.0	1904.7939201364934	0.010787831827847332	21	38	0	0	0	0	0	1	0	0	0	1	1	3	3	0	0	0	0	0	0	0	0	0	0	0	0	0	0	0	1	0	0	0	0	0	0	1	0	0	0
576	2	172.0	52.0	2970.7619780093455	471344.99400282925	135.0	3016.3635015097134	0.03064908235089494	27	67	1	0	0	0	1	0	0	0	0	0	0	2	1	0	0	0	0	0	0	0	0	0	0	0	0	0	0	0	0	0	0	0	0	0	0	0	0	0	0
577	2	173.0	75.0	1560.9993482863213	48504.3723376239	249.0	1688.0534871204413	0.02006011057066446	35	47	1	0	1	1	0	0	0	0	0	0	0	3	2	0	0	0	0	0	0	0	0	0	0	0	0	0	0	0	0	0	0	0	0	0	0	0	0	0	0
578	2	147.0	81.0	5886.961828870199	24478.653357228162	143.0	2982.6348884450063	0.02837229990664577	23	52	1	0	0	0	0	1	0	0	0	0	0	3	2	0	0	0	0	0	0	0	0	0	0	0	0	0	0	1	0	0	0	0	0	0	0	0	0	0	0
579	2	178.0	45.0	2144.0023994717017	274553.5663740857	344.0	10716.084440063196	0.015590933632310707	21	50	0	0	0	0	0	0	0	0	0	0	0	3	1	0	0	0	0	0	0	0	0	0	0	0	0	0	0	0	1	0	0	0	0	0	0	0	0	0	0
580	2	152.0	129.0	1881.3052757214289	5660.9120605101	174.0	1783.2094792770524	0.020701230920519342	26	63	0	1	0	0	0	1	0	0	0	0	0	3	1	0	0	0	0	0	0	0	0	1	0	0	0	0	0	0	0	0	0	0	0	0	0	0	0	0	0
581	2	175.0	82.0	1829.4620301193079	100764.21393410096	274.0	2913.7110130404762	0.020469825894566956	22	49	0	1	0	0	0	0	0	0	0	0	0	3	1	0	0	0	0	0	0	0	0	1	0	0	0	0	0	0	0	0	0	0	0	0	0	0	0	0	0
582	2	168.0	63.0	1428.6373462410593	48449.24936889345	237.0	3793.334435164952	0.02416635365830435	21	47	1	0	1	1	0	1	0	0	0	0	0	3	1	0	0	0	0	0	0	0	0	1	0	0	0	0	0	0	0	0	0	0	0	0	0	0	0	0	0
583	2	148.0	31.0	2419.7124700236504	163295.73696061494	237.0	4601.90386682711	0.035107829718173215	21	30	1	1	0	1	1	1	0	0	0	0	0	3	1	0	0	0	1	0	1	0	0	0	0	0	0	0	0	0	0	0	0	0	0	0	0	1	0	0	0
584	1	175.0	62.0	1985.223130462165	100998.48760206369	161.0	2930.376667480853	0.020425945828543388	21	51	1	0	0	0	0	0	0	0	0	0	0	3	1	0	0	0	0	0	0	0	0	0	0	0	1	0	0	0	0	0	0	1	0	0	1	1	0	0	0
585	2	165.0	68.0	3682.325178914884	239111.26578277943	192.0	2384.7345741814447	0.003600459682499108	21	19	1	0	0	0	0	0	0	0	0	0	0	3	1	0	0	0	0	0	0	0	0	1	0	0	0	0	0	0	0	0	0	0	0	0	0	0	0	0	0
586	2	176.0	36.0	2008.022555140684	121458.80697756945	301.0	1180.2571774984071	0.030049733031653807	26	58	1	0	1	0	0	1	0	0	0	0	0	2	1	0	0	0	0	0	0	0	0	0	0	0	0	0	0	0	0	0	0	0	0	0	0	0	0	1	0
587	1	164.0	56.0	701.7862690191317	22597.716380695216	109.0	855.0747836072408	0.011400962644082836	19	34	1	0	0	0	1	0	0	0	0	0	0	3	1	0	0	0	0	0	0	0	0	0	1	0	0	0	0	0	0	0	0	0	0	1	0	0	0	1	0
588	1	155.0	36.0	548.6463766434988	56970.73748997557	298.0	1694.4318753736966	0.030998264776314257	21	66	1	0	0	1	1	1	0	0	0	0	0	3	1	0	0	0	0	0	0	0	0	1	0	0	0	0	0	0	0	0	0	0	0	0	0	0	0	0	0
589	1	164.0	64.0	1842.0213662432598	169813.99569875325	238.0	1173.1688960338677	0.022787596845385998	21	14	1	0	1	0	0	1	0	0	0	0	0	3	4	0	0	0	0	0	0	0	0	0	0	0	0	0	0	0	0	0	1	0	0	0	0	0	0	0	0
590	2	172.0	54.0	666.9940142266823	5660.9120605101	319.0	2288.5805612751915	0.015724830773060798	21	30	0	0	1	0	0	1	0	0	0	0	0	3	1	0	0	0	0	0	0	0	0	0	0	0	0	0	0	0	0	0	0	0	0	0	0	0	1	0	0
591	2	164.0	72.0	722.3277999470845	75995.23094905521	208.0	5219.938296857889	0.021810212030159974	21	13	1	0	0	0	0	1	0	0	0	0	0	2	1	0	1	0	0	0	0	0	0	0	1	0	0	0	0	0	0	0	0	1	0	0	0	0	0	1	0
592	2	162.0	46.0	1717.2781269112552	68570.94545570528	300.0	2094.1187243599456	0.021146625977410877	22	53	0	0	0	1	1	0	0	0	0	0	0	3	1	0	0	0	0	0	0	0	0	0	0	0	0	0	0	0	1	0	0	0	0	0	0	0	0	0	0
593	1	168.0	53.0	2699.6104267498795	79639.49700044062	305.0	2227.1630627847208	0.021558222309248275	21	13	1	0	0	0	1	1	0	0	0	0	0	3	2	0	0	0	0	0	0	0	0	0	0	0	0	0	0	0	1	0	0	0	0	0	0	0	0	0	0
594	2	157.0	45.0	1596.6525186110005	56661.35735431584	266.0	2158.1358210882718	0.020393227004516606	28	31	1	0	0	0	1	1	0	0	0	0	0	3	3	0	0	0	0	0	0	0	0	1	0	0	0	0	0	0	0	0	0	1	0	0	0	0	0	0	0
595	1	159.0	46.0	1471.504770571171	82860.148816545	178.0	2584.754989448019	0.033023776337465185	21	24	1	0	0	0	0	0	0	0	0	0	0	3	1	0	1	0	0	0	0	0	0	0	0	0	0	0	0	0	1	0	0	0	0	0	0	0	0	0	0
596	2	142.0	52.0	5504.8913634824785	150616.26117997692	111.0	3330.3488538356223	0.011785013685289353	21	13	0	0	1	0	0	0	0	0	0	0	0	1	1	0	0	0	0	0	0	0	0	0	0	0	0	0	0	0	0	0	0	0	0	0	0	0	0	0	0
597	1	160.0	41.0	799.8464283023186	9554.682153920523	333.0	4.85804389334697	0.022227219145581546	21	57	1	0	0	0	0	0	0	0	0	0	0	3	1	0	0	0	0	0	0	0	0	0	0	0	0	0	0	0	0	0	0	0	0	1	0	0	0	0	0
598	1	161.0	64.0	364.9148802801143	138410.82966935242	308.0	2837.0474665212405	0.017458498453503234	21	60	1	1	0	0	0	1	0	0	1	0	0	3	2	0	0	0	0	0	0	0	0	0	0	0	0	0	1	0	1	0	0	0	0	1	0	0	0	0	0
599	2	164.0	65.0	827.8740035744887	77289.28043249866	296.0	2761.181088525748	0.034613966138931224	26	36	1	0	0	0	1	0	0	0	0	0	1	2	1	0	0	0	0	1	0	0	0	0	0	0	0	0	0	0	0	0	0	0	0	1	0	0	0	0	0
600	2	178.0	79.0	644.3717696708967	93304.34446692509	279.0	2582.7401468043063	0.012996213750759357	21	53	1	1	0	0	0	1	0	0	0	0	0	3	1	0	1	0	0	0	0	0	0	1	0	0	0	0	0	0	0	0	0	0	0	0	0	0	0	0	0
601	2	168.0	40.0	1147.070612309372	129249.27462536676	321.0	1908.044163319757	0.01415439600393848	21	24	1	0	0	0	0	0	1	0	0	0	0	2	2	0	0	0	0	0	0	0	0	1	0	0	0	0	0	0	0	0	0	0	0	1	0	0	0	0	0
602	1	174.0	55.0	4621.396524525338	171345.9779129713	136.0	12208.48362757517	0.014569041284540025	21	28	0	0	0	0	0	0	0	0	0	0	0	3	1	1	1	0	0	0	0	0	0	0	0	0	0	0	0	0	0	0	1	0	0	0	0	0	0	0	0
603	2	170.0	54.0	754.173486526951	149628.70840024325	147.0	4.85804389334697	0.021706316379493853	21	19	1	0	0	0	0	0	0	0	0	0	1	2	1	0	0	0	0	0	0	0	0	1	0	0	0	0	0	0	0	0	0	0	0	0	0	1	0	0	0
604	2	162.0	47.0	1264.188880511359	68185.74798298159	352.0	5322.252151675354	0.033536217156060026	21	40	1	0	0	1	0	1	0	0	0	0	0	1	1	0	0	0	0	0	0	0	0	0	0	0	0	0	0	0	0	0	0	0	0	0	0	0	0	0	0
605	2	171.0	51.0	574.9324013047255	97055.50222893947	160.0	30614.907268874453	0.032545921686288296	21	30	1	0	0	1	0	1	0	0	0	0	0	3	2	0	0	0	0	0	0	0	0	0	0	0	0	0	0	0	0	0	0	0	0	0	0	0	0	0	0
606	2	158.0	71.0	3844.6588588606064	78174.37882203	235.0	2253.5260275015326	0.020846266354346325	21	48	0	0	1	0	0	0	0	0	1	0	1	3	3	0	0	0	0	0	0	1	0	0	0	0	0	1	0	0	0	0	0	0	0	0	0	1	0	0	0
607	2	162.0	52.0	2252.012536006844	81781.0872854224	172.0	1424.9119096611835	0.04037944267642829	28	15	1	0	0	0	0	0	0	0	0	0	0	3	1	0	0	0	0	0	0	0	0	0	0	0	0	0	0	0	0	0	0	0	0	0	0	0	0	0	0
608	2	169.0	50.0	461.14183215481927	36197.72159594163	352.0	2527.716317497243	0.02758184712725282	29	38	1	1	1	0	0	1	0	0	0	0	0	3	1	0	0	0	0	0	0	0	0	0	0	0	0	0	0	0	0	0	0	0	0	0	0	0	0	0	0
609	1	161.0	55.0	746.6176317889699	96765.8766389482	232.0	2021.8715266643903	0.010075221450120304	21	29	1	0	0	0	0	0	0	0	0	0	0	3	1	0	0	0	0	0	0	0	0	0	1	0	0	0	0	0	1	0	0	0	0	0	0	0	0	0	0
610	2	157.0	74.0	4955.807040760474	106612.44717507521	303.0	2866.8769622462087	0.0219534280143549	21	45	1	0	0	0	0	1	0	0	0	0	0	2	1	0	0	0	0	0	0	0	0	1	0	0	0	0	0	0	0	0	0	0	0	0	0	0	0	0	0
611	2	177.0	57.0	905.8420471308993	290319.6696576455	214.0	2764.015501056777	0.03258000298684917	21	25	1	0	0	0	0	1	0	0	0	0	0	2	1	0	0	0	0	0	0	0	0	0	0	0	0	0	0	0	0	0	0	0	0	0	0	0	0	0	0
612	2	182.0	54.0	463.9113530723423	496877.80571231374	217.0	120.51403080645832	0.020546938279150936	26	33	1	0	1	1	0	1	0	0	0	0	0	3	1	0	0	0	0	0	0	0	0	0	0	0	0	0	0	0	0	0	0	0	0	0	0	0	0	0	0
613	2	155.0	29.0	1580.4205414003493	17457.889338559107	351.0	735.7961631033603	0.02620082473644329	26	57	1	0	0	0	0	0	0	0	0	0	0	2	1	0	0	0	0	0	0	0	0	1	0	0	0	0	0	0	0	0	0	0	0	0	0	0	0	0	0
614	2	165.0	77.0	549.9441580127085	90415.45941928899	186.0	2161.7971639546495	0.020602608580285727	21	65	1	0	1	0	0	1	0	0	0	0	0	3	1	0	0	0	1	0	0	0	0	0	0	0	0	0	0	0	0	0	0	0	0	0	0	0	0	0	0
615	2	133.0	97.0	880.7153356998442	260587.5951816794	287.0	11339.443074149222	0.023659989167474874	21	13	1	0	0	0	0	1	0	0	0	0	0	3	1	0	0	0	0	0	0	0	0	0	0	0	0	0	0	0	0	0	0	0	0	0	0	0	0	0	0
616	1	184.0	49.0	476.04610070465867	32367.038020136257	215.0	1358.449684097573	0.034335026818086735	21	16	1	0	0	0	0	0	0	0	0	0	1	1	1	0	0	0	0	0	0	0	0	0	0	0	0	0	0	0	0	0	0	0	0	0	0	0	0	0	0
617	2	168.0	47.0	1849.2774084485518	125715.8646260712	193.0	2862.094751152448	0.03776092325952617	21	30	1	0	0	1	1	1	0	0	0	0	0	1	1	0	1	0	0	0	0	0	0	1	0	0	0	0	0	0	0	0	0	0	0	0	0	0	0	0	0
618	2	162.0	58.0	2827.6046312145236	468846.8239282733	108.0	2039.8211792618886	0.0003481755190799	24	28	1	0	0	0	1	1	0	0	0	0	1	2	1	0	0	0	0	0	0	0	0	0	0	0	0	0	0	0	0	0	0	0	0	0	0	0	1	0	0
619	2	171.0	51.0	1955.8746106038259	44640.59603697549	214.0	2739.7817059427734	0.01829650413614695	21	36	1	0	0	0	0	0	0	0	0	0	0	3	1	0	0	0	0	0	0	0	0	0	1	0	0	0	0	0	0	0	0	0	0	0	0	0	0	0	0
620	2	183.0	64.0	1880.801585183869	166061.39786429482	41.0	584.2362176313723	0.03324086798416179	21	27	0	0	0	1	0	0	0	0	0	0	0	3	2	0	0	0	0	0	0	0	0	0	0	0	0	0	0	0	0	0	0	0	0	0	0	0	0	0	0
621	2	149.0	57.0	693.5830667387487	14219.027478996999	212.0	2721.1333708163866	0.02143648008473931	26	48	1	0	0	1	0	1	0	0	0	0	0	2	1	0	0	0	0	0	0	0	0	1	0	0	0	0	0	1	0	0	0	0	0	0	0	0	0	0	0
622	1	164.0	50.0	632.6871383283578	43032.34639424423	212.0	2749.4194125911285	0.030692106499518847	27	72	1	0	1	0	0	1	0	0	0	0	0	1	1	0	0	0	0	0	0	0	0	0	0	0	0	0	0	0	0	0	0	1	0	0	0	0	0	0	0
623	2	177.0	60.0	2074.899314348856	133573.82842856046	298.0	2177.665009832324	0.011538396565146108	21	59	1	1	1	0	0	1	0	0	0	0	0	3	1	0	0	0	0	0	0	0	0	1	0	0	0	0	0	0	0	0	0	1	0	1	0	0	0	0	0
624	2	171.0	46.0	2621.55747970611	43378.54822750815	352.0	3344.889738941036	0.03436815287409309	21	52	1	0	0	0	0	0	0	0	0	0	0	3	3	0	0	0	0	0	0	0	0	1	0	0	0	0	0	0	1	0	0	0	0	0	0	0	1	0	0
625	2	186.0	46.0	634.4230577556804	287279.430389771	256.0	3057.4524025960313	0.00575723530258441	21	70	1	0	1	1	0	1	0	0	0	0	0	3	2	0	0	0	0	0	0	0	0	0	0	0	0	0	0	0	1	0	0	0	0	0	0	0	0	0	0
626	2	169.0	81.0	488.58456443844	135445.46487582373	231.0	1703.812286360434	0.008842696910911718	27	71	0	0	1	0	0	0	0	0	0	0	0	3	2	0	0	0	0	0	0	0	0	1	0	0	0	0	0	0	1	0	0	0	0	0	0	0	0	0	0
627	2	179.0	62.0	3054.768418216215	65199.55594651947	235.0	191.4772303448923	0.019052140269096594	27	13	0	1	0	0	0	1	0	0	0	0	0	2	3	0	0	0	0	0	0	0	0	0	0	0	0	0	0	0	0	0	0	0	0	0	0	0	0	0	0
628	1	152.0	45.0	3388.9558554164123	58997.93431196738	208.0	850.2734913520076	0.018722490833099195	23	52	1	0	0	0	0	1	0	0	1	0	0	2	1	0	0	0	0	0	0	0	0	0	0	0	0	0	0	0	0	0	0	0	0	0	0	0	0	0	0
629	1	171.0	62.0	1562.4690831033283	123637.58739840121	222.0	3250.4363095495037	0.03524472508970432	21	29	1	0	0	0	0	0	0	0	0	0	0	3	1	0	0	0	1	0	0	0	0	0	0	0	0	0	0	0	0	0	0	0	0	0	0	0	0	0	0
630	1	175.0	57.0	653.8101182043347	234530.35819093644	71.0	2264.657025046683	0.03319919812489916	21	42	1	0	0	0	1	1	0	0	0	0	0	2	1	0	0	0	1	0	0	0	0	0	0	0	0	0	0	0	0	0	0	0	0	0	0	0	0	0	0
631	1	157.0	81.0	1565.2306527295195	525527.7721741205	13.0	6338.301924842722	0.008189661404694955	26	31	1	1	0	0	1	1	0	0	0	0	0	2	1	0	0	0	0	0	0	0	0	0	0	0	0	0	0	0	0	1	0	0	0	0	0	0	1	0	0
632	2	157.0	64.0	949.0260525570836	5660.9120605101	76.0	7613.052847108667	0.01806214077763966	26	90	1	0	0	0	1	1	0	0	0	0	0	3	2	0	0	1	0	0	0	0	0	1	0	0	0	0	0	0	1	0	0	0	0	1	0	0	0	0	0
633	1	156.0	49.0	705.8747736522288	99045.12393908965	116.0	4921.317226726431	0.0363303700979217	30	53	1	0	0	0	0	0	0	0	0	0	0	3	1	0	0	0	1	0	0	0	0	0	0	0	0	0	0	0	0	0	0	0	0	0	0	0	0	0	0
634	1	173.0	52.0	4677.596313767444	149393.58951348712	13.0	1888.0204191314833	0.012832760541558816	21	43	1	0	0	0	0	0	0	0	0	0	1	3	1	0	0	0	1	0	0	0	0	0	0	0	0	0	0	0	0	0	0	0	0	0	0	0	0	0	0
635	2	155.0	38.0	3420.3092202706503	96962.93289133327	250.0	5438.340739243854	0.0036106606383665505	21	46	0	0	1	0	0	1	0	0	0	0	0	3	1	0	0	0	0	0	0	0	0	0	0	0	0	0	0	0	0	0	0	0	0	1	0	0	0	0	0
636	2	179.0	39.0	729.3584231702091	1632278.3198093683	258.0	1920.553679434925	0.019505342495623603	21	67	1	0	0	0	0	0	0	0	0	0	0	2	2	0	0	0	0	0	0	0	0	0	1	0	0	0	0	0	0	0	0	0	0	1	0	0	0	0	0
637	2	150.0	38.0	1379.6738830484499	52226.4107891666	239.0	3090.783071437826	0.019014054969055012	27	65	0	0	1	0	0	1	0	0	0	0	1	1	1	0	0	0	0	1	0	0	0	0	0	0	0	0	0	0	0	0	0	0	0	0	0	0	0	0	0
638	1	163.0	45.0	1300.6869807193948	84152.28547102251	69.0	1919.8997196283133	0.031953348539315606	28	59	1	0	0	0	0	1	0	0	0	0	0	3	1	0	0	0	0	0	0	0	0	0	0	0	0	0	0	0	0	0	0	1	0	0	0	0	0	0	0
639	2	156.0	93.0	908.1736955722456	17570.236860005505	266.0	2728.873841979791	0.046530691893186135	21	30	1	1	0	0	0	0	0	0	0	0	0	3	1	0	0	0	0	0	0	0	0	0	0	0	0	0	0	0	0	0	0	0	0	0	0	0	0	0	0
640	1	156.0	53.0	571.4895772214816	67967.3316468607	352.0	1244.783085198118	0.03201801353092298	21	61	1	0	0	0	0	1	0	0	0	0	0	3	1	0	0	0	0	0	0	0	0	0	0	0	0	0	0	0	1	0	0	0	0	1	0	0	0	0	0
641	2	149.0	47.0	2136.1950026091	248649.17033687455	327.0	6490.493249676387	0.03313576186556949	25	41	1	1	1	1	0	1	0	0	0	1	0	2	1	0	0	0	0	0	0	0	0	0	0	1	0	0	0	0	0	0	0	0	0	0	0	0	0	0	0
642	2	161.0	61.0	2642.6280541808783	277009.112760713	64.0	1822.471789178547	0.024423886652744368	21	30	1	0	0	0	1	1	0	0	0	0	0	3	2	0	0	0	0	0	0	0	0	1	0	0	0	0	0	0	0	0	0	0	0	0	0	0	0	0	0
643	2	156.0	50.0	2679.3963495752873	44680.39901782393	37.0	1668.5532201368605	0.028020547260062624	21	63	0	0	0	0	0	0	0	0	0	0	0	1	1	0	0	0	0	0	0	0	0	0	0	0	0	0	0	0	0	0	0	0	0	0	0	0	0	0	0
644	1	160.0	47.0	2873.7949560734623	137979.3075399844	242.0	8885.93196583536	0.02111284116696094	21	65	1	0	0	0	0	1	1	0	0	0	0	3	1	0	0	0	1	0	0	0	0	0	0	0	0	0	0	0	0	0	0	0	0	0	0	0	0	0	0
645	2	181.0	41.0	607.662859045579	88902.15375064091	199.0	2513.8130712049797	0.01636762006474995	26	38	0	0	1	1	0	0	1	0	0	0	0	3	1	0	0	0	0	0	0	0	0	0	0	0	0	0	0	0	1	0	0	0	0	0	0	0	0	0	0
646	1	171.0	57.0	659.068241430773	10321.241242346925	263.0	2420.3043393172984	0.018966665772745347	21	55	1	0	1	0	1	0	0	0	0	0	0	3	3	0	0	0	0	0	0	0	0	1	0	0	0	0	0	0	0	0	0	0	0	0	0	0	1	1	0
647	2	175.0	71.0	2714.1743057237504	83499.66778993074	13.0	2915.372394168944	0.007290636550884905	21	56	1	1	1	0	0	1	0	0	0	0	0	3	1	0	0	0	1	0	0	0	0	1	0	0	0	0	0	0	0	0	0	0	0	0	0	0	1	0	0
648	2	157.0	53.0	2353.273539700068	85126.80860810084	260.0	2598.3348560561217	0.03001880634830586	21	21	0	0	0	0	0	0	0	0	0	0	0	3	1	0	0	0	1	0	0	0	0	0	0	0	0	0	0	0	0	0	0	0	0	0	0	0	0	0	0
649	2	157.0	84.0	1895.3699920282752	82869.93197666468	286.0	4699.144392294891	0.012574473066433898	21	13	1	0	0	0	0	0	0	0	0	0	0	2	1	0	0	0	0	1	0	0	0	1	0	0	0	0	0	0	0	0	0	0	0	0	0	0	0	0	0
650	1	146.0	28.0	536.7580612845426	194868.0412256651	342.0	2260.6757427055513	0.05882258530475693	21	34	1	0	0	0	0	0	0	0	0	0	0	1	1	0	0	0	0	0	0	0	0	0	0	0	0	0	0	0	0	0	0	0	0	0	0	0	0	0	0
651	1	169.0	106.0	698.9504354714157	235851.73504879465	208.0	1281.2957477282484	0.018574997195824564	21	24	1	0	0	0	0	0	0	0	0	0	0	3	1	0	0	0	0	0	0	0	0	1	0	0	0	0	0	0	0	0	0	0	0	0	0	0	0	0	0
652	2	153.0	71.0	881.5285983597593	100058.54370204914	284.0	1675.1069790649494	0.026030257801142043	21	33	1	0	0	1	0	0	0	0	0	0	0	2	1	0	0	0	0	0	0	0	0	1	0	0	0	0	0	0	0	0	0	0	0	0	0	0	0	0	0
653	2	166.0	132.0	1722.5760891732236	162768.67366372535	113.0	3242.413741214811	0.009912310037922624	21	28	1	0	0	0	0	0	0	0	0	0	0	3	1	0	0	0	0	0	0	0	0	0	0	0	0	0	0	0	0	0	0	0	0	0	0	0	0	0	0
654	2	165.0	87.0	443.9593437459321	208910.33143456123	40.0	3204.6685719780266	0.029842609578869684	21	52	1	0	0	0	0	0	0	0	0	0	1	1	1	0	0	1	0	0	0	0	0	0	0	0	0	0	0	0	0	0	0	0	0	0	0	0	0	1	0
655	2	185.0	46.0	1444.489641079847	281027.5682709766	345.0	1542.7593230473158	0.016472493143724554	32	14	0	0	1	1	1	1	0	0	0	0	0	3	1	0	0	0	1	0	0	0	0	0	0	0	0	0	0	0	0	0	0	0	0	1	0	0	0	0	0
656	2	157.0	52.0	1736.7214297912806	105188.12706868055	273.0	1526.1597926319162	0.019024278852615893	28	13	1	0	0	1	0	0	0	0	0	0	0	3	1	0	1	0	0	0	0	0	0	0	0	0	0	0	0	0	1	0	0	0	0	0	1	0	0	0	0
657	2	164.0	71.0	4475.5301758864625	80441.9217688783	318.0	794.5532196524123	0.0323411703469034	27	26	1	0	0	0	0	1	0	0	0	0	0	3	1	0	0	0	0	0	0	0	0	0	0	0	0	0	0	0	1	0	0	0	0	0	0	0	0	0	0
658	2	170.0	102.0	501.9953891961029	127219.94270962785	294.0	5847.122631633114	0.01894509539713097	21	13	1	0	0	0	0	0	0	0	0	0	0	3	1	0	0	0	0	0	0	0	0	0	0	0	0	0	0	0	0	0	0	1	0	0	0	0	0	0	0
659	1	180.0	55.0	2032.2023806608922	124115.78711960523	276.0	1692.4473545756782	0.02427007222338955	21	19	1	0	1	1	0	0	0	0	0	0	0	3	1	0	0	0	0	0	0	0	0	0	0	0	0	0	0	0	0	0	0	0	0	0	0	0	0	0	0
660	1	155.0	44.0	1494.8509957896845	141462.8527634135	120.0	3417.592564370705	0.028907539263040197	29	13	1	0	0	0	0	1	0	0	0	0	0	1	1	0	0	0	0	0	0	0	0	1	0	0	0	0	0	0	0	0	0	0	0	0	0	0	0	0	0
661	1	180.0	70.0	378.19368690423056	24151.3416805733	223.0	4141.33325858668	0.03122083675166286	26	60	0	0	0	0	0	0	0	0	1	0	0	3	1	0	0	0	0	0	0	0	0	0	0	0	0	0	0	0	0	0	0	0	0	0	0	0	0	0	0
662	2	164.0	72.0	639.3930260235965	118892.79837683079	116.0	2765.937858070878	0.02981253777163907	21	66	1	1	0	0	0	0	0	0	0	1	0	3	1	0	0	0	1	0	0	0	0	0	0	1	0	0	0	0	0	0	0	0	0	1	0	0	0	0	0
663	1	175.0	78.0	478.61583730879784	92105.12914602368	69.0	3244.2279316447994	0.03282514533022464	21	18	1	0	0	0	0	1	0	0	0	0	0	3	3	0	0	0	0	0	0	0	0	0	0	0	0	0	0	0	0	0	0	0	0	0	0	0	0	0	0
664	1	165.0	47.0	1875.0993504730604	73409.19061594253	238.0	4761.802459550356	0.017716884925684632	21	59	0	0	0	0	0	1	0	0	0	0	0	3	1	0	0	0	1	0	0	0	0	0	0	0	0	0	0	0	0	0	0	0	0	0	0	0	0	0	0
665	2	135.0	58.0	596.4063108575881	164409.80809350582	313.0	1860.4132186778934	0.01568987003172721	21	51	1	0	0	0	0	0	0	0	0	0	0	3	1	0	0	0	0	0	0	0	0	1	0	0	0	0	0	0	1	0	0	0	0	0	0	0	0	0	0
666	1	160.0	46.0	1024.8636400022165	22949.055411993162	196.0	2656.1337342807446	0.024194660631172153	21	22	0	0	1	0	0	0	0	0	0	0	1	3	1	0	0	0	0	0	0	0	0	1	0	0	0	0	0	0	0	0	0	0	0	0	0	0	0	0	0
667	2	160.0	65.0	3630.794147401782	73387.96738233065	129.0	693.8368490349	0.028921242526903777	22	21	1	0	0	1	0	0	0	0	0	0	0	3	1	0	0	0	1	0	0	0	0	0	0	0	0	0	0	0	0	0	0	0	0	0	0	0	0	0	0
668	1	165.0	30.0	1602.4100876427574	92984.53847296146	154.0	54.97132121389484	0.005333453953016534	21	13	1	0	0	0	0	0	0	0	0	0	0	3	1	0	1	0	0	0	0	0	0	0	0	1	0	0	0	0	0	0	0	1	0	0	0	0	0	0	0
669	1	177.0	49.0	410.3113517715603	39380.87035638046	138.0	3249.404246727717	0.04764077370961226	28	13	1	0	0	0	0	0	0	0	0	0	0	2	1	0	1	0	0	0	0	0	0	0	0	0	0	0	0	0	1	1	0	0	0	0	0	0	1	0	0
670	2	164.0	61.0	569.7846467263524	83020.66546069941	13.0	7141.35375746498	0.021604185445104403	21	48	0	0	0	0	0	0	0	0	0	1	1	3	1	0	0	0	0	0	0	0	0	1	0	0	0	0	0	0	0	0	0	0	0	0	0	0	0	0	0
671	2	165.0	39.0	576.5807698963163	88502.51057111072	74.0	1107.3239380434081	0.0036005883988224335	21	51	1	0	0	1	1	1	0	0	0	0	0	3	1	0	0	0	0	1	0	0	0	1	0	0	0	0	0	1	0	0	0	0	0	0	0	0	0	0	0
672	2	144.0	74.0	1923.8200043355807	136710.47159794418	273.0	1440.2806451579493	0.018337886864120502	21	71	0	0	0	0	0	0	0	0	0	0	0	3	2	1	0	0	0	0	0	0	0	0	0	0	0	0	0	0	1	0	0	0	0	0	0	0	1	0	0
673	1	170.0	74.0	778.793965731634	244885.72222112748	329.0	1820.5596727877937	0.019818051993422278	33	38	0	0	0	1	0	1	0	0	0	0	0	2	2	0	0	0	0	0	0	0	0	1	0	0	0	0	0	0	0	0	0	0	0	1	0	0	0	0	0
674	2	175.0	53.0	1371.4581773855823	106386.78971236417	271.0	4.85804389334697	0.03489526036858229	39	54	1	0	0	1	0	0	0	0	0	0	0	1	1	0	0	0	0	0	0	0	0	0	0	0	0	0	0	0	0	0	0	0	0	0	0	0	0	0	0
675	2	190.0	36.0	1182.688038905914	91840.01814043989	259.0	1648.583484576671	0.022918006022476876	28	41	0	0	0	0	0	0	0	0	0	0	0	2	2	0	0	0	0	0	0	0	0	1	0	0	0	0	0	1	0	0	1	0	0	1	0	0	0	0	0
676	1	169.0	78.0	2720.41022673951	404363.79000784946	247.0	3003.5833635811905	0.015217564534489945	21	46	1	0	1	0	0	1	0	0	0	0	0	3	3	0	0	0	0	0	0	0	0	0	0	0	0	0	0	0	1	0	0	0	0	0	0	0	0	0	0
677	2	152.0	39.0	1449.130030013884	66750.79791792197	343.0	2570.3315514916276	0.02696851886551173	21	51	1	0	1	1	0	0	0	0	0	0	0	3	1	0	0	0	0	0	0	0	0	0	0	0	0	0	0	0	0	0	0	0	0	0	0	0	0	0	0
678	2	151.0	48.0	2808.1479924972728	23904.771753044857	352.0	2757.44358102322	0.023353759180270595	21	63	1	0	1	0	0	1	0	0	0	0	1	3	1	0	0	0	0	0	0	0	0	0	1	0	0	0	0	0	1	0	0	0	0	0	0	0	1	1	0
679	2	170.0	84.0	2348.524152434932	213391.825860604	320.0	2725.775093358592	0.026045405905639335	22	13	1	0	1	0	0	1	0	0	0	0	0	3	1	1	0	0	1	0	0	0	0	0	0	0	0	0	0	0	1	0	0	0	0	0	0	0	0	0	0
680	2	160.0	57.0	891.1566394588217	33372.23857178925	182.0	2778.2163654650903	0.016780800831204805	21	65	0	0	1	0	0	0	0	1	0	0	0	3	1	0	0	0	0	0	0	0	0	1	0	0	0	0	0	0	0	0	0	0	0	1	0	0	0	0	0
681	2	169.0	64.0	614.5197903294174	26947.32864153187	24.0	1170.9210192053365	0.02997660663920057	21	18	1	0	0	0	1	1	0	1	0	0	0	3	1	1	0	0	0	0	0	0	0	1	0	0	0	1	0	0	0	0	0	0	0	0	0	0	0	0	0
682	2	159.0	43.0	397.88709215105894	24246.466271254416	246.0	5351.29470298044	0.025313537834908896	28	58	1	0	1	0	0	1	0	0	0	0	1	1	2	0	0	0	0	0	0	0	0	0	0	0	0	0	0	0	0	0	0	0	0	0	0	0	0	0	0
683	2	156.0	64.0	743.2503160630633	57246.98766174513	125.0	6040.245461836321	0.026646031489439524	21	15	1	0	0	0	0	0	0	0	0	1	1	3	1	0	0	0	1	0	0	0	0	0	0	1	0	0	0	1	0	0	0	0	0	0	1	0	0	1	0
684	2	182.0	37.0	4177.473416930069	72200.00491986604	293.0	2296.989233112051	0.012245077886303378	26	17	1	0	0	0	0	1	0	0	0	0	0	3	2	0	0	0	0	0	0	0	0	0	0	0	0	0	0	0	0	0	0	1	0	0	0	0	0	0	0
685	1	150.0	37.0	1675.7682049846435	12631.935415709268	333.0	1141.2382124093406	0.03311899664259707	23	66	1	1	0	1	0	1	0	0	0	0	0	3	1	0	0	0	0	0	0	0	0	0	0	0	0	0	0	0	0	0	0	0	0	0	0	0	0	0	0
686	2	172.0	46.0	2277.2752061446263	86887.81547685957	220.0	3442.658596242486	0.010350140731109528	27	41	1	0	0	0	0	0	0	0	0	0	0	3	1	0	0	0	0	0	0	0	0	0	0	0	0	0	0	0	0	0	0	1	0	0	0	1	0	0	0
687	2	168.0	63.0	4103.380964937194	119404.48976601532	266.0	928.3742753560608	0.01533243759234558	21	29	1	0	1	0	0	1	0	0	0	0	0	1	1	0	1	0	0	0	0	0	0	0	0	0	0	0	0	0	0	0	0	1	0	0	0	0	1	0	0
688	1	170.0	91.0	979.2799654311691	178755.79999646914	240.0	2668.010937247508	0.009402160337732932	21	13	0	0	1	1	1	0	0	0	0	0	1	3	1	0	0	0	0	0	0	0	0	1	0	0	0	0	0	0	1	0	0	0	0	0	0	0	0	0	0
689	2	164.0	34.0	1289.6417314988732	103491.89080862052	160.0	7436.929084443246	0.030677182668036325	21	13	1	1	0	0	0	0	0	0	0	0	0	1	1	0	0	0	0	0	0	0	0	1	0	0	0	0	0	0	0	0	0	0	0	0	0	0	0	0	0
690	1	162.0	58.0	1785.691446931104	50518.788737268726	104.0	6098.181804098503	0.017823833045101604	21	25	1	0	0	0	0	1	0	0	0	0	0	3	1	0	0	0	0	0	0	0	0	1	0	0	0	0	0	0	0	0	0	0	0	0	0	0	0	0	0
691	1	152.0	38.0	851.1207784196979	272728.23632495606	327.0	1852.4630938617822	0.033397614934215926	25	52	0	0	1	0	0	1	0	0	0	0	1	3	1	0	0	0	0	0	0	0	0	1	0	0	0	0	0	0	1	0	0	0	0	0	0	0	0	0	0
692	1	149.0	44.0	3395.9757881170685	48584.91593968781	119.0	5448.889689477802	0.03284175031931857	21	29	1	0	0	0	0	1	0	1	0	0	0	3	1	1	1	0	0	0	0	0	0	0	0	0	0	0	0	0	0	0	0	0	0	0	0	0	0	0	0
693	1	167.0	28.0	662.2379947402128	5660.9120605101	349.0	1660.6664600688327	0.02585321829719059	21	69	0	0	0	0	0	1	0	0	0	0	0	3	1	0	0	0	0	0	0	1	0	0	0	0	0	0	0	0	0	0	0	1	0	0	0	0	0	0	0
694	2	175.0	38.0	563.8395558647842	86933.0371951675	187.0	4591.311027017544	0.024682303841654714	21	36	1	0	0	0	0	1	0	0	0	0	0	3	1	0	0	0	1	0	0	0	0	1	0	0	0	0	0	0	0	0	0	0	0	0	0	0	0	0	0
695	1	166.0	76.0	305.67499018084123	41978.06227062461	186.0	3585.768721273468	0.023277718734313987	21	25	1	0	0	0	0	1	0	0	0	0	1	1	1	0	0	0	0	0	0	0	0	0	0	0	0	0	0	0	1	0	0	0	0	0	0	0	0	0	0
696	2	166.0	64.0	516.7949966278389	50388.83572646366	316.0	3160.5189962719023	0.023736803471453374	28	28	1	0	1	1	1	1	0	0	0	0	0	1	2	0	0	0	0	0	0	0	0	0	1	0	0	0	0	0	1	0	0	0	0	0	0	0	0	0	0
697	2	146.0	56.0	528.3952652994763	6776.155842649441	111.0	4.85804389334697	0.026920058031705697	21	23	1	0	0	0	1	1	0	0	0	0	0	3	1	0	0	0	0	0	0	0	0	0	0	0	0	0	0	0	1	0	0	0	0	0	0	1	0	0	0
698	1	175.0	46.0	981.0712296751817	59425.1269062632	194.0	4483.853821175427	0.019276575260164575	21	18	1	0	0	0	0	1	0	0	0	0	0	3	1	0	0	0	0	0	0	0	0	1	0	0	0	0	0	0	0	0	0	0	0	0	0	0	0	0	0
699	1	170.0	41.0	2657.299270691721	78782.75280877399	317.0	2546.8619628949655	0.01481937128691374	21	25	0	0	0	0	0	0	0	0	0	1	0	3	1	0	0	0	0	0	0	0	0	1	0	0	0	0	0	0	1	0	0	0	0	0	0	0	0	0	0
700	2	140.0	118.0	1357.6967293883374	117414.41012839923	257.0	3138.3994098500343	0.02891110060166513	21	41	1	0	0	1	0	0	0	0	0	0	0	3	1	0	1	0	0	0	0	0	0	0	0	0	0	0	0	0	0	0	0	0	0	0	0	0	0	0	0
701	2	154.0	47.0	325.0846449142713	80188.64234567099	319.0	681.1254752920615	0.015656290848901945	27	40	1	0	1	0	0	1	0	0	0	0	0	3	1	0	0	0	0	0	0	0	0	0	0	0	0	0	0	0	0	0	0	0	0	0	0	0	0	0	0
702	2	185.0	83.0	2636.968769588038	146489.2310216737	132.0	2339.4321366166578	0.050136791817301796	21	51	1	0	0	0	0	1	0	0	0	0	0	3	1	0	0	0	0	0	0	0	0	0	1	1	0	0	0	0	0	0	0	0	0	0	0	0	0	0	0
703	1	156.0	39.0	442.206981362232	79694.56984976181	290.0	2829.2973320239257	0.005102142289697249	21	37	1	0	0	1	0	0	0	0	1	0	0	3	2	0	0	0	0	0	0	0	0	1	0	0	0	0	0	0	0	0	0	0	0	0	0	0	0	0	0
704	2	166.0	65.0	1658.2954740329662	70012.61069506609	129.0	2488.002220095389	0.030587047118247553	23	59	1	0	0	0	0	1	0	0	0	0	0	3	1	0	0	0	1	0	0	0	0	1	1	0	0	0	0	0	0	0	0	0	0	0	0	0	0	0	0
705	1	179.0	51.0	3036.5727083124884	99114.51297538183	248.0	3513.5254622195803	0.019150604222959403	21	51	1	0	0	1	0	0	0	0	0	0	0	3	2	0	0	0	0	0	0	0	0	0	0	0	0	0	0	0	0	0	0	0	0	0	0	0	0	0	0
706	2	161.0	79.0	3884.381111993711	276087.3712087902	218.0	2742.731485496207	0.029707469545258793	21	31	1	0	1	1	0	0	0	0	0	0	0	3	1	0	0	0	0	0	0	0	0	0	0	0	0	0	0	0	0	0	0	0	0	0	0	0	0	0	0
707	2	152.0	68.0	552.3272307141248	148684.40684544118	165.0	3077.422898202485	0.033601302248788295	21	25	1	1	0	0	0	0	0	0	0	0	0	3	2	0	0	0	0	0	0	0	0	0	0	0	1	0	0	0	1	0	0	0	0	0	0	0	0	0	0
708	2	152.0	56.0	1258.2391235255946	71437.44595433903	290.0	1700.074498840861	0.02434533365204071	21	64	1	0	1	0	0	0	0	0	0	0	0	2	2	0	0	0	1	0	0	0	0	0	0	0	0	0	0	0	0	0	0	0	0	0	0	0	0	0	0
709	1	148.0	79.0	2051.0548332135904	62355.925826816485	43.0	1507.8339171336852	0.02524518326426409	21	64	1	1	1	0	0	0	0	0	0	0	0	3	1	0	0	0	0	0	0	0	0	0	0	0	0	0	0	1	0	0	0	0	0	0	0	0	0	0	0
710	2	152.0	54.0	1452.9512427485652	31716.442573646345	222.0	2509.6700990217682	0.03398680464588417	21	49	0	0	0	0	0	0	0	0	0	0	0	3	1	0	0	0	0	0	0	0	0	0	0	0	0	0	0	0	0	0	0	0	0	0	0	0	0	0	0
711	2	153.0	37.0	1669.031951322485	165251.8405952911	321.0	4275.943113856161	0.027153634443125303	21	31	1	0	0	0	0	1	0	0	0	0	0	3	1	0	0	1	0	0	0	0	0	1	1	0	0	0	0	0	0	0	0	0	0	0	0	0	0	1	0
712	2	155.0	59.0	1989.8401777700085	226065.2683529955	144.0	2007.2471964796648	0.03205489217943792	19	34	1	1	1	1	0	0	1	0	0	0	0	3	1	0	1	0	0	0	0	0	0	1	0	0	0	0	0	0	0	0	0	0	0	0	0	0	0	0	0
713	1	160.0	37.0	1616.0408165410358	197196.0751096914	19.0	1204.3848661536983	0.017867854436160825	21	13	1	0	1	0	0	1	0	0	0	0	0	3	1	0	0	0	1	0	0	0	0	0	0	0	0	0	0	0	0	0	0	1	0	0	0	0	0	0	0
714	2	158.0	33.0	728.8560097335028	139618.0582691318	313.0	3359.401502273803	0.03090291561409802	21	67	0	0	1	0	0	0	0	0	0	0	0	3	1	0	0	0	0	0	0	0	0	0	0	0	0	0	0	0	0	0	0	0	0	0	0	0	0	0	0
715	2	167.0	109.0	2747.8106615454813	157994.24555432695	79.0	2166.5608939234617	0.02867835482391204	28	19	1	0	0	0	0	0	0	0	0	0	0	3	1	1	0	0	0	0	0	0	0	1	0	0	0	0	0	0	1	0	0	0	0	0	0	0	0	0	0
716	1	178.0	59.0	1619.3648694207945	118549.14536285063	190.0	6836.393255382804	0.019147096460534266	22	30	1	0	0	0	1	1	0	0	0	0	0	1	2	0	0	0	0	0	0	0	0	0	1	0	0	0	0	0	1	0	0	0	0	0	0	0	0	0	0
717	2	171.0	60.0	503.43498389060164	11061.1991936755	122.0	2062.466397679039	0.018555730462032176	23	13	1	1	0	1	0	0	0	0	0	0	0	1	1	0	0	0	0	0	0	0	0	1	0	0	0	0	0	0	0	0	0	0	0	0	0	0	0	0	0
718	2	165.0	65.0	3409.7193483914507	99145.02927709211	247.0	8841.784800196125	0.0168244436470401	21	47	0	0	1	0	0	0	0	0	0	0	0	3	1	0	0	1	0	0	0	0	0	0	0	0	1	0	0	1	0	0	0	0	0	0	0	0	0	0	0
719	1	159.0	39.0	815.5215421513739	285565.64696181007	191.0	10589.866690806095	0.029765461072578984	21	74	1	0	0	1	1	0	0	0	0	0	0	3	1	0	0	0	0	0	0	0	0	1	0	0	0	1	0	0	0	0	1	0	0	0	0	0	0	0	0
720	2	164.0	47.0	450.7667614223102	203420.48300711057	337.0	2341.947569731372	0.023451395173255726	28	75	1	0	1	0	0	0	0	0	0	0	0	2	1	0	0	0	0	0	1	0	0	0	0	0	0	0	0	0	0	0	0	0	0	0	0	0	0	0	0
721	1	168.0	52.0	974.9498386672805	106167.38956923372	254.0	2106.8858214946736	0.022525383411653922	21	17	1	0	1	0	0	1	0	0	0	0	0	3	1	0	0	0	1	0	0	0	0	0	0	0	0	0	0	0	0	0	0	0	0	0	0	0	0	1	0
722	2	148.0	71.0	877.8316752178815	247784.94216640102	46.0	2903.0354832197004	0.033978837607302206	21	16	1	1	0	1	0	0	0	0	0	0	0	3	2	0	0	0	0	0	0	0	0	0	0	0	0	0	0	0	0	0	0	0	0	0	0	0	0	0	0
723	2	145.0	54.0	1868.272092603075	72790.36539409788	249.0	3009.987433397686	0.02183686534162139	27	62	1	0	0	0	1	1	0	0	0	0	0	2	2	0	0	0	0	0	0	0	0	0	0	0	0	0	0	0	1	0	0	1	0	0	0	0	0	0	0
724	2	143.0	42.0	599.6871703757837	166024.36168610543	163.0	880.7604270954287	0.0303682439809837	21	61	0	0	0	0	0	1	0	0	0	0	0	1	2	0	0	0	0	0	0	0	0	1	1	0	0	0	0	0	0	0	0	0	0	0	0	0	0	0	0
725	2	153.0	72.0	1260.432795863096	54859.47910025867	136.0	337.9879084673736	0.03211272525094655	21	45	1	0	0	0	0	0	0	0	0	0	0	1	1	0	0	1	0	0	0	0	0	0	0	0	0	0	0	0	0	0	0	0	0	0	0	0	0	0	0
726	2	174.0	43.0	536.5522939860134	36481.41850466509	171.0	6468.475072951893	0.02780546502961975	21	57	1	0	1	0	1	1	0	0	0	0	1	3	2	0	1	0	0	0	0	0	0	0	0	1	0	0	0	0	1	0	0	0	0	1	0	0	0	0	0
727	1	182.0	110.0	1306.4692004491035	84829.75062503191	199.0	1754.1067477903098	0.020538180248617303	21	54	1	0	0	0	0	1	0	0	0	0	0	3	1	0	0	0	0	0	0	0	0	1	0	0	0	0	0	0	0	0	0	0	0	0	0	0	1	0	0
728	2	183.0	40.0	3659.548193340217	5660.9120605101	338.0	2721.174173300038	0.01555402627026695	26	16	1	0	0	0	0	0	0	0	0	0	0	3	1	0	0	0	0	0	0	0	0	0	0	0	0	0	0	0	0	0	0	0	0	0	0	0	0	0	0
729	1	185.0	44.0	598.3205400207867	159624.83553727838	264.0	3061.613935909061	0.019673805593454753	28	59	1	0	0	0	0	0	0	0	0	0	0	3	1	0	0	0	0	0	0	0	0	0	0	0	0	0	0	0	0	0	0	0	0	0	0	0	0	0	0
730	1	159.0	59.0	956.7895283043443	217761.59601380382	318.0	4037.387487132921	0.018925316538757727	21	38	1	0	0	0	0	1	0	0	0	0	0	3	1	0	0	0	0	0	0	0	0	0	0	0	0	0	0	0	0	0	0	0	0	1	0	0	0	0	0
731	2	172.0	50.0	2585.394827294076	221939.23342188058	312.0	3216.0074938633798	0.03069586056993983	21	41	0	0	1	0	0	0	0	1	0	0	0	3	2	0	0	0	0	0	0	0	0	0	0	0	0	0	0	0	0	0	0	0	0	0	0	1	0	0	0
732	2	164.0	93.0	596.7116864049435	187592.99327239877	173.0	6424.358989960515	0.02964539010817331	21	55	0	0	0	0	1	1	0	0	0	1	0	3	2	0	0	0	0	0	0	0	0	0	0	0	0	0	0	0	1	0	0	0	0	1	0	0	0	0	0
733	2	160.0	113.0	1607.6946388074207	85484.66264069632	253.0	2345.5736304501215	0.02267180834130021	21	13	1	0	0	0	1	1	0	0	0	0	0	1	3	0	0	0	0	0	0	0	0	0	0	0	0	0	0	0	0	0	0	0	0	0	0	0	0	0	0
734	2	175.0	89.0	475.6795162806339	265596.9635511415	70.0	5274.9876502091465	0.031031770789222177	30	44	1	1	0	0	1	0	0	0	0	0	0	3	1	0	0	0	1	0	0	0	0	0	0	1	0	0	0	0	1	0	0	0	0	0	0	0	0	0	0
735	2	157.0	52.0	823.722343778391	102254.23511275154	227.0	1909.0790609735282	0.020177160162666682	21	55	0	0	1	1	0	0	0	0	0	0	0	2	1	0	1	0	0	0	0	0	0	0	0	0	0	0	0	0	0	0	0	0	0	0	0	0	0	0	0
736	1	142.0	62.0	2016.5173239260416	408985.64510746475	108.0	885.0776598859044	0.015380496332945933	21	20	1	1	0	0	0	1	0	0	0	0	0	2	2	0	0	0	0	0	0	0	0	0	0	0	0	0	0	0	1	0	0	0	0	0	0	0	0	0	0
737	2	143.0	39.0	1428.338195068433	231583.99355143873	93.0	2468.5229543901587	0.023127164426827183	28	53	0	0	0	0	1	1	0	0	0	0	0	2	1	0	0	0	0	0	0	0	0	0	0	0	0	0	0	0	0	0	0	0	0	0	0	0	0	0	0
738	2	172.0	29.0	2078.488827821837	87356.37658675254	224.0	4398.427286592068	0.017044940431438876	27	30	1	0	1	1	0	1	0	0	0	0	0	3	1	1	0	0	0	0	0	0	0	0	0	0	0	0	0	1	0	0	0	0	0	1	0	0	0	0	0
739	1	151.0	63.0	2553.041050667566	68418.18701649463	350.0	2054.828492758854	0.03187089658272185	27	13	0	0	1	1	0	1	0	0	0	0	1	3	2	0	0	0	0	0	0	0	0	0	0	0	0	0	0	0	0	0	0	0	0	0	0	0	0	0	0
740	2	153.0	48.0	1276.213915696423	262678.2498210004	255.0	3137.4841541383093	0.023002284245148143	24	63	1	0	1	0	0	0	0	0	0	0	0	3	3	0	1	0	0	0	0	0	0	1	0	1	0	0	0	0	0	1	0	0	0	0	0	0	0	0	0
741	2	159.0	118.0	1266.3610819795342	231917.8456057423	352.0	7038.6319050666825	0.027436644338992067	21	13	1	0	1	1	0	0	0	0	0	0	0	3	1	0	0	0	0	0	0	0	0	0	1	0	0	0	0	0	1	0	0	0	0	0	0	0	0	0	0
742	2	156.0	42.0	713.1719423185399	70989.92384565798	275.0	2681.970507238992	0.02554358341282322	26	53	0	0	0	0	0	1	0	0	0	0	0	3	2	0	0	0	1	0	0	0	0	0	0	0	0	0	0	0	1	0	0	0	0	1	0	0	0	0	0
743	2	158.0	102.0	364.5089361027997	48161.882974712134	144.0	1698.8259428411081	0.014093657748761517	21	13	1	0	0	0	1	0	0	0	0	0	0	1	1	0	0	0	0	0	0	0	0	0	0	0	0	0	0	0	0	0	0	0	0	0	0	0	0	0	0
744	1	176.0	61.0	1764.956302282911	241291.03234308073	239.0	1463.97240727834	0.035679602814508216	27	25	0	0	0	1	0	0	0	0	0	0	1	3	1	0	1	0	0	0	0	0	0	1	0	0	0	0	0	0	0	0	0	0	0	0	0	0	0	0	0
745	1	157.0	52.0	1669.044096876562	229821.09141335372	336.0	2324.641876331747	0.03725135627404491	21	28	1	0	0	0	1	0	0	0	0	0	0	3	2	0	0	0	0	0	0	0	0	1	0	0	0	0	0	0	1	0	0	0	1	0	0	0	1	0	0
746	2	157.0	37.0	550.5654944162293	57712.21268557264	306.0	3139.171936873846	0.028735235313266036	21	57	1	0	0	0	0	0	0	0	0	0	0	3	2	0	0	0	0	0	0	0	0	0	0	0	0	0	0	0	0	0	0	1	0	0	0	0	0	0	0
747	2	131.0	49.0	652.7462056855512	64614.49980173289	315.0	2979.0697114322556	0.025123761712650988	21	57	0	1	0	0	0	0	0	0	0	0	1	2	1	0	0	0	0	0	0	0	0	0	1	0	0	0	0	0	0	0	0	0	0	0	0	0	0	0	0
748	2	156.0	74.0	1125.4240287234288	130329.11095040661	232.0	4472.915378915938	0.03300172420833731	21	45	1	0	0	0	0	1	0	0	0	0	0	3	1	0	1	0	1	0	0	0	0	0	0	0	0	0	0	0	0	0	0	0	0	0	0	0	0	0	0
749	1	160.0	50.0	1314.6600701428554	185273.22640906848	352.0	2969.242873271443	0.03127207469982429	21	49	1	0	0	1	0	0	1	0	0	0	1	2	2	0	0	0	0	0	0	0	0	0	0	0	0	0	0	1	0	0	0	0	0	0	0	0	0	0	0
750	1	167.0	52.0	410.7235642829703	41990.24291541269	166.0	6109.038030215583	0.034455750105400786	21	23	1	0	0	0	0	0	0	0	0	0	0	3	1	1	0	0	0	0	0	0	0	0	0	0	0	0	0	0	0	0	0	1	0	0	0	0	0	0	0
751	1	154.0	43.0	746.3945620567331	84813.065007043	160.0	464.4125239488221	0.010036569316790065	21	48	1	0	0	0	0	0	0	0	0	0	0	3	1	0	0	0	1	0	0	0	0	0	0	0	0	0	0	0	0	0	0	0	0	0	0	0	0	0	0
752	1	171.0	63.0	380.5502976628069	231793.04946616836	323.0	3438.0749311348172	0.03796039131033649	29	13	1	0	1	0	0	1	0	0	0	0	1	1	1	0	0	0	0	0	1	0	0	1	0	0	0	0	0	0	0	0	0	0	0	0	0	0	0	0	0
753	2	165.0	52.0	5301.405907701703	79095.44542121854	45.0	3016.680705629029	0.03151943529549499	21	13	1	0	0	1	0	1	0	0	0	0	0	3	3	1	0	0	0	0	0	0	0	0	1	0	0	0	0	0	0	0	0	0	0	0	0	0	0	0	0
754	1	161.0	86.0	652.3141153129848	61032.935589066314	200.0	2495.3330663248753	0.021981546391707636	21	13	1	0	0	0	0	0	0	0	0	0	0	2	1	0	0	0	0	0	0	0	0	1	0	0	0	0	0	0	0	0	0	0	0	0	0	0	0	0	0
755	2	154.0	91.0	305.6052025483432	227994.18574581912	125.0	5956.661487438964	0.015501543402067594	21	79	0	0	0	0	1	1	0	0	0	0	0	2	3	0	0	0	0	0	0	0	0	0	0	0	0	0	0	0	0	0	0	0	0	0	0	0	0	0	0
756	2	168.0	84.0	330.77853464847703	75450.84542484218	254.0	3487.98516917697	0.060568725729043524	21	25	0	0	0	0	1	0	0	0	0	0	0	3	1	0	0	0	0	0	0	0	0	0	0	0	0	0	0	0	0	0	0	0	0	0	0	0	0	0	0
757	2	154.0	59.0	621.0841491859234	181683.96768258998	176.0	6424.711066054657	0.031877401611595975	21	13	1	1	1	1	0	0	0	0	0	0	0	3	1	0	0	0	0	0	0	0	0	1	0	0	0	0	0	0	0	0	0	0	0	0	0	0	0	0	0
758	2	163.0	35.0	749.7777763698336	100296.29122844801	172.0	663.8703449702174	0.023092139167617345	21	68	1	0	0	0	0	0	0	0	0	0	1	3	1	0	0	0	0	0	0	0	0	1	0	0	0	0	0	0	1	0	0	0	0	1	0	0	0	1	0
759	1	168.0	54.0	3714.292450581387	48781.26346357225	352.0	1264.0951607264626	0.00831558684445016	21	22	0	0	0	1	0	0	0	0	0	0	0	3	1	0	0	0	0	0	0	0	0	0	0	0	0	0	0	0	1	0	0	0	1	0	0	0	0	0	0
760	1	157.0	47.0	566.8193064332498	324413.9483475796	141.0	2927.8870759391184	0.022423616401115776	21	20	1	0	0	1	1	0	0	0	0	0	0	3	1	0	0	0	0	0	0	0	0	1	0	0	0	0	0	0	0	0	0	0	0	0	0	0	0	0	0
761	2	179.0	48.0	358.8310699227958	71936.18544916585	126.0	2720.27043828958	0.03164556281652164	28	26	1	0	0	1	0	0	0	0	1	0	1	3	1	0	0	0	0	0	0	0	0	0	0	0	0	0	0	1	0	0	0	1	0	0	0	0	0	0	0
762	1	150.0	46.0	1470.0657694412444	63866.46200507037	352.0	3936.6144996342246	0.03707759296179628	21	15	1	0	1	1	0	1	0	0	0	0	0	3	1	0	0	0	0	0	0	0	0	0	0	0	0	0	0	0	1	0	0	0	0	0	0	0	0	0	0
763	2	160.0	32.0	1700.2039481609338	143389.30562973872	229.0	1359.2079902557593	0.024924312390572176	27	76	0	0	0	0	0	0	0	0	0	0	0	2	1	0	0	0	0	0	0	0	0	1	0	0	0	0	0	0	0	0	0	0	0	1	0	0	0	0	0
764	2	153.0	34.0	1475.1877554524374	154557.20882649953	350.0	2846.386594995106	0.03203044081213655	21	54	1	1	0	0	0	0	0	1	0	0	0	3	1	0	1	0	0	0	0	0	0	0	0	0	0	0	0	0	1	0	0	0	0	0	0	0	0	0	0
765	1	166.0	58.0	1193.044058811083	74192.4807835668	352.0	10045.948064770051	0.027623940824297567	21	20	0	0	1	1	1	0	0	0	0	1	0	3	1	0	0	0	0	0	0	0	0	0	0	1	0	0	0	0	0	0	0	1	0	0	0	0	0	0	0
766	1	174.0	62.0	749.6010225744294	469886.4350773121	320.0	1385.202652553959	0.03300929539048973	21	77	1	0	1	0	0	0	0	0	0	0	0	3	1	0	0	0	0	0	0	0	0	0	1	0	0	0	0	0	0	0	0	0	0	1	0	0	0	0	0
767	2	176.0	36.0	507.2727731221398	136216.44778067834	304.0	1559.404256226387	0.0395050910079911	21	26	1	0	0	0	1	1	0	0	0	0	0	1	1	0	0	0	0	0	0	0	0	0	0	0	0	0	0	0	0	1	0	0	0	0	0	0	0	0	0
768	2	172.0	87.0	650.5906497729812	358516.9224556923	107.0	707.4571581047403	0.009579867052435274	21	33	1	0	0	0	1	1	0	0	0	0	0	3	1	0	0	0	0	0	0	0	0	1	0	0	0	0	0	0	0	0	0	0	0	0	0	0	0	0	0
769	2	154.0	33.0	651.4124678468406	418483.81367840624	352.0	2514.959380980993	0.0052996254446752555	28	32	1	0	0	0	0	1	0	0	0	0	0	3	1	0	0	0	0	0	0	0	0	1	0	0	0	0	0	0	0	0	0	0	0	0	0	0	0	0	0
770	2	149.0	49.0	1844.1523139989424	211849.2596326477	192.0	11574.003666202154	0.026720645647695898	21	64	1	1	0	1	0	1	0	0	1	0	0	3	1	0	0	0	0	0	0	0	0	0	0	0	0	0	0	0	0	0	0	0	0	0	0	0	0	0	0
771	2	178.0	44.0	1053.4525348095115	31926.620687029692	352.0	9397.241626029916	0.025777000602125948	21	26	1	0	0	0	0	0	0	0	0	0	0	3	1	0	0	0	0	0	0	0	0	0	0	0	0	0	0	0	0	0	0	0	0	0	0	0	0	0	0
772	2	162.0	64.0	1758.6584825372536	181923.92421963642	177.0	10015.14595397519	0.03351718757708487	21	56	0	0	1	0	0	0	0	0	0	0	0	3	1	0	0	0	0	0	0	0	0	0	0	0	0	0	0	0	0	0	0	0	0	0	0	0	0	0	0
773	2	171.0	55.0	925.2594013900215	468165.65948792704	278.0	1276.7038482187766	0.020213789537507534	28	33	0	0	0	0	0	1	1	0	0	1	0	1	2	0	0	0	0	0	0	0	0	0	0	0	0	0	0	0	0	0	0	0	0	0	0	1	0	0	0
774	2	153.0	58.0	573.3520741070463	234429.09486716066	130.0	7036.731409638947	0.03657104551682211	26	38	1	0	1	0	0	1	0	0	0	0	1	2	1	0	0	0	0	0	0	0	0	1	0	0	0	0	0	0	0	0	0	0	0	0	0	0	0	0	0
775	2	186.0	73.0	2199.6488117290637	85765.97439136208	344.0	7455.675144426996	0.01718510135989549	30	72	1	0	0	1	0	1	0	0	0	0	0	3	1	0	0	0	0	0	0	0	0	1	0	0	0	0	0	0	0	0	1	0	0	0	0	0	0	0	0
776	2	140.0	62.0	1398.1246883035217	23537.96385927654	318.0	1239.6241511731876	0.02250659748643865	21	23	0	0	0	0	1	0	0	0	0	0	1	2	1	0	0	0	0	0	0	0	0	0	0	0	0	0	0	0	0	0	0	0	0	0	0	0	0	0	0
777	2	166.0	51.0	731.0359465817852	52065.675126451824	254.0	4.85804389334697	0.02084006603217786	21	45	0	0	0	1	0	0	0	1	0	0	0	3	1	0	0	0	0	0	0	0	0	0	0	0	0	0	0	0	0	0	0	1	0	0	0	0	0	0	0
778	2	155.0	45.0	2613.8609561049266	83467.31731587366	239.0	4619.46325211166	0.02753377093346016	27	13	1	0	1	0	0	0	0	0	0	0	0	3	1	0	0	0	0	1	0	0	0	0	0	0	0	0	0	0	0	0	0	0	0	0	0	0	0	0	0
779	2	177.0	60.0	1938.0782890142914	254912.91000422367	155.0	1908.1462841952944	0.03485273170453697	23	19	1	0	1	1	0	1	0	1	0	0	0	1	1	0	1	0	0	0	0	0	0	1	0	0	0	0	0	0	0	0	0	0	0	0	0	0	0	0	0
780	1	160.0	78.0	2255.8729728655508	139350.0025673856	243.0	4.85804389334697	0.020581390864497215	29	22	1	0	1	0	0	1	0	0	0	0	0	3	3	0	0	0	0	0	1	0	0	0	0	0	0	0	0	0	0	0	0	0	0	0	0	0	0	0	0
781	2	149.0	53.0	2834.0330350362133	242414.22151492495	96.0	2905.3042613204943	0.037266813143382885	30	66	1	0	0	0	0	0	0	0	0	0	0	3	1	0	0	0	0	0	0	0	0	0	0	0	0	0	0	0	1	0	0	0	0	0	0	0	0	1	0
782	2	142.0	33.0	763.189399978601	73809.12737184658	160.0	3103.611052278552	0.032228263044832936	21	49	1	0	0	1	1	0	0	0	0	0	0	3	2	0	0	0	0	0	0	0	0	0	0	1	0	0	0	0	0	0	0	1	0	0	0	0	0	0	0
783	2	176.0	60.0	2337.3889467219974	50009.059100200946	234.0	2051.2310737835314	0.03348381443563462	21	13	1	0	0	0	0	1	0	0	0	0	0	3	1	0	0	0	0	0	0	0	0	0	0	0	0	0	0	0	1	0	0	0	0	0	0	0	0	0	0
784	2	175.0	71.0	506.76234028223666	451107.21669050143	177.0	3194.090319762374	0.020573618058531376	21	29	0	0	0	0	0	1	0	0	0	0	0	3	1	0	0	0	0	0	0	0	0	0	0	0	0	0	0	0	1	0	0	0	0	0	0	0	0	0	0
785	1	140.0	51.0	3395.3097597390674	57238.25831115926	206.0	2569.347171572304	0.014048829924766509	21	27	0	0	1	0	0	1	0	0	0	0	0	3	1	0	0	0	0	0	0	0	0	0	0	0	0	0	0	0	1	0	0	0	0	0	0	0	0	1	0
786	2	160.0	86.0	5100.571027795077	36732.59891348027	30.0	3039.778686794839	0.015318751879489858	26	24	1	1	1	0	0	1	0	0	1	0	1	3	2	0	0	0	1	0	0	0	0	1	0	0	0	0	0	0	1	0	0	0	0	0	0	1	0	0	0
787	2	179.0	43.0	1775.8114632892823	96224.31522195444	307.0	5526.2328476387565	0.023836571703607323	29	83	0	0	0	1	0	1	0	0	0	0	0	3	1	0	0	0	0	0	0	0	0	0	0	1	0	0	0	0	0	0	1	0	0	0	0	0	0	0	0
788	1	171.0	61.0	950.0383088492804	181563.09924778482	87.0	1994.197522144429	0.024354969687982175	26	84	1	0	0	1	0	0	0	0	0	0	1	3	1	0	0	0	0	0	0	0	0	0	0	0	0	0	0	0	0	0	0	0	0	1	0	0	0	0	0
789	2	162.0	80.0	1245.1790401049368	208768.51097978285	91.0	2098.2173738452293	0.018524244920616776	21	52	1	0	0	1	0	1	0	0	0	0	0	3	1	0	0	0	0	0	0	0	0	0	0	0	0	0	0	1	0	0	0	0	0	0	0	0	0	0	0
790	2	147.0	40.0	895.6777852163838	151446.3988948512	214.0	2738.04848044113	0.012772347080050452	21	56	0	0	0	0	0	0	0	0	0	0	0	2	1	0	1	0	1	0	0	0	0	0	0	0	0	0	0	0	1	0	0	0	0	0	0	1	0	0	0
791	2	136.0	74.0	573.5762590190266	73076.37892881437	120.0	2984.974870880017	0.021854586257768017	21	53	1	1	1	0	0	1	0	0	0	0	0	3	1	0	0	0	0	0	0	0	0	0	0	0	0	0	0	0	0	0	0	0	0	0	0	0	0	0	0
792	2	181.0	81.0	887.9773718327262	78679.93352937333	173.0	2965.333035279137	0.03313787418304887	24	67	0	0	0	0	0	0	0	0	0	0	0	3	1	0	0	0	0	0	0	0	0	1	0	0	0	0	0	0	0	0	0	0	0	1	0	0	0	0	0
793	1	183.0	65.0	1005.8884135579416	49957.95264332641	218.0	2226.213644993546	0.02628061470333072	18	13	1	0	0	0	0	1	0	0	0	0	0	2	1	0	0	0	0	0	0	0	0	0	0	0	0	0	0	0	0	0	0	0	0	0	0	0	0	0	0
794	2	154.0	54.0	378.56403096962265	43772.1380180904	137.0	1108.0389365654535	0.022390306426727936	19	28	1	0	1	1	0	1	0	0	0	0	0	2	1	0	0	0	0	0	0	0	0	0	0	0	0	0	0	0	0	0	0	0	0	0	0	0	0	0	0
795	2	153.0	41.0	1202.5630699155922	152410.0810027149	228.0	5360.999005280616	0.031144106951976384	21	55	1	0	0	1	1	0	0	0	0	0	0	2	1	0	0	0	0	0	0	0	0	0	0	0	0	0	0	0	0	0	0	0	0	0	0	0	0	0	0
796	2	167.0	47.0	810.6996542543114	104145.04815330477	300.0	2701.4336116896948	0.008194109898048996	21	63	1	0	1	1	1	1	0	0	0	0	0	2	1	0	0	0	0	0	0	0	0	0	0	0	0	0	0	0	0	0	0	1	0	0	0	0	0	0	0
797	2	165.0	53.0	2408.971480847763	85291.79307312501	232.0	3164.957026415327	0.028531397401606137	30	27	1	0	0	0	0	1	0	0	0	0	1	3	2	0	0	0	0	0	0	0	0	1	0	0	0	0	0	1	0	0	0	0	0	0	0	0	0	0	0
798	2	185.0	48.0	1847.237202391805	13324.126152790304	122.0	3436.7570909177257	0.010304804941080348	25	33	0	0	0	0	1	1	0	0	1	0	0	3	1	0	0	0	0	0	0	0	0	0	0	0	0	0	0	0	0	0	0	0	1	0	0	0	0	0	0
799	2	168.0	106.0	880.7503256596117	81093.69769116357	290.0	2008.4958324842878	0.03686236824559212	26	35	1	0	0	0	0	0	0	0	0	0	1	3	1	0	0	0	0	0	0	0	0	0	1	0	0	0	0	0	0	0	0	0	0	0	0	0	0	0	0
800	2	163.0	87.0	1409.7510714081086	132570.74688575367	254.0	3293.4838898608605	0.06373439469667984	21	19	1	0	0	0	0	1	0	0	0	0	0	3	2	0	0	0	0	0	0	0	0	0	0	0	0	0	0	0	0	0	0	0	0	0	0	0	1	0	1
801	2	155.0	56.0	859.5604166615101	146910.36529448413	246.0	2912.568223478739	0.019410593031382616	26	37	1	0	1	0	0	1	0	0	0	0	1	2	2	0	0	0	1	0	0	0	0	1	0	0	0	0	0	0	0	0	0	0	0	0	0	0	0	0	0
802	2	145.0	58.0	2087.7544664989387	76236.29212599454	269.0	725.6251639934294	0.008497589187562762	27	30	1	0	0	0	0	0	0	0	0	0	0	3	1	0	0	0	0	0	0	0	0	1	0	0	0	0	0	0	0	0	0	0	0	0	0	0	0	1	0
803	1	176.0	55.0	953.1664978322365	70709.27749452858	30.0	2108.18262043098	0.003925973022175221	21	53	1	0	1	1	0	0	0	0	0	0	1	3	2	0	0	0	0	0	0	0	0	0	0	0	0	0	0	0	0	0	0	0	0	0	0	0	0	0	0
804	2	140.0	42.0	2865.896924253215	88975.70892141086	269.0	2628.3567114010366	0.019092439534601883	21	45	0	0	1	0	0	1	0	0	0	0	1	3	3	0	0	0	0	0	0	0	0	1	0	0	0	0	0	0	0	0	0	1	0	0	0	0	0	0	0
805	2	185.0	54.0	2716.122428194006	121041.30642205881	320.0	6251.395375600063	0.014674551041137901	21	13	1	0	0	0	0	0	0	0	0	0	0	2	3	0	0	0	0	0	0	0	0	0	0	0	0	0	0	0	1	0	0	0	0	0	0	0	0	0	0
806	2	167.0	94.0	2899.110623050777	100532.76194636687	248.0	1501.9555993197775	0.02248296969892579	27	13	1	0	0	1	0	1	0	0	0	0	0	2	1	0	1	0	0	0	0	0	0	0	0	0	0	0	0	0	0	0	0	0	0	0	0	0	0	0	0
807	1	155.0	74.0	2703.4936711601285	1010868.3938295142	157.0	3023.690187485964	0.017511871101866062	30	43	0	0	0	1	0	0	0	1	0	0	0	1	1	0	0	0	0	0	0	0	0	0	0	0	0	0	0	0	0	0	0	0	0	0	0	0	0	0	0
808	2	161.0	46.0	391.3533368975844	80378.9821119458	197.0	2781.183586080164	0.02971464675871724	21	58	1	0	0	0	0	1	0	0	0	0	0	3	1	0	0	0	0	0	0	0	0	0	0	0	0	0	0	0	0	0	0	0	0	1	0	0	0	0	0
809	1	161.0	54.0	1225.8279713860006	25969.086048924477	201.0	3030.1539409354086	0.017822509396853765	26	19	1	0	0	0	0	0	0	0	1	0	0	3	1	0	0	0	0	0	0	0	0	0	0	0	0	0	0	0	0	0	0	0	0	1	0	0	0	0	0
810	2	176.0	57.0	875.3637369595381	88901.01581743953	233.0	2944.409041633144	0.026821946793175795	21	16	1	0	0	0	1	1	0	0	0	0	0	2	3	0	0	0	0	0	0	0	0	0	0	0	0	0	0	0	0	0	0	1	0	0	0	0	0	0	0
811	2	185.0	90.0	4002.213593511193	205664.2113617731	120.0	2473.8405580733297	0.022701853044331054	21	13	1	0	0	0	1	1	0	0	0	0	0	1	2	0	0	0	1	0	0	0	0	0	0	0	0	0	0	0	0	0	0	0	0	1	0	0	0	0	0
812	1	160.0	47.0	2762.7208019543996	216668.91088951132	97.0	2710.889547273623	0.012939940345897674	21	28	0	0	1	1	1	1	1	0	0	0	0	3	3	0	0	0	0	0	0	0	0	0	0	0	0	0	0	0	0	0	0	1	0	0	0	0	0	1	0
813	2	140.0	69.0	1437.5149228440782	179551.45805098774	249.0	3091.91146012298	0.02154663119228134	24	86	1	0	0	0	0	1	0	0	0	1	0	2	1	0	0	0	0	0	0	0	0	0	0	0	0	0	0	0	0	0	0	0	0	0	0	0	0	0	0
814	1	156.0	54.0	511.05992472023456	69807.0890472101	300.0	2129.2712640992395	0.04083035695910076	21	80	0	0	1	0	0	1	0	0	0	0	0	3	1	0	0	0	0	0	0	0	0	0	0	0	0	0	0	0	0	0	0	0	0	0	0	0	1	0	0
815	1	156.0	67.0	923.0092016779251	85107.56740346912	108.0	2507.636375228758	0.002252572578744224	21	13	0	0	1	0	0	1	0	0	0	0	0	3	2	0	0	0	0	0	0	0	0	0	0	0	0	0	0	0	0	0	0	0	0	0	0	0	0	0	0
816	2	177.0	48.0	419.0069259302649	40675.35283436578	110.0	2479.6092292130315	0.021276913884274728	21	57	1	0	1	0	1	1	0	0	0	0	0	3	1	0	1	0	1	0	0	0	0	0	0	0	0	0	0	0	0	0	0	0	0	0	0	0	0	0	0
817	1	149.0	50.0	608.3024151033242	61383.28131997543	329.0	6254.919164897717	0.011014081752604024	27	64	0	0	1	1	0	0	0	0	0	0	0	1	2	0	1	1	0	0	0	0	0	1	1	0	0	0	0	0	0	0	0	0	0	0	0	0	0	0	0
818	2	184.0	54.0	2047.6922851031127	176511.21375810564	299.0	2529.985895646736	0.028199573844563	21	56	1	0	1	0	0	0	0	0	0	0	1	3	1	0	0	0	0	0	0	0	0	0	0	0	0	0	0	0	0	0	0	1	0	0	0	0	0	0	0
819	1	160.0	59.0	1205.413796142984	253850.28669161792	318.0	2324.706040237412	0.03607220511010329	21	49	0	0	0	0	0	1	0	0	0	0	0	2	1	0	0	0	0	0	0	0	0	1	0	1	0	0	0	0	0	0	0	0	0	0	0	0	0	0	0
820	1	149.0	63.0	367.24067136307497	55927.965901084215	231.0	10171.525713010635	0.0042309438241987535	21	26	0	0	0	1	0	0	0	0	0	0	0	3	3	0	0	0	0	0	0	0	0	0	0	0	0	0	0	0	0	0	0	0	0	0	0	0	0	0	0
821	2	153.0	58.0	598.0845457293617	225935.97452183647	115.0	1037.7286167678874	0.023365105593112136	21	19	0	0	0	0	0	1	0	0	0	0	1	3	1	0	0	0	0	0	0	0	0	1	0	0	0	0	0	0	0	0	0	0	0	0	0	0	0	0	0
822	2	174.0	108.0	169.742990432478	133898.61597337347	204.0	6172.715210195708	0.03846582007964004	30	59	1	0	1	0	0	0	0	0	0	0	0	3	1	0	0	0	0	0	0	0	0	0	0	0	0	0	0	0	0	0	0	0	0	0	0	0	0	0	0
823	2	152.0	40.0	1885.5918895961584	29769.01726226046	190.0	2348.5936542793324	0.01907615629106276	26	20	1	1	0	0	0	0	0	0	0	0	0	3	1	0	0	0	0	0	0	0	0	1	0	0	0	0	0	0	0	0	0	0	0	0	0	0	0	0	0
824	2	161.0	76.0	3154.0782107731875	252403.17667869496	352.0	2677.744329720271	0.023594688755643703	21	80	1	0	0	1	0	0	0	0	0	0	1	2	1	0	0	0	1	0	0	0	0	0	0	0	0	0	0	0	0	0	0	0	0	1	0	0	1	0	0
825	2	147.0	50.0	2097.9259660487846	48902.261095963775	175.0	3540.1504244822927	0.01835899196844322	27	57	1	1	1	0	0	0	0	0	0	0	0	3	1	0	0	0	0	0	0	0	0	0	0	0	0	0	0	0	1	0	0	0	0	0	0	0	0	0	0
826	1	140.0	57.0	1359.3176050441484	226604.6514554437	318.0	5861.8743516724235	0.03875723354325256	30	37	0	0	0	0	0	0	0	0	1	0	1	3	1	0	0	0	0	0	0	0	0	1	0	0	0	0	0	0	0	0	0	0	0	1	0	0	0	0	0
827	1	142.0	41.0	1226.5298917760792	68770.4085185713	244.0	5025.335291535676	0.031086820332826823	21	66	1	0	0	1	0	0	0	0	0	0	1	3	1	0	0	0	0	1	0	0	0	1	0	0	0	0	0	0	0	0	1	0	0	0	0	0	0	0	0
828	2	160.0	36.0	1972.117707070567	33939.45503997977	201.0	1398.8654042072847	0.021596851682705236	21	29	1	0	0	0	0	1	0	0	0	0	0	3	2	0	0	0	0	0	0	0	0	1	0	0	0	0	0	0	0	0	0	0	0	0	0	0	0	0	0
829	2	163.0	35.0	2865.756799926283	91852.68313964496	95.0	5542.613776699646	0.038212590236561386	21	33	1	0	0	0	0	0	1	1	0	0	0	3	1	0	0	0	0	0	0	0	0	0	0	0	0	0	0	0	0	0	0	0	0	0	0	0	0	0	0
830	2	181.0	45.0	2832.7999506467168	502661.5217751027	327.0	2511.2169131765304	0.036970086355970634	21	26	1	0	0	0	0	0	0	0	0	0	0	3	2	0	0	0	0	0	0	0	0	1	0	0	0	0	0	0	0	0	0	0	0	1	0	0	0	0	0
831	2	186.0	36.0	898.9032264363253	119785.22207373145	227.0	2111.248007021428	0.02492214871032397	21	79	1	0	0	0	0	1	0	0	0	0	0	3	1	0	0	0	0	0	0	0	0	1	0	1	0	0	0	0	0	0	0	0	0	0	0	0	0	0	0
832	2	184.0	99.0	2316.1264815449563	168394.7022141669	332.0	2436.154584123593	0.02072352712699359	21	80	0	0	0	0	1	1	0	0	0	0	0	3	1	0	0	0	0	0	0	0	0	0	1	1	0	0	0	0	0	0	0	0	0	0	0	0	0	0	0
833	1	155.0	45.0	1301.3917944284817	80899.86271778854	216.0	6956.197207860978	0.022547373303478724	26	59	0	0	0	0	0	1	0	0	0	0	1	3	2	0	0	0	0	0	0	0	0	0	1	0	0	0	0	0	1	1	0	0	0	0	0	0	0	0	0
834	2	150.0	63.0	918.2428539586597	43037.461193965224	64.0	5592.730511892105	0.008393538796233179	21	63	1	0	0	0	1	0	0	1	0	0	0	2	1	0	0	0	0	0	0	0	0	0	0	0	0	0	0	0	0	0	0	0	0	0	0	0	0	0	0
835	2	190.0	64.0	3018.3308674949285	116674.80425072848	98.0	2462.924373603877	0.003972660720503337	28	28	1	0	0	0	1	0	0	0	0	0	0	3	1	0	0	1	0	0	0	0	0	0	0	0	0	0	0	0	0	0	0	0	0	0	0	1	0	0	0
836	2	167.0	56.0	1937.189993829932	141070.74822422327	199.0	2473.5578208630823	0.004384223841361827	21	16	1	0	0	0	0	0	0	0	0	0	0	3	3	0	0	0	0	0	0	0	0	0	0	0	0	1	0	0	0	0	0	0	0	0	0	0	0	0	0
837	2	174.0	40.0	519.6635990478658	96880.456884071	144.0	2712.822464930552	0.011934847662333036	21	29	0	0	0	0	0	0	0	0	0	0	0	3	2	1	0	0	0	0	0	0	0	0	0	0	0	0	0	0	0	0	0	0	0	0	0	0	0	0	0
838	2	143.0	39.0	1067.6045344202346	148530.77626069583	206.0	1856.7650766150502	0.026648596797975127	22	29	1	0	1	1	1	1	0	0	0	0	0	3	2	0	0	0	0	0	0	0	0	0	0	1	0	0	0	0	0	0	0	0	0	0	0	0	0	0	0
839	2	169.0	77.0	514.5660223045005	206687.02046839616	238.0	11020.109439908687	0.02541780970235319	22	44	1	0	0	0	0	1	0	0	0	0	0	1	1	0	0	0	0	0	0	0	0	0	0	0	0	0	0	1	0	0	0	0	0	0	0	0	0	0	0
840	1	153.0	66.0	1568.6880185045388	273552.6667188436	206.0	979.7906950796722	0.0290981110736759	21	68	1	0	0	0	0	1	0	0	0	0	0	3	2	0	0	0	0	0	0	0	0	0	0	0	0	0	0	0	0	0	0	0	0	0	0	0	0	0	0
841	2	148.0	51.0	1350.9600228411116	118553.03732811628	318.0	5502.8917826168745	0.03194728147540638	24	16	1	0	0	0	0	1	0	0	0	0	0	3	1	0	0	0	0	0	0	0	0	0	0	0	0	0	0	0	0	0	0	0	0	0	0	0	0	0	0
842	1	188.0	60.0	3658.897887245812	89064.34513493051	298.0	2304.458007737255	0.018522220617113463	21	55	0	0	0	0	0	1	0	0	0	0	0	3	1	0	1	0	0	0	0	0	0	0	0	0	0	1	0	0	0	0	0	0	0	1	0	0	0	0	0
843	2	171.0	49.0	3231.1482792731636	68738.6165355001	180.0	1691.9494042653835	0.018412548443436764	28	21	1	0	1	1	0	0	0	0	0	0	1	2	1	1	0	0	0	0	0	0	0	0	0	0	0	0	0	0	0	0	0	0	0	0	0	0	0	0	0
844	1	164.0	55.0	3708.1088084263124	57860.33280416319	246.0	238.7363470129701	0.002498933174249259	21	28	1	0	1	0	0	1	0	0	0	0	0	3	1	0	0	0	0	0	0	0	0	0	0	0	0	0	0	0	0	0	0	0	0	0	0	0	0	0	0
845	2	149.0	61.0	5626.043746558342	104868.06573743759	280.0	2245.841079717843	0.020689244622166703	21	79	1	0	0	1	1	0	0	0	0	0	0	3	1	0	0	0	0	0	0	0	1	1	0	1	0	0	0	0	0	0	0	1	0	0	0	0	0	0	0
846	1	158.0	42.0	2201.055966804486	91862.04874051304	222.0	2961.7326561236277	0.03695390331832202	21	99	1	0	0	1	0	1	0	0	0	0	0	3	1	0	0	0	0	0	0	0	0	1	0	0	0	0	0	0	0	0	0	0	0	0	0	0	0	0	0
847	1	184.0	51.0	618.3644450060692	77294.29201502251	96.0	3225.3261410905498	0.02482220432349549	21	99	1	1	1	0	0	1	0	0	0	0	0	3	1	0	0	0	0	0	0	0	0	0	1	0	0	0	0	0	0	0	0	0	0	0	0	0	0	0	0
848	2	175.0	42.0	1764.9890746932347	295513.18245993473	263.0	3006.7029134685654	0.012127156403929312	21	31	1	0	0	0	0	0	0	0	0	0	0	3	1	0	0	0	0	0	0	0	0	1	0	0	0	0	0	0	0	0	0	0	0	0	0	0	0	0	0
849	2	171.0	66.0	743.2375983534781	62754.44406325034	68.0	5534.747365271938	0.019426251617984742	21	66	0	0	0	1	0	1	0	0	0	0	0	3	1	1	1	0	0	0	0	0	0	0	0	1	0	0	0	0	0	0	0	0	0	0	0	0	0	0	0
850	1	158.0	35.0	595.7977540746133	27456.282905455708	212.0	2972.490750970146	0.02168712442473294	21	33	0	0	0	0	1	1	0	0	0	0	1	2	1	0	0	0	0	0	0	0	0	0	0	0	0	0	0	0	0	0	0	0	0	0	0	0	0	0	0
851	1	177.0	72.0	1800.3631862141672	217756.62903265582	13.0	2367.155664151091	0.019870879603681474	21	17	1	0	0	0	1	0	0	0	0	0	0	3	2	0	0	0	0	0	0	0	0	0	0	0	0	0	0	0	0	0	0	0	0	1	0	0	0	0	0
852	2	185.0	54.0	3676.5920283045853	180738.71870443365	137.0	1558.0307326198408	0.028058499155890308	21	77	1	0	1	0	1	0	0	0	1	0	0	2	1	0	0	0	1	0	0	0	0	1	1	0	0	0	0	0	0	0	0	0	0	0	0	0	0	0	0
853	2	167.0	44.0	1003.057450455004	270029.7272034099	220.0	437.25043058895426	0.014547178955562772	21	49	1	0	0	0	0	1	0	0	0	0	1	1	3	1	1	0	0	0	0	0	0	0	0	0	0	0	0	0	0	0	0	0	0	0	0	0	0	0	0
854	2	170.0	53.0	2760.2971815950386	174877.67680784257	352.0	1481.0898492190759	0.03269423472246159	31	22	1	0	1	1	0	0	0	1	0	0	0	3	2	0	0	0	0	0	0	0	0	0	0	0	0	0	0	0	1	0	0	0	0	0	0	0	0	0	0
855	2	137.0	48.0	528.7435723695938	57992.305330412586	13.0	3389.2716404726843	0.019621139601478356	21	55	1	0	0	1	1	1	0	0	0	0	0	3	1	0	0	0	0	0	0	0	0	0	0	0	0	0	0	0	1	0	0	0	0	0	0	0	0	0	0
856	1	162.0	33.0	2760.2873792737328	95815.93456485351	157.0	2831.469206971915	0.022488174001855113	21	22	1	0	0	0	0	1	0	0	0	0	1	3	2	0	1	0	1	0	0	0	0	1	0	0	0	0	0	0	0	0	0	0	0	0	0	0	0	0	0
857	2	164.0	31.0	3174.0555524854253	159509.1617049113	253.0	4487.876526098461	0.02006434058867804	21	37	1	1	0	0	1	0	0	0	1	0	0	3	3	0	0	0	0	0	0	0	0	0	0	0	0	0	0	0	0	0	0	0	0	0	0	0	0	0	0
858	2	177.0	88.0	1364.1407280823034	89013.68513811028	299.0	5407.960918063035	0.03533503581031794	21	56	1	0	1	0	0	1	0	0	0	0	1	3	1	0	0	0	0	0	0	0	0	1	0	0	0	0	0	0	0	0	0	1	0	1	0	0	0	0	0
859	1	170.0	65.0	1158.3668138945918	145648.7741912547	183.0	2447.3067829592687	0.03261804541083705	21	13	1	0	0	1	0	0	0	0	0	0	0	3	2	0	0	0	0	0	0	0	0	1	0	0	0	0	0	0	0	0	0	0	0	0	0	0	0	0	0
860	2	171.0	39.0	1468.581232776371	280344.8592500109	288.0	5451.059086376253	0.022751115011330984	23	32	0	0	1	0	0	0	0	0	0	0	0	3	1	0	0	0	1	0	0	0	0	0	0	0	0	0	0	1	0	0	0	0	0	0	0	0	0	0	0
861	2	174.0	46.0	3389.4445932518165	344673.089448912	207.0	3086.793548595094	0.03361205429982113	30	50	0	0	0	0	0	0	0	0	0	0	0	3	1	0	0	0	0	0	0	0	0	0	1	0	0	0	0	0	0	0	0	0	0	0	0	0	0	0	0
862	1	147.0	31.0	2484.155749056664	16081.634228521601	288.0	2010.5478773925065	0.0328981878611238	21	36	1	0	0	1	0	1	0	0	1	0	0	3	2	0	0	0	1	0	0	0	0	0	0	0	0	0	0	0	0	0	0	0	0	0	0	0	0	1	0
863	2	163.0	38.0	519.2332939061163	18800.794706343782	181.0	1578.216761345821	0.0358932511586511	28	73	1	0	0	0	1	1	0	0	0	0	0	2	1	1	1	0	0	0	0	0	0	0	0	0	0	0	0	0	0	0	0	0	0	0	0	0	0	0	0
864	2	162.0	54.0	1138.7671243005952	48693.44515747003	282.0	2063.2627661540832	0.016399498765629413	27	75	1	0	0	1	0	1	0	0	0	0	0	3	2	0	0	0	0	0	0	0	0	0	0	0	0	0	0	0	0	0	0	0	0	0	0	0	0	0	0
865	2	182.0	46.0	1627.473364836825	71492.7110572148	179.0	2515.0065838542378	0.018408157996668752	27	36	1	0	0	1	0	0	0	0	0	0	0	1	1	1	0	0	0	0	0	0	0	0	0	0	0	0	0	0	0	0	0	0	0	0	0	0	0	0	0
866	2	157.0	70.0	2313.8068449954208	146624.69162825888	202.0	2565.081791938136	0.03624904146904044	21	37	1	0	1	0	0	1	0	0	0	0	1	1	1	0	0	0	0	0	0	0	0	0	0	0	0	0	0	0	0	0	0	0	0	0	0	0	0	0	0
867	2	134.0	46.0	295.81141582209784	31841.42475838212	262.0	2675.33666316532	0.02816368582099398	21	34	1	0	0	0	0	0	0	1	0	0	0	1	1	0	0	0	0	0	0	0	0	0	0	0	0	0	0	0	0	0	0	0	0	0	0	0	0	0	0
868	1	174.0	107.0	4125.215718463479	82944.13509616788	162.0	3310.83710615321	0.026064413204627337	28	14	1	0	1	1	0	0	0	0	0	0	0	1	2	1	0	0	0	0	1	0	0	1	0	0	0	0	0	0	0	1	0	0	0	0	0	0	0	0	0
869	2	158.0	65.0	2120.712872625626	179587.99234702656	321.0	2842.6945302586846	0.025098106061823413	22	69	1	0	1	1	0	0	0	0	1	0	0	3	1	0	0	0	0	0	0	0	0	0	0	0	0	0	0	0	1	0	0	1	0	0	0	0	0	0	0
870	2	153.0	46.0	3641.3340310709573	77689.09268959859	260.0	2652.1534920029217	0.02067764602460361	21	63	0	0	0	0	1	1	0	0	0	0	0	3	1	0	0	0	0	0	0	0	0	0	0	1	0	0	0	0	0	0	0	0	0	0	0	0	0	0	0
871	2	166.0	54.0	708.3073544940873	65851.45556362606	243.0	3110.907496413978	0.03452248427169986	21	24	1	1	1	0	0	0	0	0	0	0	0	1	1	1	0	0	0	0	0	0	0	0	0	0	0	0	0	0	0	0	0	0	0	0	0	0	0	0	0
872	1	165.0	38.0	4882.705304976861	39555.77724943435	256.0	4.85804389334697	0.016814956395882052	21	50	1	0	1	0	0	0	0	0	0	0	0	2	2	0	0	0	0	0	0	0	0	0	0	0	0	0	0	0	0	0	0	0	0	0	0	0	0	0	0
873	2	160.0	50.0	508.9438759890427	79294.05373517305	344.0	5975.420761228424	0.01392427031007671	19	63	0	0	0	0	0	1	0	0	0	0	0	2	2	0	0	0	0	0	0	0	0	0	1	0	0	0	0	0	0	0	0	0	0	0	0	0	0	0	0
874	2	150.0	83.0	2386.1690749828267	229564.581930678	180.0	7134.8820896488	0.00385426405202228	22	23	1	0	0	1	1	0	0	0	0	0	0	3	3	0	0	0	0	0	0	0	0	0	0	0	0	0	0	0	0	0	0	0	0	0	0	0	0	0	0
875	2	175.0	82.0	649.4598440803727	107333.87099506307	140.0	2038.5800637150369	0.024640178142805058	21	17	1	0	0	0	1	0	0	0	0	0	0	3	1	0	0	0	0	0	0	0	0	0	0	0	0	0	0	1	0	0	0	0	0	0	0	0	0	0	0
876	2	160.0	44.0	2741.5581753379356	139887.15822241124	272.0	5102.11709551774	0.023308997883041194	21	20	0	0	0	0	0	1	0	0	0	0	0	3	2	0	0	0	0	0	0	0	0	0	0	0	0	0	0	0	0	0	0	0	0	0	0	0	0	0	0
877	2	148.0	71.0	1174.347380709056	205316.88299550596	85.0	3527.120191330444	0.019838065182296315	21	13	0	0	1	0	0	1	0	0	0	0	0	3	1	0	0	0	0	0	0	0	0	0	1	0	0	0	0	0	1	0	0	0	0	0	0	0	0	0	0
878	2	168.0	48.0	1927.27483924833	161846.90447711246	330.0	2983.4472578940317	0.032825365663006936	22	36	1	0	1	0	0	0	0	0	0	0	1	3	4	0	0	0	0	0	0	0	0	0	0	0	0	0	0	0	0	0	0	0	0	0	0	0	0	0	0
879	2	183.0	53.0	1317.4824668595952	47373.34391908042	174.0	2082.6145841015536	0.02919502182540041	27	19	1	0	1	0	0	0	0	0	0	0	0	3	1	0	0	0	0	0	0	0	0	1	0	0	0	0	0	0	0	0	0	0	0	0	0	0	0	0	0
880	2	160.0	46.0	794.0485867697848	132608.5565943141	225.0	2670.121945744848	0.027543657461460876	21	13	1	0	0	0	0	1	0	1	0	0	0	1	1	0	0	0	0	0	0	0	0	0	0	0	0	0	0	0	0	0	0	1	0	0	0	0	0	0	0
881	1	176.0	42.0	1951.4812167237255	124460.26364049531	259.0	3429.941316040695	0.009114911771184791	28	18	1	0	0	1	0	0	0	0	1	0	0	3	2	0	0	0	0	0	0	0	0	0	0	0	0	0	0	0	0	0	0	0	0	0	0	0	0	0	0
882	2	161.0	62.0	1127.1328740870467	408290.05296591425	271.0	4670.786973374314	0.01747261641187742	21	13	1	0	1	0	0	1	0	1	0	0	0	3	1	0	0	0	0	0	0	0	0	1	0	0	0	0	0	0	1	0	0	0	0	0	0	0	0	0	0
883	2	168.0	49.0	3160.2334725850624	40983.53528234096	346.0	5213.311580120578	0.030499139334757473	21	13	1	0	0	1	1	1	0	0	0	1	1	2	1	0	0	1	0	0	0	0	0	1	0	0	0	0	1	0	0	0	0	1	0	0	0	0	0	0	0
884	2	142.0	65.0	844.2672750230953	57754.287635792316	352.0	3007.648251011374	0.06523397018911734	21	55	1	0	0	0	0	1	0	0	0	0	0	3	1	0	0	0	0	0	0	0	0	0	0	0	0	0	0	0	0	0	0	0	0	0	0	0	0	0	0
885	2	137.0	78.0	3092.0354866426183	415571.3802932503	290.0	2935.160638681751	0.008303626492323093	30	13	1	0	1	1	0	1	0	0	0	0	1	3	1	0	0	0	0	0	0	0	0	0	0	0	0	0	0	0	1	0	0	0	0	0	0	0	0	0	0
886	2	187.0	63.0	2803.3195645416845	203417.91665895097	13.0	3226.59945064658	0.015886379577205352	20	38	1	0	1	0	0	1	0	0	0	0	0	3	1	0	0	0	0	0	0	0	0	0	0	0	0	0	0	0	0	0	0	0	0	0	0	0	0	0	0
887	2	173.0	38.0	670.2456542472114	5660.9120605101	352.0	2026.8079871473296	0.02004887861184887	21	30	0	1	0	0	0	1	1	0	0	0	0	3	1	0	0	0	0	0	1	0	0	0	0	0	0	0	0	0	0	0	0	0	0	0	0	0	0	0	0
888	2	139.0	28.0	665.3043527511838	132792.4779114857	159.0	3627.3126900598118	0.022828400823438084	21	85	1	0	0	0	1	1	0	0	0	0	0	1	1	0	0	0	0	0	0	0	0	0	0	0	0	0	0	0	0	0	0	0	0	0	0	0	0	0	0
889	2	178.0	62.0	353.9623260018574	100048.02688526637	178.0	976.0370115925099	0.013748973686469977	21	16	1	0	1	1	1	1	0	0	0	0	1	1	1	0	0	0	0	0	0	0	0	0	0	1	0	0	0	0	0	0	0	0	0	0	0	0	0	0	0
890	2	187.0	88.0	1000.0746567662866	68359.453338889	13.0	2735.73377954501	0.03306349386570444	27	56	1	0	0	0	0	0	0	0	0	0	0	3	3	0	0	0	0	0	0	0	0	0	0	0	0	0	0	0	0	0	0	0	0	0	0	0	0	0	0
891	2	180.0	56.0	794.5709714841062	151926.04512384481	153.0	1360.6329769948725	0.02364026949639704	19	13	1	0	0	0	0	1	0	0	0	0	0	3	1	0	0	0	0	0	0	0	0	1	0	0	0	0	0	0	0	0	0	0	0	0	0	0	0	0	0
892	2	167.0	59.0	1014.2646266727644	128302.64662923076	138.0	6776.6118674418385	0.027336037430807824	21	24	0	0	1	1	0	0	0	1	0	0	1	3	1	0	1	0	1	0	0	0	0	1	0	0	0	0	0	0	0	0	0	0	0	0	0	0	0	0	0
893	2	162.0	58.0	580.0006969097745	286461.6247550861	230.0	1863.192347843818	0.022688077452391372	23	51	1	0	1	1	0	0	0	0	0	0	0	3	1	0	0	0	0	0	0	0	0	0	0	0	0	0	0	0	1	0	0	0	0	0	0	0	0	0	0
894	2	149.0	31.0	2350.8383167169245	221065.8454606604	292.0	2634.6777082498766	0.04031679870705032	25	20	1	0	0	1	1	0	0	0	0	0	0	3	1	0	0	0	0	0	0	0	0	1	0	0	0	0	0	0	0	0	0	0	0	0	0	0	0	0	0
895	2	154.0	74.0	1825.6199688460747	46073.24094739757	297.0	5608.932868912019	0.020158958895390544	21	54	1	0	0	0	0	1	0	0	0	0	0	3	1	0	0	0	0	0	0	0	0	1	0	0	0	0	0	0	0	0	0	0	0	0	0	0	0	0	0
896	1	158.0	65.0	799.2466026163853	146900.3113492533	193.0	2884.1391329966045	0.010105833867170047	27	55	1	0	1	0	0	0	0	0	0	0	0	1	1	0	0	0	0	0	0	0	0	0	0	0	0	0	0	0	0	0	0	1	0	0	0	0	0	0	0
897	2	143.0	56.0	1992.7110443726558	176471.95926879722	28.0	2776.963329192623	0.032956765246499514	27	13	1	0	0	0	0	1	0	0	0	0	0	3	1	0	0	0	0	0	0	0	0	1	0	0	0	0	0	0	0	0	1	0	0	0	0	0	0	0	0
898	2	154.0	56.0	3337.25666070186	73460.17099809482	344.0	809.2729356432833	0.03625325532664801	29	53	1	0	1	0	0	1	0	0	0	0	1	1	2	0	0	0	0	0	0	0	0	0	0	0	0	0	0	0	0	0	0	0	0	1	0	0	0	0	0
899	1	160.0	49.0	3207.132116657318	69320.3892302313	258.0	2757.069068505943	0.02089991454111335	21	13	1	0	0	1	0	1	0	0	0	0	0	2	1	0	0	0	1	0	1	0	0	1	0	0	0	0	0	1	0	0	0	0	0	0	0	0	0	0	0
900	1	150.0	56.0	547.4492241882426	232605.91935683475	89.0	2074.188391198185	0.025194983589865563	21	37	1	0	1	1	1	0	0	0	0	0	0	3	1	0	0	0	0	0	0	0	0	1	0	0	0	0	0	0	0	0	0	0	0	0	0	0	0	0	0
901	2	173.0	76.0	1066.7622301934218	73914.51609402387	321.0	2046.3222949855794	0.02768812194428654	21	26	1	0	1	0	0	0	0	0	0	1	0	3	1	0	0	0	0	0	0	0	0	0	0	0	0	0	0	0	0	0	0	1	0	0	0	0	0	0	0
902	2	172.0	35.0	846.3466844483746	126806.39902224812	228.0	4452.008438626206	0.005530001940034815	21	45	1	0	0	0	0	1	0	0	0	0	1	3	1	0	0	0	0	0	0	0	0	0	0	0	0	0	0	0	0	0	0	0	0	0	0	0	0	0	0
903	2	158.0	55.0	169.742990432478	105061.58807103959	195.0	2357.2230595522624	0.023728847681806546	21	33	1	0	0	0	0	0	0	0	0	0	0	3	2	0	0	0	0	0	0	0	0	1	0	0	0	0	0	0	0	0	0	1	0	0	0	0	0	0	0
904	2	167.0	48.0	182.80159281507179	73521.57580869354	202.0	1937.3558221833614	0.02645851997551923	21	48	1	0	1	0	0	1	0	0	0	0	0	3	1	0	0	0	1	0	0	0	0	0	0	0	0	0	0	0	0	0	0	0	0	0	0	0	0	0	0
905	2	146.0	67.0	2430.8365904179905	165105.51415879038	273.0	5282.63882121351	0.032547492722290225	21	53	1	0	0	0	0	0	0	0	0	0	0	3	1	0	0	0	0	0	0	1	0	0	0	0	0	0	0	0	0	0	1	0	0	1	0	0	0	0	0
906	2	165.0	56.0	401.7236544660211	82696.75978958563	22.0	2514.365264817071	0.03348469352515672	26	66	1	0	0	0	1	0	0	0	0	0	0	3	4	0	0	0	0	0	0	0	0	0	0	0	0	0	0	0	0	0	0	0	0	0	0	0	0	0	0
907	1	176.0	40.0	598.4986257224623	136789.8449006707	349.0	1371.0873933564453	0.028950768588453794	21	58	1	0	1	0	0	0	0	0	0	0	1	3	2	0	0	0	0	0	0	0	0	1	0	0	0	0	0	0	1	0	0	1	0	0	0	0	0	0	0
908	1	163.0	53.0	748.1276056200791	156528.9976118061	352.0	1539.6649346915267	0.03728484315247435	22	35	1	0	0	0	1	0	0	0	0	0	0	3	2	0	0	1	0	0	0	0	0	1	0	0	0	0	0	0	0	0	0	0	0	0	0	0	0	0	0
909	2	156.0	55.0	1258.443354105255	44594.52273242497	76.0	1414.2141784890089	0.006676934737859096	21	55	0	0	1	1	0	0	0	0	0	0	0	3	2	0	0	0	0	0	1	0	0	0	0	0	0	0	1	0	0	0	0	0	0	1	0	0	0	0	0
910	2	162.0	65.0	3112.654747010382	304140.05132213375	352.0	2255.8792107400777	0.03725009267219527	21	52	1	0	0	0	0	1	0	0	0	0	0	3	1	0	0	0	0	0	0	0	0	0	0	0	0	0	0	0	0	0	0	0	0	0	0	0	0	0	0
911	2	156.0	53.0	900.5424380887085	280938.09151597804	230.0	6119.842980220732	0.030091989026605134	21	35	1	1	0	0	1	1	0	0	0	0	0	3	1	0	0	0	0	0	0	0	0	1	1	0	0	0	0	0	0	0	0	0	0	0	0	0	0	0	0
912	2	176.0	49.0	5160.003552577155	164959.2304090883	229.0	2520.873981003403	0.03618720584870246	27	91	1	0	0	1	1	0	0	0	1	0	1	3	1	0	0	0	0	0	0	0	0	0	0	0	0	0	0	0	1	0	0	0	0	0	0	0	0	0	0
913	2	152.0	69.0	565.3103276234144	164077.30491383612	120.0	2384.377032417835	0.023787237711864206	21	74	0	0	0	0	1	1	0	0	0	0	0	3	1	0	0	0	0	0	0	0	0	0	0	0	0	0	0	0	0	0	0	0	0	0	0	0	0	0	0
914	2	183.0	115.0	2493.13645944552	86553.9116786648	352.0	2517.0662292250972	0.019675599888876325	21	13	1	0	1	0	0	1	0	1	0	0	1	3	2	0	0	0	0	0	0	0	0	0	0	0	0	0	0	0	0	0	0	0	0	0	0	0	0	0	0
915	2	151.0	62.0	3855.247831399146	146029.88602824236	214.0	3134.677423292267	0.030096782322884097	21	50	1	0	1	0	1	0	0	0	0	0	0	3	3	0	0	0	0	0	0	0	0	0	0	1	0	0	0	0	0	0	0	0	0	0	0	0	0	0	0
916	2	172.0	57.0	4987.869921704316	274061.9256857287	223.0	4298.135650632893	0.020400841122984716	21	13	1	0	0	0	0	1	0	0	0	0	0	1	2	1	0	0	0	0	0	0	0	0	0	0	0	0	0	0	0	0	0	0	0	0	0	0	0	0	0
917	2	158.0	47.0	497.4770338022562	154816.96971163186	298.0	3272.5267741987263	0.03692371185250243	21	35	1	0	0	0	0	1	0	0	0	0	0	2	1	0	0	0	0	0	0	0	0	1	0	0	0	0	0	0	0	0	0	0	0	0	0	0	0	0	0
918	2	175.0	42.0	2893.8354831585866	174755.58295728284	116.0	4958.663079819906	0.016094962844757497	21	22	1	0	0	1	0	1	0	0	0	0	0	3	2	0	1	0	0	0	0	0	0	1	0	0	0	0	0	0	0	0	0	0	0	1	0	0	0	0	0
919	1	148.0	31.0	401.3947082960872	120582.59875136644	253.0	3186.3234469919007	0.015204079483837818	21	25	1	0	1	0	1	1	0	0	1	0	0	3	1	0	0	0	0	0	0	0	0	1	0	0	0	0	0	0	0	0	0	0	0	0	0	0	0	0	0
920	2	147.0	62.0	646.8645286232303	74491.79895995543	306.0	2442.6292182353454	0.01802520726519491	21	32	1	0	0	1	0	0	0	0	0	0	0	2	1	0	0	0	0	0	0	0	0	1	0	0	0	0	0	0	0	0	0	0	0	1	0	0	0	0	0
921	2	180.0	56.0	1341.5648191918713	63184.88418380577	246.0	2674.607498780997	0.05466644098266161	21	19	1	0	1	0	0	1	0	0	0	0	0	3	2	0	0	0	0	0	0	0	0	1	0	1	0	0	0	1	1	0	0	0	0	0	0	0	0	0	0
922	2	152.0	44.0	1480.9088054792232	60555.316454358384	266.0	2492.9554816010086	0.027532056029108513	21	26	0	1	0	0	0	0	0	0	0	0	0	1	2	0	0	0	0	0	0	0	0	0	0	0	0	0	0	0	0	0	0	0	0	0	0	0	0	0	0
923	2	181.0	48.0	1393.8533851341679	222248.18593078473	227.0	1530.0498294189201	0.03278494474950167	21	63	0	0	1	0	0	1	0	0	0	0	0	3	2	0	0	1	0	0	0	0	0	1	0	0	0	0	0	0	0	0	0	0	0	0	0	0	0	0	0
924	2	173.0	74.0	839.3803193677138	415765.76861340646	231.0	2488.434566412361	0.019288438765965157	34	52	0	0	0	0	0	1	0	0	0	0	1	2	1	0	0	0	0	0	0	0	0	0	0	0	0	0	0	0	0	0	0	0	0	0	0	0	0	0	0
925	1	143.0	79.0	3194.6750924344847	136533.47645821385	219.0	1444.1862028897149	0.024339800391067225	21	13	1	0	0	0	0	0	0	0	0	0	0	3	1	0	1	0	0	0	0	0	0	0	0	0	0	0	0	0	0	0	0	1	0	0	0	0	0	0	0
926	2	180.0	52.0	2113.8809436302977	130772.61596744864	316.0	1863.2224296749025	0.018157886266408983	27	46	1	0	0	1	0	0	0	0	0	0	0	3	1	0	0	0	0	0	0	0	0	1	0	0	0	0	0	0	0	0	0	0	0	0	0	0	0	0	0
927	2	163.0	44.0	583.151499033743	84185.42026447497	237.0	6387.0108493496755	0.018426257768041562	21	13	0	1	0	1	0	0	0	0	0	0	1	3	1	0	0	0	0	0	0	0	0	0	0	0	0	0	0	0	0	0	0	0	0	0	0	0	0	0	0
928	2	184.0	62.0	710.3375626798342	273952.7537077961	126.0	3188.866961815951	0.0350516151918398	21	23	0	0	0	0	0	1	0	0	1	0	1	3	1	0	0	0	1	1	0	0	0	1	0	0	0	0	0	0	1	0	0	0	0	0	0	0	0	0	0
929	2	177.0	71.0	795.4201342312762	84646.83955400594	264.0	4629.351641616013	0.03569778781759779	27	37	1	0	0	0	0	1	0	0	0	0	0	2	1	0	0	0	0	0	1	0	0	1	0	0	0	0	0	0	0	0	0	0	0	0	0	0	0	0	0
930	1	145.0	40.0	1593.688838730691	68600.44078820567	171.0	2546.281767578407	0.020805018699486304	21	76	1	0	0	0	0	0	0	0	0	0	1	3	1	0	0	0	1	0	0	0	0	1	0	0	0	0	0	0	0	0	0	0	0	0	0	0	0	0	0
931	1	174.0	43.0	599.8348879306634	5660.9120605101	99.0	4129.317879317146	0.026318990050258534	30	13	1	0	0	1	0	1	0	0	0	0	1	3	1	0	0	0	0	0	0	0	0	0	0	0	0	0	0	0	0	0	0	0	0	1	0	0	0	0	0
932	2	152.0	38.0	1448.9664717270084	52614.092679977344	293.0	3466.764037444146	0.030150659318368328	23	74	0	0	0	1	0	0	0	0	1	0	0	2	1	0	0	0	0	0	0	0	0	1	1	0	0	0	0	0	0	0	0	0	0	0	0	0	0	0	0
933	2	157.0	42.0	866.7625231759869	56798.05222963588	237.0	5496.627153453201	0.023802321674222023	21	83	1	0	0	0	0	0	0	0	0	0	0	3	1	0	0	0	0	0	0	0	0	0	0	0	0	0	0	0	0	0	0	0	0	0	0	0	0	0	0
934	2	163.0	57.0	759.041621250308	28390.35329538496	177.0	2461.2074690956947	0.032548800724878604	26	39	1	0	1	0	0	1	0	0	1	0	0	2	2	1	0	0	0	0	0	1	0	0	0	0	0	0	0	0	0	0	0	1	0	0	0	0	0	0	0
935	1	162.0	100.0	1927.0250937194073	242704.31434898195	179.0	3018.384264513799	0.019018937234219286	29	62	1	1	0	1	0	0	0	0	0	0	0	3	4	0	0	0	0	0	0	0	0	0	0	0	0	0	0	0	0	0	0	0	0	0	0	0	1	0	0
936	2	179.0	37.0	698.4263412157304	49149.81742471381	246.0	1998.263689652531	0.0358357185363875	27	62	1	1	1	0	0	1	0	0	0	0	0	3	2	0	0	0	0	0	0	0	0	0	0	0	0	0	0	0	0	0	0	0	0	0	1	0	0	0	0
937	1	166.0	38.0	2138.4422183129655	117605.96499657945	144.0	3318.118189353614	0.0223955593729702	21	22	1	0	0	0	0	0	0	0	0	0	1	3	1	0	0	0	0	0	0	0	0	1	0	0	0	0	0	0	0	0	0	0	0	0	0	0	0	0	0
938	2	171.0	61.0	1006.8575164190058	139584.29661623592	119.0	4626.087708409652	0.007168289073520897	21	20	1	0	0	1	0	1	0	0	0	0	0	3	1	0	1	0	0	0	0	0	0	1	0	0	0	0	0	0	0	0	0	0	0	0	0	0	0	1	0
939	2	170.0	33.0	1970.765652115464	13295.741474270697	185.0	2947.353860884644	0.013017039199812825	21	38	0	0	0	0	0	0	0	0	0	0	0	3	1	0	0	0	0	0	0	0	0	1	0	0	0	0	0	0	0	0	0	0	0	0	0	0	0	0	0
940	2	159.0	32.0	2907.788477000783	149686.95847945375	212.0	3234.428455149494	0.02004730384015217	21	31	0	0	1	1	1	0	0	1	0	0	0	3	2	0	0	0	0	0	0	0	0	0	0	0	0	0	0	0	0	0	0	0	0	0	0	0	0	0	0
941	2	163.0	108.0	2535.0351065684727	127448.13289390565	230.0	2873.558168932058	0.03201765177771926	27	23	1	0	0	1	0	1	0	0	0	0	0	1	2	0	0	0	0	0	0	0	0	0	0	0	0	0	0	0	0	0	0	0	0	1	0	0	0	0	0
942	2	163.0	56.0	3054.616819057117	81091.31705322982	234.0	1509.7783954943152	0.022210513054029477	27	13	1	0	0	0	0	1	0	0	0	0	1	2	2	0	0	0	0	0	0	0	0	1	0	0	0	0	0	0	1	0	0	0	0	0	0	0	0	0	0
943	2	169.0	84.0	2572.2895938365573	94291.01280531345	162.0	2171.086369389694	0.03509545425943883	21	37	0	0	0	1	0	0	0	0	0	0	0	1	2	0	0	0	0	0	0	0	0	0	1	0	0	0	0	0	1	0	0	0	0	0	0	0	0	0	0
944	2	175.0	32.0	1838.8893778033996	52818.52454771596	293.0	2970.950017185497	0.03767568680738873	21	70	1	0	1	0	0	0	0	0	0	0	0	3	4	0	0	0	0	0	0	0	0	0	0	0	0	0	0	0	0	0	0	0	0	0	0	0	0	0	0
945	1	188.0	48.0	2943.8092419051163	286452.3023461901	139.0	2469.790391539209	0.02441009633250437	21	61	1	0	0	0	0	0	0	0	0	0	0	3	1	0	0	0	0	0	0	0	0	0	1	0	1	0	0	0	0	0	0	0	0	0	0	0	0	0	0
946	1	182.0	54.0	1444.7274263258562	143311.92653526	240.0	1911.634016493976	0.023486337528116807	26	23	0	0	0	1	0	0	0	0	0	0	0	3	1	0	0	0	0	0	0	0	0	1	0	0	0	0	0	0	0	0	0	0	0	0	0	0	0	0	0
947	2	169.0	67.0	2753.8687561322586	59401.29785758059	320.0	3133.8792947100856	0.03927405224446147	22	32	1	0	0	0	1	1	0	0	0	0	0	1	1	0	1	0	0	0	0	0	0	1	0	0	0	0	0	0	1	0	0	0	0	0	0	0	0	0	0
948	2	172.0	83.0	3734.9438599565265	132036.2586770233	85.0	2973.31320103278	0.02785388439468432	25	23	1	0	0	0	0	1	1	0	0	0	0	3	1	0	0	0	0	0	0	0	0	0	0	0	0	0	0	0	0	0	0	0	0	0	0	0	0	0	0
949	2	168.0	77.0	1089.7695633333728	104309.13018404749	217.0	1696.3144299650194	0.029662830946112148	30	57	1	0	0	0	0	1	0	0	0	0	0	3	1	0	1	0	0	0	0	0	0	0	0	0	0	0	0	0	0	0	0	0	0	0	0	0	0	0	0
950	2	172.0	55.0	274.19907435988256	34983.02133914093	112.0	1213.0177116360342	0.020105647591223925	21	21	1	1	0	0	0	1	0	0	1	0	1	2	1	0	0	0	0	0	0	0	0	1	0	0	0	0	0	0	1	0	0	0	0	0	0	0	0	0	0
951	2	162.0	80.0	860.7114022778901	118417.25178006268	233.0	2065.2162531319113	0.025602052157232574	21	20	1	1	1	0	0	0	0	0	0	0	0	1	1	0	0	0	0	0	0	0	0	0	0	0	0	1	0	0	0	0	1	0	0	0	0	0	0	0	0
952	2	161.0	53.0	1289.1618483058733	61166.52328291116	352.0	3246.2632555352075	0.010842854792749679	21	14	1	1	1	0	0	0	0	0	0	0	0	3	1	0	0	0	0	0	0	0	0	1	0	0	0	0	0	0	0	0	0	0	0	0	0	0	0	0	0
953	1	152.0	47.0	1996.6185117122877	90191.22303932169	280.0	2416.5196289415253	0.012693391688711442	21	44	1	0	1	0	0	0	0	0	0	0	0	3	1	0	0	0	0	0	0	0	0	0	0	0	0	0	0	0	0	0	0	0	0	0	0	0	0	0	0
954	2	175.0	56.0	2126.432529755977	182117.69892744173	134.0	3071.4018917031	0.021061051420695878	31	25	1	0	1	0	0	0	0	0	0	0	0	3	1	0	0	0	0	0	0	0	0	0	0	0	0	0	0	0	0	1	0	0	0	0	0	0	0	0	0
955	2	158.0	41.0	3052.2559866727406	83216.36399112528	50.0	6912.51711530071	0.03264350364344311	21	59	1	0	0	1	1	0	0	0	0	0	0	3	1	1	1	0	0	0	0	0	0	0	0	0	0	0	0	0	0	0	0	0	0	0	0	0	0	0	0
956	2	154.0	33.0	1195.4637465292656	38643.95123061577	203.0	2524.905426397966	0.011739004079381127	23	13	1	0	0	0	0	0	0	0	0	0	1	3	1	0	0	0	0	0	0	0	0	0	0	0	0	0	0	0	0	0	0	0	0	0	0	0	0	0	0
957	2	155.0	54.0	2001.3745138208471	5660.9120605101	283.0	1970.4204748327184	0.01233006600485006	19	13	0	0	1	0	0	1	0	0	0	0	0	2	1	0	1	0	0	0	0	0	0	1	0	0	0	0	0	0	0	0	1	0	0	0	0	0	0	0	0
958	2	158.0	65.0	235.26436123344433	69874.42195766662	250.0	272.9153074903778	0.02308628074100587	21	44	0	1	1	0	0	1	0	0	0	0	1	3	1	0	0	0	0	0	0	0	0	0	0	1	0	0	0	0	0	0	0	0	0	0	0	0	0	0	0
959	2	159.0	34.0	1834.155246680966	220177.25039453182	166.0	2968.9162933924863	0.019017153167121513	21	25	1	0	0	1	0	0	0	0	1	0	0	3	1	0	0	1	0	0	0	0	0	1	0	0	0	0	0	0	1	0	0	0	0	0	0	0	0	0	0
960	2	152.0	58.0	1961.7419454936012	74439.77878531828	13.0	3450.249912227371	0.037030485472118777	31	63	1	0	0	0	1	1	0	0	0	0	0	3	1	0	0	0	1	0	0	0	0	0	0	0	0	0	0	1	0	0	0	0	0	0	0	0	0	0	1
961	2	173.0	40.0	1240.033415415101	94955.21042285723	24.0	2678.6527050131835	0.013251690139797809	24	63	1	0	1	1	0	1	0	0	0	0	0	3	2	0	0	0	0	0	0	0	0	0	0	0	0	0	0	0	0	0	0	0	0	0	0	0	0	0	0
962	1	167.0	61.0	1958.0718472510675	120045.44667680566	129.0	6248.069928434625	0.0366625142815372	21	24	1	0	0	0	0	1	0	0	0	0	1	2	2	0	0	0	0	0	0	0	0	0	0	0	0	0	0	0	0	0	0	0	0	0	0	0	0	0	0
963	2	167.0	69.0	2326.2052824213606	125979.88452186077	84.0	2926.8612534971835	0.021605472835030653	26	35	1	0	0	0	0	0	0	0	0	0	1	3	2	0	0	0	0	0	0	0	0	0	0	0	0	0	0	0	0	0	0	0	0	0	0	0	0	0	0
964	2	160.0	63.0	1479.1175009383192	76657.2213004647	263.0	835.7063646492649	0.015478802333251588	21	14	1	0	0	0	0	0	0	0	0	0	1	3	1	0	0	0	0	0	0	0	0	0	0	0	0	0	0	0	0	0	0	0	0	0	0	0	0	0	0
965	2	164.0	69.0	933.141949244923	77456.63974977258	201.0	2985.222085928026	0.01531638940619974	24	23	1	1	0	1	0	1	0	0	0	1	1	3	2	0	0	0	0	0	0	0	0	1	0	0	0	0	0	0	0	0	0	0	0	1	0	1	0	0	0
966	1	157.0	42.0	1924.8170624187742	100592.65074045115	299.0	2529.246330629325	0.03228433752103171	21	18	1	0	1	0	1	0	0	0	0	0	0	3	1	0	0	0	0	0	0	0	0	0	0	0	0	0	0	0	0	0	0	0	0	0	0	0	1	0	0
967	2	151.0	56.0	3401.833230117723	85153.5939436415	119.0	2340.473720017964	0.023996148328426628	21	19	1	0	1	1	0	1	0	0	0	0	1	2	1	0	0	0	0	0	0	0	0	1	0	0	0	0	0	1	1	0	0	0	0	1	0	0	0	0	1
968	2	177.0	66.0	825.6027899989945	110532.20176116627	347.0	888.3590996275335	0.01672281375863746	21	55	1	0	0	0	0	1	0	0	0	0	1	3	1	0	0	0	0	0	0	0	0	0	0	0	0	0	0	0	0	0	0	0	0	0	0	0	0	0	0
969	1	166.0	70.0	2910.469661629048	401552.8155749515	111.0	2400.9151590955817	0.021620130489781578	21	36	0	0	1	1	0	0	0	0	0	0	0	3	1	0	0	0	0	0	0	0	0	0	0	0	0	0	0	0	0	0	0	0	0	0	0	0	0	0	0
970	1	188.0	64.0	843.6551953067492	56142.62608783478	177.0	4287.961548824227	0.044275537699169386	21	50	1	0	1	1	0	1	0	0	0	0	0	1	1	0	1	0	0	0	0	0	0	1	0	0	0	0	0	0	0	0	0	0	0	0	0	0	0	0	0
971	1	152.0	81.0	2642.590310705924	69045.03179257085	246.0	2724.8937597117074	0.010086280042497182	21	40	1	0	0	0	0	1	0	0	0	0	0	2	1	0	0	0	0	0	0	0	0	0	0	0	0	0	0	1	0	0	0	0	0	0	0	0	0	0	0
972	2	147.0	121.0	1910.604551635287	73207.72188085856	148.0	5023.004911495111	0.024614466471370142	21	51	1	0	1	0	1	1	0	0	0	0	0	3	2	0	1	0	0	0	0	0	0	0	0	0	0	0	0	0	0	0	0	0	0	0	0	0	0	0	0
973	2	145.0	46.0	392.02611332085826	45660.26602306638	333.0	3147.3698758833734	0.03256959063990839	30	77	0	0	0	0	0	0	0	0	0	0	0	3	1	0	1	0	0	0	0	0	0	1	0	0	0	0	0	0	0	0	0	0	0	0	0	0	0	0	0
974	1	163.0	50.0	1144.4498124753713	181487.38839769198	179.0	434.681394211403	0.024378212738049975	21	35	1	1	0	0	0	0	0	0	0	0	0	2	1	0	0	0	0	0	0	0	0	1	0	0	0	0	0	0	0	0	0	0	0	0	0	0	0	0	0
975	1	138.0	42.0	666.0898790193612	118729.06599574636	163.0	1501.0847463108507	0.019288988692093684	21	72	1	0	0	1	0	0	0	1	0	0	0	3	1	1	0	0	0	0	0	0	0	0	0	0	0	0	0	0	1	0	0	0	0	0	0	0	0	0	0
976	1	165.0	62.0	903.645462225597	113514.54993781523	188.0	998.1989255908627	0.011484249598549181	26	41	0	1	0	0	0	0	0	0	0	0	0	2	2	0	0	0	0	0	0	0	0	0	0	0	0	0	0	0	0	0	0	1	0	0	0	1	0	1	0
977	2	177.0	59.0	708.526456892549	70129.0436045471	72.0	2428.768054504653	0.037435555655156966	27	25	1	0	0	0	1	0	0	0	0	0	0	3	1	0	0	0	0	0	0	0	0	1	0	0	0	0	0	0	1	0	0	0	0	0	0	0	0	1	0
978	2	161.0	39.0	773.9373184871611	160483.86985355953	334.0	522.6159467981247	0.01227993339471077	21	13	1	0	0	0	0	1	0	0	0	0	0	3	1	0	1	0	0	0	0	0	0	0	0	0	0	0	0	0	0	0	0	0	0	0	0	0	0	0	0
979	1	144.0	56.0	1059.527087363419	19165.827050009415	31.0	1505.1080312086833	0.017763174179733235	21	61	1	0	0	0	0	1	0	0	0	0	1	2	1	0	0	0	0	0	0	0	0	0	0	0	0	0	0	0	1	0	1	0	0	0	0	0	0	0	0
980	2	172.0	46.0	1762.959037964817	94913.38720970685	213.0	5809.8937894346	0.025737241116885197	27	31	1	0	0	0	0	1	0	0	0	0	0	3	1	0	0	0	0	0	0	0	0	0	0	0	0	0	0	0	0	0	0	0	0	0	0	0	0	0	0
981	1	182.0	53.0	1338.6535298795727	146171.48625117302	165.0	3455.7646479099913	0.017535622874411048	21	93	1	0	1	0	0	1	0	0	0	0	0	3	1	0	0	0	0	0	0	0	0	0	0	0	0	0	0	0	0	0	0	0	0	0	0	0	0	0	0
982	1	175.0	54.0	837.9906859172143	156362.7924345925	221.0	3190.772837826852	0.015818933761304246	21	72	1	1	0	0	0	1	0	0	0	0	0	3	1	0	1	0	0	0	0	0	0	1	0	0	0	0	0	0	0	0	0	0	0	1	0	0	0	0	0
983	2	159.0	66.0	528.2575732570925	198838.07738413254	193.0	1827.1614346378265	0.023516884310245158	21	51	1	0	1	0	0	0	0	0	0	0	1	3	1	0	0	0	0	0	0	0	0	0	0	0	0	0	0	0	0	0	0	0	0	0	0	0	0	0	0
984	2	165.0	90.0	608.1705716782337	56744.42907603699	306.0	3317.867934120548	0.018287938604392037	28	48	1	0	0	0	0	1	0	0	0	0	0	2	2	0	1	0	0	0	0	0	0	1	0	1	0	0	0	0	0	0	0	0	0	0	0	0	0	0	0
985	1	177.0	42.0	2238.5277596143405	75256.38747354572	352.0	3089.8666956579227	0.044426876997628824	21	53	1	0	0	0	0	0	0	0	0	0	0	3	1	0	0	0	1	0	0	0	0	0	0	0	0	0	0	0	0	0	0	0	0	0	0	0	0	0	0
986	1	161.0	64.0	1569.445654050736	467512.8286934992	124.0	2270.2613661835976	0.049719734535694296	21	13	1	0	1	0	1	1	0	0	0	0	0	2	1	0	0	0	0	0	0	0	0	1	0	0	0	0	0	0	0	0	0	0	0	0	0	0	0	0	0
987	2	163.0	62.0	1002.6049961427483	56180.43241487087	121.0	3289.6074939041755	0.017889633623401815	21	58	0	0	1	0	0	1	0	0	0	0	0	3	1	0	0	0	0	0	0	0	0	0	1	0	0	0	0	0	0	0	0	0	0	0	0	0	0	0	0
988	2	182.0	59.0	696.8159053199188	48896.07390893394	130.0	1490.455419302446	0.013753941962893286	21	16	1	0	0	0	1	1	0	0	0	0	0	1	2	0	0	0	0	0	0	0	0	0	0	0	0	0	0	0	1	0	0	1	0	0	0	0	0	0	0
989	2	161.0	62.0	2148.0633846964374	130353.35069727727	138.0	647.2032104397473	0.022438915465515942	28	15	1	0	0	0	0	0	0	0	0	0	0	3	2	0	0	0	0	0	0	0	0	0	0	0	0	0	0	0	0	0	0	0	0	0	0	0	0	0	0
990	2	162.0	39.0	2024.5067929121158	20104.143905275752	188.0	2025.9759365003074	0.015673414262051225	25	28	1	0	0	1	0	0	0	0	0	0	1	2	1	0	0	0	0	0	0	0	0	0	0	0	0	0	0	0	0	0	0	0	0	0	0	0	0	0	0
991	1	154.0	58.0	502.26717431891063	54701.51962834233	352.0	3279.64755516289	0.024452360906218468	20	51	0	0	0	0	0	0	0	0	0	0	1	3	2	0	0	0	0	0	0	0	0	0	0	0	0	0	0	0	0	0	0	0	0	0	0	0	0	1	0
992	1	175.0	72.0	4230.460880236517	16738.77141274378	139.0	4729.6548713625125	0.02994085639124864	24	13	1	0	0	0	0	0	0	0	0	0	0	2	1	0	0	1	0	0	0	0	0	0	0	0	0	0	0	0	0	0	0	0	0	0	0	0	0	0	0
993	2	171.0	56.0	351.27110567386717	172631.35762450338	352.0	2914.978770209006	0.019438942145675275	24	17	0	1	0	0	0	1	0	0	0	0	0	3	1	0	0	0	0	0	0	0	0	0	0	0	0	0	0	0	0	0	0	0	0	0	0	0	0	0	0
994	2	171.0	41.0	372.01070170327716	399200.6465773619	13.0	1824.257177855369	0.032073331735693475	21	13	1	0	0	0	0	0	0	0	0	1	0	3	1	0	0	0	0	0	0	0	0	0	0	0	0	0	0	0	1	0	0	0	0	0	0	0	0	0	0
995	1	142.0	72.0	2716.5872122575456	23656.87528079889	271.0	1983.3210200904496	0.024082446833730994	21	54	1	0	1	1	0	1	0	0	0	0	0	3	2	0	0	0	1	0	0	0	0	0	0	0	0	0	0	0	1	0	0	1	0	0	0	0	0	1	0
996	2	153.0	66.0	924.9959261253625	558489.4435297806	146.0	6361.927349202385	0.008017136035883698	29	13	1	0	1	1	0	1	0	0	0	0	0	2	1	0	0	0	0	0	0	0	0	1	0	0	0	0	0	0	1	0	0	0	0	0	0	0	1	0	0
997	1	149.0	62.0	699.7507884160945	250142.20007709938	212.0	2763.312258250304	0.016715456060162934	21	13	1	0	0	1	1	0	0	0	0	0	0	3	1	0	0	0	0	0	0	0	0	0	0	0	0	0	0	0	0	0	0	0	0	0	0	0	0	0	0
998	2	174.0	29.0	1618.503234994601	91979.4844063344	270.0	386.2232045556093	0.013277379532768386	21	37	1	1	0	0	0	1	0	0	0	0	1	1	1	0	0	0	0	1	0	0	0	1	0	0	0	0	0	0	0	0	0	0	0	0	0	0	0	0	0
999	2	184.0	50.0	1022.536037198908	94056.37688923301	239.0	2303.318818394663	0.016604862712515357	27	33	1	1	0	1	0	1	0	0	0	1	1	3	1	0	0	0	0	0	0	0	0	0	0	0	0	0	0	0	0	0	0	0	0	1	0	0	0	0	0
1000	2	187.0	64.0	1832.9031429840338	148075.13335931697	144.0	1440.3578498574084	0.021681230321602067	24	13	0	0	1	0	0	1	0	0	0	0	1	3	2	0	0	0	0	0	0	0	0	0	0	0	0	0	0	0	0	0	0	0	0	0	0	0	0	0	0
1001	2	164.0	56.0	893.8268472070206	93495.56241775473	151.0	2684.9190064437003	0.026871084443229193	25	52	1	1	0	0	0	0	0	0	0	0	0	3	2	0	0	0	0	0	0	0	0	0	0	0	0	0	0	0	0	0	0	0	0	0	0	0	0	0	0
1002	1	165.0	32.0	323.3569043233035	5660.9120605101	268.0	318.51928340984034	0.019854075823563376	29	28	1	1	1	0	0	0	0	0	0	0	1	3	1	0	0	0	0	0	0	0	0	1	0	0	0	0	0	0	0	0	1	0	0	0	0	0	0	0	0
1003	2	166.0	55.0	1590.6901220147215	162546.10367907604	326.0	1608.2063468154715	0.017392657496407747	25	59	1	1	1	0	0	1	0	0	0	0	0	3	1	0	0	0	0	0	0	0	0	0	0	1	0	0	0	0	1	0	0	0	0	1	0	0	0	0	0
1004	2	165.0	87.0	2433.7072263219306	48182.23075631715	114.0	2510.317018399828	0.023342849349907425	21	50	0	0	1	0	1	1	0	0	0	0	1	3	2	0	0	1	0	0	0	0	0	0	0	0	0	0	0	0	0	0	0	0	0	0	0	0	0	0	0
1005	1	143.0	54.0	575.2590067108432	42850.755713257495	282.0	6299.7750306292755	0.03346823679405282	21	60	0	1	0	0	0	1	0	0	0	0	0	3	1	0	0	0	0	0	0	0	0	1	0	0	0	0	0	0	0	0	0	0	0	0	0	0	0	0	0
1006	1	159.0	55.0	476.2850593347058	249250.8059010014	236.0	2383.9890087987906	0.032315542225042355	21	14	1	0	0	0	0	1	0	0	0	1	0	3	1	0	0	0	0	0	0	0	0	1	0	0	0	0	0	0	0	0	0	0	0	0	0	0	0	0	0
1007	2	155.0	36.0	1519.6188684057734	57735.34286660418	252.0	2158.2278266886638	0.0249404417250774	23	83	0	0	0	0	1	1	0	0	0	0	0	1	1	0	0	0	0	0	0	0	0	1	0	0	0	0	0	0	0	1	0	0	0	0	0	0	0	0	0
1008	2	173.0	41.0	5213.7374242698315	139341.46673924092	136.0	2756.968192086238	0.030935406751510002	21	13	1	0	0	0	0	0	0	0	0	0	0	3	1	0	0	0	0	0	0	0	0	1	0	0	0	0	0	0	0	0	0	0	0	0	0	0	0	0	0
1009	2	160.0	32.0	2962.09581573003	5660.9120605101	346.0	2641.6010096720615	0.02851912133896686	21	35	1	0	1	1	0	1	0	1	0	0	0	3	1	0	0	0	0	0	0	0	0	0	0	0	0	0	0	0	1	0	0	0	0	0	0	0	0	0	0
1010	1	160.0	53.0	2409.7774438286942	144171.1784278644	319.0	3293.7136638472302	0.029804685751892587	32	74	1	0	0	1	0	0	0	0	0	0	0	1	2	0	0	0	1	0	0	0	0	1	0	0	0	0	0	0	0	0	0	0	0	0	0	0	0	1	0
1011	2	160.0	47.0	951.664269169256	202387.4085078492	246.0	424.47433290636195	0.02341833289910612	28	19	0	0	0	0	0	0	0	0	0	0	1	1	2	0	0	0	0	0	0	0	0	0	0	1	0	0	0	0	0	0	0	0	0	0	0	0	0	0	0
1012	1	165.0	67.0	4740.750432707036	86911.6747595509	22.0	1401.1885056147448	0.0198932040251539	21	16	1	0	1	0	0	1	1	0	0	0	0	3	1	0	1	0	0	0	0	0	0	1	0	0	0	0	0	0	1	0	0	0	0	0	0	0	0	0	0
1013	2	178.0	92.0	846.321760293911	134690.9155518855	138.0	1826.0393663373948	0.02313943407123034	22	49	1	0	1	0	0	0	0	0	0	0	0	3	1	0	0	0	1	0	0	0	0	1	0	1	0	0	0	0	0	0	0	0	0	0	0	0	0	0	0
1014	2	161.0	56.0	1973.5421541212859	125163.62895849894	321.0	279.8826915958807	0.03095916795773557	21	27	0	0	0	1	0	0	0	0	0	0	0	2	1	0	0	0	0	0	0	0	0	1	0	0	0	0	0	0	0	0	0	0	0	0	0	0	0	0	0
1015	2	154.0	83.0	545.3937882846124	222549.40358570096	294.0	2095.5232898560153	0.036756904704235274	21	54	1	0	0	0	0	1	0	0	0	0	0	3	2	0	0	0	0	0	0	0	0	1	0	0	0	0	0	0	0	0	0	0	0	0	0	0	0	0	0
1016	1	164.0	87.0	536.3910858331047	251608.00265382658	352.0	1987.3284640240404	0.02273763614963017	21	65	0	0	1	0	1	0	0	0	0	1	0	2	1	0	0	0	0	0	0	0	0	0	0	0	0	0	0	0	0	0	0	0	0	0	0	0	1	0	0
1017	2	184.0	40.0	3123.27436295616	81918.85514341862	211.0	2499.6813310042653	0.027565651473488367	31	44	1	0	0	0	1	0	0	0	0	0	0	3	1	0	0	0	0	0	0	0	0	0	0	0	0	0	0	0	0	0	0	0	0	0	0	0	0	0	0
1018	2	172.0	57.0	743.4714859798835	5660.9120605101	247.0	2237.285918964186	0.02645845523748336	26	43	1	0	0	1	0	0	0	0	0	0	0	2	1	0	0	0	0	0	0	0	0	1	0	0	0	0	0	0	1	1	0	0	1	0	0	0	0	0	0
1019	1	140.0	45.0	1606.8270562043988	106985.55800611214	165.0	1734.4866735140447	0.030561505250050185	29	44	1	0	1	0	0	1	0	0	0	0	0	3	1	0	1	0	0	0	0	0	0	0	0	0	0	0	0	0	1	0	0	0	0	0	0	0	1	0	0
1020	2	165.0	47.0	871.144460667213	171299.86152601504	196.0	3318.9375992311907	0.017636874087983617	29	22	0	1	0	1	0	1	0	0	0	0	0	3	1	0	0	0	0	0	0	0	0	0	0	0	0	0	0	0	0	0	0	0	0	0	0	0	0	0	0
1021	2	145.0	62.0	4126.805602342156	166384.21272295748	322.0	2479.82300222542	0.03085894671719	26	25	1	1	1	1	0	1	0	0	0	0	0	3	1	0	0	0	0	0	0	0	0	0	0	0	0	0	0	0	0	0	0	0	0	0	0	0	0	0	0
1022	2	144.0	47.0	2755.537519717276	82196.61476539365	335.0	1807.7204912652805	0.01167618634331166	21	40	1	0	0	1	0	1	0	0	0	0	0	3	1	0	0	0	0	0	0	0	0	0	1	0	0	0	0	0	0	0	0	0	0	0	0	0	0	0	0
1023	2	156.0	66.0	2823.112388846348	126242.89472656944	259.0	6236.560528124263	0.0363281233938132	22	53	1	0	0	1	0	0	0	0	0	0	0	1	1	0	0	0	0	0	0	0	0	0	0	0	0	0	0	0	0	0	0	0	0	0	0	0	0	0	0
1024	2	167.0	67.0	1063.8073092807456	69651.56068029435	202.0	6304.709163935069	0.005481640534419732	34	36	1	0	0	0	0	1	0	0	0	0	1	3	1	0	0	0	0	0	0	0	0	0	0	0	0	0	0	0	0	0	0	0	0	0	0	0	0	0	0
1025	2	176.0	90.0	496.60938835607874	39069.84404965973	280.0	719.6926028777254	0.014881304464901688	21	52	1	0	0	0	0	1	0	0	0	0	1	3	1	0	0	0	0	0	0	0	0	0	0	0	0	0	0	0	0	0	0	0	0	0	0	1	0	1	0
1026	2	185.0	54.0	2235.239566997637	51619.44293520109	54.0	546.5384805153767	0.009790247717992279	21	41	1	0	0	0	0	1	0	0	0	0	0	3	4	0	0	0	0	0	0	0	0	1	0	0	0	0	0	0	0	0	0	1	0	0	0	0	0	0	0
1027	1	182.0	79.0	4999.776739076449	111076.27845470015	286.0	4154.239709359508	0.03334242240585794	28	47	1	0	0	0	0	0	0	0	0	0	0	3	1	0	0	0	0	0	0	0	0	1	0	0	0	0	0	0	0	0	0	0	0	0	0	0	0	0	0
1028	1	156.0	80.0	260.5592030135082	55842.579342645215	248.0	2831.472087147232	0.023031238597451358	21	49	1	0	1	0	0	1	0	0	0	0	1	3	1	0	1	0	0	0	0	0	0	0	0	0	0	0	0	0	0	0	0	1	0	0	0	1	0	0	0
1029	1	184.0	39.0	1601.5211977697872	101735.67997249594	161.0	2779.58684888658	0.0035564981284012913	21	72	0	0	0	1	1	0	0	0	0	0	0	3	1	0	0	0	0	0	0	0	0	0	0	0	0	0	0	0	0	0	0	0	0	0	0	0	0	0	0
1030	1	168.0	59.0	1670.21019358208	137476.7727139544	235.0	1361.1589690120693	0.026729912121121177	28	62	1	0	0	0	0	1	0	0	0	0	1	3	1	0	0	0	0	0	0	0	0	0	0	0	0	0	0	0	0	0	0	0	0	0	0	0	0	0	0
1031	2	159.0	39.0	1789.3777589938973	42225.19966848715	227.0	2157.815801608648	0.014870022023002515	25	25	1	0	0	0	0	0	0	0	0	0	0	3	1	0	0	0	0	0	0	0	0	0	0	0	0	0	0	0	0	0	0	0	0	0	0	0	0	0	0
1032	2	171.0	46.0	2069.767220766389	44234.792949636045	214.0	6302.59342808399	0.0723299083820892	21	31	1	0	0	0	0	1	0	0	0	0	0	3	1	0	0	1	0	1	0	0	0	0	1	0	0	0	0	0	1	0	0	0	0	0	0	0	0	0	0
1033	2	164.0	56.0	1095.7540818212622	173552.3682056806	248.0	7188.545369341842	0.029653273305581804	31	59	1	1	0	0	0	0	0	0	0	0	0	1	3	0	0	0	0	0	0	0	0	0	0	0	0	0	0	0	0	0	1	0	0	1	0	0	0	0	0
1034	1	167.0	65.0	2739.8990501529665	66638.14666411871	344.0	2222.3950125529336	0.030920436080714958	21	65	1	0	0	1	0	0	0	0	0	0	0	3	2	0	0	0	0	0	0	0	0	0	0	1	0	0	0	0	0	0	0	1	0	0	0	0	0	0	0
1035	2	180.0	38.0	3743.463121416399	67192.81741810872	251.0	2505.694817045879	0.01048144865035184	21	58	1	0	0	0	0	1	1	0	1	0	0	3	1	0	0	0	0	0	0	0	0	0	0	0	0	0	0	1	0	0	0	0	0	0	0	0	0	0	0
1036	2	146.0	46.0	831.281822501611	104358.97581510119	273.0	3148.8782877005806	0.016298897027425638	21	69	1	0	0	0	0	0	0	0	0	0	0	3	1	0	0	0	0	0	0	0	0	0	0	0	0	0	0	0	0	0	0	0	0	0	0	0	0	0	0
1037	2	177.0	35.0	412.5419389994871	75553.04897326403	287.0	1935.9455763415285	0.03649644667151421	28	17	1	0	0	1	0	0	0	0	0	0	0	3	1	0	0	0	0	0	0	0	0	0	0	0	0	0	0	0	1	0	0	0	0	1	0	0	0	0	0
1038	2	170.0	36.0	294.4170796980377	48398.05926196827	336.0	1664.791231144141	0.02850488677605925	34	22	1	0	0	0	0	0	0	0	0	0	0	2	3	0	0	0	1	0	0	0	0	0	0	0	0	0	0	1	1	0	0	0	0	1	0	0	0	0	0
1039	2	138.0	43.0	880.2743382174456	366498.35625247145	86.0	3088.862154511383	0.04099387136975106	22	13	1	0	0	1	0	1	0	0	0	0	1	3	3	0	0	0	0	0	0	0	0	0	0	0	0	0	0	1	0	0	0	0	0	0	0	0	0	0	0
1040	2	162.0	52.0	1282.696399328266	150391.28603719588	242.0	2644.710158926348	0.01553618443509481	22	77	0	0	0	0	0	0	0	0	0	0	0	1	1	0	0	0	0	0	0	0	0	1	0	0	0	0	0	0	0	0	0	0	0	0	0	0	0	0	0
1041	2	142.0	58.0	1161.6378689286357	5660.9120605101	336.0	1059.8817889841268	0.020404817840966934	21	56	1	0	0	0	0	0	0	0	0	0	0	3	2	0	0	0	0	0	0	0	0	0	0	0	0	0	0	0	0	0	0	0	0	0	0	0	0	0	0
1042	2	145.0	110.0	1933.5235003785024	284702.8645835656	74.0	1286.4282401436749	0.017233903132051722	21	52	1	1	0	1	0	1	0	0	0	0	0	2	1	0	0	0	0	0	0	0	0	0	0	0	0	0	0	0	0	0	0	0	0	0	0	0	0	1	0
1043	1	173.0	48.0	976.1166044075569	51774.23616262774	209.0	4.85804389334697	0.031188177883885206	26	54	1	0	0	0	0	1	0	0	0	0	0	3	1	0	0	0	0	0	0	0	0	1	0	0	0	0	0	0	0	0	0	0	0	0	0	0	0	0	0
1044	2	169.0	89.0	1897.449393229027	25313.597827446247	135.0	4411.9115625041595	0.016193310470529576	22	42	1	1	0	0	0	0	0	0	0	0	0	3	1	0	0	0	0	0	0	0	0	0	0	0	0	0	0	0	0	0	0	0	0	0	0	0	0	0	0
1045	2	163.0	58.0	1685.4554165738577	27009.24727620834	276.0	1118.5395607397015	0.014125389166234154	24	69	1	1	1	1	0	1	0	0	0	0	1	3	2	0	0	0	0	0	0	0	0	1	0	0	0	0	0	0	0	0	0	0	0	0	0	0	0	0	0
1046	1	175.0	38.0	4289.853922153112	155014.8548416241	144.0	1746.9476720165121	0.010278226023465321	30	27	1	0	1	0	0	1	0	0	0	0	0	3	1	1	0	0	0	0	0	0	0	0	0	0	0	0	0	0	0	0	0	0	0	0	0	0	0	1	0
1047	2	144.0	64.0	598.273110602831	127916.61881403728	22.0	2614.9995504380595	0.0298451005219317	21	20	1	1	1	0	1	1	0	0	0	0	1	3	3	0	0	0	0	0	0	0	0	1	0	0	0	0	0	0	0	0	0	0	0	0	0	0	0	0	0
1048	2	141.0	52.0	5596.1006702908235	53514.66418703334	270.0	2377.3073220837223	0.02698673889081727	21	13	1	0	0	1	0	1	0	0	0	0	0	1	1	0	0	0	0	0	0	0	0	1	0	0	0	0	0	0	1	0	0	0	0	0	0	1	0	0	0
1049	2	182.0	47.0	587.7704268534194	132002.23710024852	105.0	3243.056020310416	0.021655013991882775	21	13	1	0	0	1	0	0	0	0	0	0	0	3	1	0	0	0	0	0	0	0	0	1	0	0	0	0	1	0	0	0	0	0	0	0	0	0	0	0	0
1050	2	154.0	68.0	3955.539258166793	93720.13454232606	352.0	2140.865169821666	0.016880808314540877	26	70	1	0	0	1	1	1	0	0	0	0	0	2	1	0	0	0	0	0	0	0	0	1	0	0	0	0	0	0	1	0	0	1	0	0	0	0	0	0	0
1051	2	177.0	45.0	661.3184212566832	135989.24938515728	293.0	332.80519299486355	0.03747103810545023	25	19	0	0	0	1	0	0	0	0	0	0	0	3	1	0	0	0	0	0	0	0	0	0	0	0	0	0	0	0	0	0	0	1	0	0	0	0	0	0	0
1052	1	144.0	102.0	822.4331245631762	222561.58478708164	204.0	3042.656941994577	0.01926808570325237	21	73	0	0	0	0	0	1	0	0	0	0	0	3	2	0	0	0	0	0	0	0	0	0	0	0	0	0	0	0	1	0	0	0	0	0	0	0	0	0	1
1053	1	162.0	78.0	366.065513457139	116316.93679138992	197.0	1172.975214244434	0.022821946037194354	26	64	0	0	0	1	0	1	0	0	0	0	0	1	2	0	0	0	0	0	0	0	0	1	1	0	0	0	0	0	1	0	0	1	0	0	0	0	0	0	0
1054	2	148.0	47.0	366.55145458406844	76468.8357903516	340.0	6666.151793895664	0.01767424173371458	21	32	0	0	0	0	1	1	0	0	0	0	1	3	1	0	0	0	0	0	0	0	0	0	0	0	0	0	0	0	0	0	0	0	0	0	0	0	0	0	0
1055	2	159.0	79.0	388.84238108575244	359045.0129254465	126.0	2816.7203092047457	0.026155832814908634	27	30	0	0	1	1	0	0	0	0	0	0	1	3	1	0	0	0	0	0	0	0	0	1	0	0	0	0	0	0	0	0	0	0	0	0	0	0	1	0	0
1056	1	187.0	65.0	2500.4574704185657	109060.48033824035	35.0	2253.305054050852	0.01574343964790581	21	24	0	0	0	0	0	1	0	0	0	0	0	3	1	0	0	0	0	0	0	0	0	0	1	0	0	0	0	0	0	0	0	0	0	0	0	0	0	0	0
1057	2	152.0	36.0	1174.4294661275014	288905.026933067	218.0	3032.5928093896227	0.014788400601640838	21	30	0	0	1	1	0	0	0	0	0	0	1	3	1	0	0	0	0	0	0	0	0	1	0	0	0	0	0	0	0	0	0	0	0	0	0	0	0	0	0
1058	2	180.0	67.0	673.397562049866	30396.65618292761	264.0	1421.8233616608977	0.021061205641280282	26	13	0	0	1	0	0	1	0	0	0	0	0	1	2	0	1	0	0	0	0	0	0	0	0	0	0	0	0	0	1	0	0	0	0	0	0	0	0	0	0
1059	2	175.0	83.0	716.7494531973016	270809.2405362533	13.0	2716.7294227475413	0.006310141712334252	21	49	0	1	0	0	0	1	0	0	0	0	0	2	1	1	0	0	0	0	0	0	0	0	0	0	0	0	0	0	0	0	0	0	0	0	0	0	0	0	0
1060	2	178.0	43.0	1998.271004171202	110194.64540655093	329.0	2059.9128022413797	0.025345374455040356	19	32	1	0	0	0	1	1	0	0	0	0	1	3	2	0	0	0	0	0	0	0	0	0	0	0	0	0	0	0	1	0	0	0	0	0	0	0	0	0	0
1061	1	172.0	40.0	291.74491220518695	21802.992440230628	186.0	5450.281001189369	0.02834717419213304	23	82	1	0	0	0	0	1	0	0	0	0	0	3	1	0	0	0	0	0	0	0	0	0	0	0	0	0	0	0	0	0	0	0	0	0	0	0	0	0	0
1062	2	160.0	53.0	495.60864651140827	76938.15269726624	184.0	731.5731060453727	0.008964918310040692	21	39	0	0	0	0	0	1	0	0	0	0	0	3	2	0	0	0	1	1	0	0	0	1	0	0	0	0	0	0	0	0	0	0	0	0	0	0	0	0	0
1063	2	153.0	65.0	1410.7826612486429	80922.71673260495	268.0	3247.9494381733457	0.014554411257122504	21	20	1	1	0	1	0	0	0	0	0	0	0	3	1	0	0	0	0	0	0	0	0	0	0	0	0	0	0	0	0	0	0	0	0	0	0	0	0	0	0
1064	1	155.0	35.0	3244.705606184094	51103.13822034122	176.0	2763.189210760388	0.017248746573580886	21	31	1	0	0	0	0	0	0	0	0	0	0	3	1	0	0	0	0	0	0	0	0	0	0	0	0	0	0	0	0	0	0	0	0	0	0	0	0	0	0
1065	1	152.0	64.0	1582.476557263081	118540.30519519573	211.0	2868.7740377214195	0.03345922150491519	21	59	1	0	0	0	0	1	0	0	0	0	1	3	1	0	0	0	0	0	0	0	0	1	0	0	0	0	0	0	0	0	0	0	0	0	0	0	0	0	0
1066	2	155.0	40.0	1568.9483450754879	56419.21140431434	303.0	2336.655087577351	0.022239193134580525	26	15	0	0	0	0	0	1	0	1	0	0	1	3	1	0	0	0	0	0	0	0	0	0	0	0	0	0	0	0	1	0	0	0	0	0	0	0	0	0	0
1067	2	174.0	46.0	715.6251980837509	110181.86580958877	335.0	1675.1349007645465	0.031794258843879944	29	21	1	0	0	0	0	0	0	0	0	0	0	3	1	1	0	0	0	0	0	0	0	0	0	0	0	0	0	0	0	0	0	0	0	1	0	0	0	0	0
1068	2	156.0	55.0	424.8463996887297	229071.29518088972	118.0	2595.031935006923	0.024077547749950315	32	26	1	0	1	0	0	1	0	0	0	0	0	3	2	0	0	0	0	0	0	0	0	1	0	1	0	0	0	0	0	0	0	0	0	0	0	1	0	0	0
1069	2	184.0	33.0	489.50625661805	245254.84946486627	166.0	2221.517119115455	0.00804592570564825	22	26	0	0	0	0	0	0	0	0	0	0	0	1	1	0	1	0	1	0	0	0	0	0	0	0	0	0	0	0	0	0	0	0	0	0	0	0	0	0	0
1070	2	188.0	39.0	754.9403196792807	102357.39725554486	293.0	2148.935341053953	0.03707348566146258	21	49	1	1	0	0	0	0	0	0	0	0	0	3	1	0	0	0	0	0	0	0	0	0	0	0	0	0	0	0	0	0	0	0	0	0	0	0	0	0	0
1071	1	169.0	37.0	1745.0901244052072	387499.0890062335	192.0	7041.251160412263	0.007885713847806348	34	14	0	0	0	0	0	1	0	0	0	0	0	2	1	0	0	0	0	0	0	0	0	0	0	0	0	0	0	0	0	0	0	0	0	0	0	0	0	0	0
1072	2	160.0	45.0	1906.1804571239913	71580.38907018259	223.0	2043.7679795040908	0.015167687317063718	32	67	1	0	1	0	0	1	0	0	0	0	0	3	1	0	0	0	0	0	0	0	0	0	0	0	0	0	0	0	0	0	0	0	0	0	0	0	0	0	0
1073	2	167.0	41.0	1073.1298866337413	65122.59217218742	276.0	8245.981072321165	0.009503282621081586	21	48	0	0	0	1	1	0	0	0	0	0	0	3	1	0	0	0	0	0	0	0	0	0	0	0	0	0	0	0	0	0	0	0	0	0	0	1	0	0	0
1074	2	160.0	45.0	1310.1654328782759	158936.73847135156	218.0	1429.9790981015492	0.039017062487649905	21	26	1	0	0	1	0	1	0	0	0	0	0	3	1	0	0	0	0	0	0	0	0	0	0	0	0	0	0	0	0	0	0	0	0	0	0	0	0	0	0
1075	2	179.0	45.0	1013.6921902405593	50036.64150360757	313.0	11918.766279098894	0.07154560759832684	21	15	1	0	1	0	0	0	0	0	0	0	0	2	1	0	0	0	0	0	0	0	0	1	0	0	0	0	0	0	0	0	0	0	0	0	0	0	0	0	0
1076	1	160.0	91.0	1314.569261476484	263720.42590385093	338.0	2624.106344769719	0.04928768915096095	29	38	0	0	0	0	0	1	0	0	1	0	0	3	1	0	0	0	0	0	0	0	0	1	0	0	0	0	0	0	1	0	0	0	0	0	0	0	0	0	0
1077	2	166.0	43.0	1587.4649627651102	86628.49717894438	117.0	2825.7927014423453	0.020159426139715067	22	60	0	0	0	0	0	0	0	0	0	0	0	1	1	0	0	0	0	0	0	0	0	1	0	0	0	0	0	0	0	0	0	0	0	0	0	0	0	0	0
1078	1	176.0	65.0	1739.5304288354278	87213.98731888586	157.0	1802.671143910904	0.01753664406764924	21	73	0	1	1	0	0	0	0	0	0	0	0	1	3	0	0	0	0	0	1	0	0	0	1	0	0	0	0	0	0	0	0	0	0	0	0	0	0	0	0
1079	2	162.0	56.0	232.97359620982934	69106.8418469842	183.0	3075.4165360749826	0.021554252826967206	21	15	1	0	0	0	0	1	0	0	0	0	1	2	1	0	0	0	0	0	0	0	0	0	0	0	0	0	0	0	0	0	0	0	0	0	0	0	0	0	0
1080	1	147.0	61.0	765.6555012695742	186890.0406702323	352.0	2446.243518238218	0.04848908264461318	22	13	1	0	1	0	0	0	0	0	0	0	0	3	1	0	0	0	0	0	0	0	0	0	0	0	0	0	0	0	0	0	0	0	0	0	0	0	0	0	0
1081	1	162.0	49.0	1435.3372712019352	96890.50198073327	352.0	9187.030789605338	0.06724089418580291	21	83	1	0	0	0	0	0	0	0	0	0	0	3	1	0	0	0	0	0	0	0	0	0	0	0	0	0	0	0	0	0	0	0	0	0	0	0	0	0	0
1082	2	179.0	48.0	654.9729711855855	78707.70117790361	301.0	2845.1074771350495	0.023663468150853368	21	32	1	1	0	0	1	1	0	0	0	0	0	3	1	0	0	0	0	0	0	0	0	0	0	0	0	0	0	0	0	0	0	0	0	0	0	0	0	0	0
1083	2	149.0	43.0	6030.230204960322	206037.7880982864	340.0	1465.8571620035852	0.025428389957261016	25	30	1	0	1	1	0	0	0	0	0	0	0	3	1	0	0	0	0	0	0	0	0	0	0	0	0	0	0	0	0	0	0	0	0	0	0	0	0	0	0
1084	1	166.0	42.0	534.8728493375307	98426.9040561398	245.0	4.85804389334697	0.03577158542068065	33	13	0	0	0	1	1	0	0	0	0	0	0	2	1	0	0	0	0	0	0	0	0	0	0	0	0	0	0	0	0	0	0	0	0	0	0	0	0	1	0
1085	1	178.0	48.0	1560.2103805873016	79040.6635502502	175.0	1977.5129865547542	0.018602128789140644	21	59	1	0	1	0	0	1	0	0	0	0	1	3	1	0	0	0	0	0	0	0	0	0	0	0	0	0	0	0	0	0	0	0	0	0	0	0	0	1	0
1086	2	169.0	38.0	1217.505733121108	36797.28687617464	194.0	3361.2606554406784	0.000902170990823372	21	17	0	0	1	0	1	0	0	0	0	0	0	3	1	0	0	0	1	0	0	0	0	1	0	0	0	0	0	0	0	0	0	0	0	0	0	0	0	0	0
1087	2	155.0	75.0	781.8212119925237	315931.56039436045	243.0	4094.4879095238293	0.01864916369671111	21	53	1	0	0	0	0	0	0	0	0	0	0	3	1	0	0	1	0	0	0	0	0	0	1	0	0	0	0	0	0	0	0	0	0	0	0	0	0	0	0
1088	2	143.0	59.0	609.2352045395925	47643.04058285807	13.0	7348.466048160421	0.011275653145251441	21	26	1	0	1	0	0	0	0	0	0	0	0	3	2	0	0	0	0	0	0	0	0	0	0	0	0	0	0	0	0	0	0	0	0	0	0	1	0	0	0
1089	2	174.0	58.0	1133.0345654285325	227508.3521662046	61.0	9555.738266119988	0.028347832072911493	24	13	1	0	0	0	0	0	0	0	0	0	0	3	1	0	0	0	0	0	0	0	0	0	0	0	0	0	0	0	1	0	0	0	0	0	0	0	0	0	0
1090	2	151.0	68.0	3339.814689769254	95847.67713241126	172.0	2424.3114632314096	0.01855062623347329	21	59	1	0	1	1	1	1	0	1	0	1	1	3	1	0	0	1	0	0	0	0	0	0	0	0	0	0	0	0	0	0	0	0	0	0	0	0	0	0	0
1091	1	159.0	56.0	727.1337985911352	98157.8270203725	252.0	953.4424012558793	0.020928241316188718	26	13	1	0	0	0	0	1	0	0	0	0	0	1	1	0	0	0	0	0	0	0	0	0	0	0	0	0	0	0	0	0	0	0	0	0	0	0	0	0	0
1092	2	175.0	53.0	2575.680285898647	258727.39860708866	286.0	8365.247197398876	0.02152357701974853	21	21	1	0	1	0	1	1	0	0	0	0	1	2	1	0	0	0	0	0	0	0	0	0	0	0	0	1	0	0	0	0	0	1	0	0	0	1	1	0	0
1093	2	185.0	28.0	396.91072035399213	110460.68197627095	341.0	2993.574159646795	0.03618471393117016	21	15	0	1	1	0	0	1	0	0	0	0	1	1	1	1	0	0	1	0	0	0	0	0	1	0	0	0	0	0	0	0	0	0	0	0	0	0	0	0	0
1094	2	169.0	66.0	3594.6130609122847	89148.2273697531	237.0	1069.4336316559315	0.02938945215569045	21	13	1	0	1	1	0	1	0	0	0	0	0	3	1	0	1	0	0	0	0	0	0	0	0	0	0	0	0	0	0	0	0	0	0	0	0	0	0	0	0
1095	2	176.0	55.0	3705.530959759332	137755.42823535687	163.0	1144.7283748559457	0.012770619040594181	27	46	1	0	1	1	0	1	0	0	1	0	0	3	1	0	1	0	0	0	0	0	0	1	0	0	0	0	0	0	0	0	0	0	0	1	0	0	0	0	0
1096	1	158.0	79.0	1289.3706694932612	137800.0372466215	194.0	1180.1388102933813	0.0133799963083883	30	59	1	1	0	1	0	1	0	0	0	0	0	1	1	0	1	0	0	0	0	0	0	0	0	0	0	0	0	0	0	0	0	0	0	0	0	0	0	0	0
1097	1	166.0	42.0	480.31517734404065	39400.47729617293	274.0	1393.032129135134	0.015385776712911492	23	64	1	0	1	0	0	0	0	0	0	0	0	3	1	0	0	0	1	0	0	0	0	0	0	0	0	0	0	0	1	0	0	0	0	0	0	0	0	0	0
1098	1	147.0	44.0	2453.7470894014778	107231.11538732692	205.0	2408.3360908085815	0.022547849298293128	21	29	1	0	1	0	0	0	0	0	0	1	1	2	2	0	0	0	0	0	0	0	0	0	0	0	0	0	0	0	1	0	0	0	0	0	0	0	0	0	0
1099	2	161.0	45.0	1388.1703774530338	34306.228341879105	287.0	1762.3351166353743	0.004078431219889831	21	68	1	0	0	1	0	0	0	0	0	0	0	3	1	0	0	0	0	0	0	0	0	0	0	0	0	0	0	0	0	0	0	0	0	0	0	1	0	0	0
1100	2	151.0	63.0	732.2712260218535	113047.29569758369	245.0	4690.401815210381	0.025350010587309353	21	53	0	0	1	1	0	0	0	0	0	0	0	3	3	0	0	0	0	0	0	0	0	0	0	0	0	0	0	0	0	0	0	0	0	0	0	0	0	0	0
1101	1	167.0	39.0	566.0127074335883	93647.56478612057	310.0	3116.949944218498	0.02823337936481896	21	67	1	0	0	0	0	0	0	0	0	0	0	2	1	0	0	0	0	0	0	0	0	0	0	0	0	0	0	0	0	0	0	0	0	0	0	0	0	0	0
1102	2	148.0	65.0	898.1377353538514	284741.13301240106	277.0	2981.3348093090344	0.030577443667440286	31	55	1	0	1	1	0	1	0	0	0	0	0	2	1	0	1	0	0	0	0	0	0	0	0	0	0	0	0	0	0	0	0	0	0	0	0	0	0	0	0
1103	2	165.0	49.0	457.7396770820287	89221.23229872237	228.0	1850.3277568225656	0.03393327658945228	26	28	1	0	0	0	0	1	0	0	0	0	0	3	1	0	0	0	0	0	0	0	0	0	0	0	0	0	0	0	0	0	0	0	0	0	0	0	0	0	0
1104	2	152.0	40.0	744.7935366269337	171718.67565761835	324.0	2690.789283768182	0.016369640538253738	26	33	1	0	1	1	0	1	0	0	0	0	0	3	1	0	0	0	0	0	0	0	0	0	0	0	0	0	0	1	0	0	0	0	0	0	0	0	0	0	0
1105	2	142.0	85.0	1643.2157675680478	119822.28346514328	313.0	1547.10438753191	0.019727746196212405	21	40	1	1	0	0	1	1	0	0	0	0	0	3	1	0	0	0	0	0	0	0	0	0	0	0	0	0	0	0	0	0	0	0	0	0	0	0	0	0	0
1106	1	172.0	52.0	1337.470991823671	185191.6314582227	284.0	3306.4958819023705	0.024879567073197308	21	38	0	0	1	0	0	1	0	0	0	0	1	3	1	0	0	0	0	0	0	0	0	1	0	0	0	0	0	0	0	0	0	0	0	0	0	0	0	0	0
1107	2	188.0	36.0	653.6316362728701	45010.52889776689	234.0	768.8457548359576	0.046386007232570414	22	49	1	0	1	0	0	1	0	1	0	0	0	3	1	0	0	0	0	0	0	0	0	0	0	0	0	0	0	0	1	0	0	0	0	0	0	0	0	1	0
1108	2	154.0	75.0	3524.9820810373926	173090.98189419112	127.0	1562.6894161944665	0.012093298597993036	22	70	1	0	0	0	0	1	0	0	0	0	0	3	1	0	0	0	0	0	0	0	0	1	0	0	0	0	0	0	1	0	0	0	0	0	0	0	0	0	0
1109	1	169.0	40.0	743.0095103860921	51351.63023976343	231.0	1305.0224319743531	0.02328182043737683	21	36	1	0	0	1	0	0	0	0	0	0	0	1	1	0	0	0	0	0	0	0	0	1	0	0	0	0	0	0	0	0	0	0	0	0	0	0	0	0	0
1110	1	163.0	71.0	3123.3979378889753	181638.03837658878	347.0	1977.195047201748	0.034977406805733635	19	13	0	0	1	0	0	1	0	0	0	0	0	3	1	0	0	0	0	0	0	0	0	1	0	0	0	0	0	0	0	0	0	0	0	1	0	0	0	0	0
1111	2	153.0	40.0	2030.6406682634163	205583.8667596237	165.0	2198.7587738122575	0.017010492629544023	21	13	1	0	0	1	0	0	0	1	0	0	0	3	2	0	0	0	0	0	0	0	0	0	0	0	0	0	0	0	0	0	0	1	0	0	0	0	0	0	0
1112	2	150.0	28.0	729.90677054543	36992.357996236206	323.0	1330.929288927831	0.034095754346297164	21	63	1	0	0	1	0	1	0	0	0	0	0	3	1	0	1	0	0	0	0	0	0	1	0	0	0	0	0	0	0	0	0	0	0	0	0	0	0	0	0
1113	2	158.0	48.0	2107.112699813841	224848.0816322362	352.0	2349.6981215083847	0.020193596236017568	21	53	1	0	1	1	0	0	1	0	0	0	0	3	1	0	0	0	0	0	0	0	0	0	0	0	0	0	0	1	0	0	0	1	0	0	0	0	0	0	0
1114	1	174.0	44.0	604.0211373310264	47002.56864997728	126.0	5820.00353075936	0.03751100501468626	26	62	1	0	1	0	0	0	0	0	0	0	0	3	1	0	0	0	0	0	0	0	0	0	0	0	0	0	0	0	1	0	0	0	0	0	0	0	0	0	0
1115	2	171.0	48.0	654.6224273323751	104689.11410544417	233.0	3259.7431033939447	0.013259194354815491	21	65	0	1	0	1	0	0	0	0	0	0	0	3	1	0	0	0	0	0	0	0	0	0	0	0	0	0	0	0	0	0	0	0	0	0	0	0	0	0	0
1116	2	149.0	57.0	358.9064175589819	67334.40436698627	96.0	7110.248833239257	0.020562894913385227	21	69	1	0	1	0	0	1	0	0	0	0	1	3	1	0	0	0	0	0	0	0	0	0	0	0	0	0	0	0	0	0	0	0	0	0	0	0	0	0	0
1117	2	164.0	52.0	1247.2473867929098	79642.7289385742	343.0	3294.850053019375	0.040381215149611044	24	13	1	0	1	0	1	0	0	0	0	0	0	3	2	0	0	0	0	0	0	0	0	0	0	0	0	0	0	0	0	0	0	0	0	0	0	0	0	0	0
1118	1	159.0	50.0	883.4987673233744	25104.850463682153	179.0	2995.773288180968	0.013085919366489746	21	28	1	0	0	0	0	0	0	0	0	0	0	3	1	0	0	0	0	0	0	0	0	0	0	0	0	0	0	0	0	0	0	0	0	0	0	0	0	0	0
1119	1	161.0	47.0	3126.9535130203576	182559.59373813542	158.0	2014.8148571240724	0.020312886359239824	21	17	1	0	1	1	0	1	0	0	0	0	0	3	2	0	0	0	0	0	0	0	0	1	0	0	0	0	0	0	0	0	0	0	0	0	0	0	0	0	0
1120	1	160.0	58.0	1629.232370438158	112385.35010198451	148.0	2721.7612490354086	0.009126796366498434	29	59	1	0	0	1	0	1	0	0	0	0	0	3	1	0	0	0	0	0	1	0	0	0	0	0	0	0	0	0	0	0	0	0	0	0	0	0	0	0	0
1121	2	155.0	73.0	1769.9357365917722	151591.97817088742	237.0	6653.314580779792	0.01857089620447662	21	28	1	0	0	1	0	0	0	0	0	0	0	3	1	0	0	1	0	0	0	0	0	0	0	0	0	0	0	0	0	0	0	0	0	0	0	1	0	0	0
1122	1	155.0	29.0	3135.30041261127	94039.50647147346	352.0	4902.574019113483	0.014136727669762334	21	53	1	0	1	0	0	0	0	0	0	0	0	1	1	0	0	0	0	0	0	0	0	0	0	0	0	0	0	0	0	0	0	0	0	0	0	0	0	0	0
1123	1	170.0	90.0	2527.1649609186693	134654.10121254664	110.0	3492.8544255691886	0.032056366441072966	26	38	1	0	0	0	1	0	0	0	0	0	0	1	2	0	0	0	0	0	0	0	0	1	0	0	1	0	0	0	0	0	0	0	0	0	0	0	0	0	0
1124	1	139.0	56.0	670.1656506956149	70473.36335250533	302.0	2683.1019358383955	0.051217309996464074	26	28	1	0	0	0	0	0	0	0	0	0	0	3	1	0	0	0	0	0	0	0	0	0	0	1	0	0	0	1	1	0	0	0	0	0	0	0	0	0	0
1125	2	156.0	46.0	5591.100560206114	159848.72582806041	13.0	3162.2399010235795	0.024832741910152407	26	68	1	0	0	0	0	1	0	0	0	0	1	3	1	0	0	0	0	0	0	0	0	0	0	0	0	0	0	0	0	0	0	0	0	0	0	0	0	0	0
1126	2	149.0	126.0	426.30604445003667	229591.1489611718	171.0	2405.604084511032	0.031078546170715208	25	53	1	0	1	1	0	1	0	0	1	0	0	3	2	0	0	0	0	0	0	0	0	0	0	0	0	0	0	0	0	0	0	1	0	1	0	0	0	0	0
1127	2	160.0	43.0	1947.367373457993	103093.7144762731	345.0	2048.791885309837	0.02871661844864891	21	43	1	1	0	0	0	0	0	0	0	1	0	3	1	0	0	0	0	0	0	0	0	1	0	0	0	0	0	0	0	0	0	0	0	0	0	0	0	0	0
1128	1	170.0	58.0	1286.5160319857428	277783.8588717967	142.0	2574.0564182247103	0.03388770542615646	21	41	1	0	1	0	0	1	0	0	0	0	1	1	1	0	0	0	0	0	0	0	0	1	0	1	0	0	0	1	0	0	0	0	0	0	0	0	0	0	0
1129	1	173.0	67.0	992.7376782445052	78136.5726939344	338.0	2590.1037950304535	0.030628211529433697	28	43	1	0	0	0	0	0	0	0	0	0	0	3	1	0	0	0	0	0	0	0	0	0	0	0	0	0	0	0	1	0	0	0	0	0	0	0	0	0	0
1130	1	160.0	48.0	3086.8590389479023	86424.48855898382	310.0	23.964073799040307	0.030480675017003918	26	29	1	0	1	0	1	0	0	1	0	0	0	3	1	0	0	0	0	0	0	0	0	0	0	0	0	0	0	0	0	0	0	0	0	0	0	0	1	0	0
1131	2	173.0	50.0	1019.8905350050368	109483.20880247706	311.0	4.85804389334697	0.032104184204384344	28	22	1	0	0	1	0	0	0	0	0	0	0	3	2	0	1	0	0	0	0	0	0	0	0	0	1	1	0	0	0	0	0	0	0	0	0	0	0	0	0
1132	2	160.0	70.0	980.0236482906507	179381.9373633455	352.0	2280.949936798168	0.0312553255692048	21	61	0	0	0	0	0	1	0	0	0	0	0	3	1	0	0	0	0	0	0	0	0	0	0	0	0	0	0	0	0	0	0	0	0	0	0	0	0	0	0
1133	2	175.0	37.0	3046.604854060129	102923.71989356636	349.0	1802.3488042900526	0.019053534625760045	21	26	1	0	0	1	0	0	0	0	0	1	0	3	1	0	0	0	1	0	0	0	0	0	1	0	0	0	0	0	0	0	0	0	0	1	0	0	0	0	0
1134	1	158.0	35.0	1500.5178642938752	121484.40684657553	57.0	6375.635355181203	0.0205030517719031	21	16	1	0	0	0	1	0	0	0	0	0	0	3	2	0	0	0	0	0	0	0	0	0	0	0	0	0	0	0	0	0	0	0	0	0	0	0	0	0	0
1135	2	177.0	73.0	1427.7519353488333	63867.914298813674	121.0	7008.8428689692755	0.02097570483594318	22	14	1	0	1	0	0	0	0	0	0	0	1	2	2	0	0	0	0	0	0	0	0	1	1	0	0	0	0	0	0	0	0	0	0	0	0	0	0	0	0
1136	1	171.0	43.0	1734.017604233803	244894.26875732403	240.0	6159.745648485004	0.011398066352637133	21	17	1	0	0	0	1	1	0	0	0	0	0	3	1	0	0	0	0	0	0	0	0	0	0	0	0	0	0	0	0	0	0	0	1	0	0	1	0	0	0
1137	2	175.0	65.0	444.107730338612	51211.17432592534	267.0	2892.563965817185	0.03467134463717841	21	53	0	0	1	1	0	0	0	0	0	0	0	1	1	0	0	0	0	0	0	0	0	1	0	0	0	0	0	0	0	0	0	0	0	0	0	0	0	0	0
1138	2	157.0	31.0	3117.0121612985804	139033.86900605654	334.0	2466.280257876954	0.04127706454917955	21	55	0	0	0	0	0	1	0	0	0	1	0	3	2	0	0	0	0	0	1	0	0	0	0	0	0	0	0	0	1	0	0	0	0	0	0	0	0	0	0
1139	2	173.0	54.0	726.8390292736747	247276.30537303333	298.0	4442.120665223486	0.02233446726557444	21	41	0	0	0	0	0	1	0	0	0	0	0	1	2	0	1	0	0	0	0	0	0	0	0	0	0	0	0	0	0	1	0	0	0	0	0	0	0	0	0
1140	2	167.0	79.0	490.12223298713343	173718.0916301483	350.0	2202.1520912172427	0.017260096604196487	21	28	1	1	0	0	0	0	0	0	0	0	0	3	1	0	0	0	0	0	0	0	0	1	0	0	0	0	0	0	0	0	0	0	0	1	0	0	0	0	0
1141	2	181.0	32.0	1696.3846448744148	40762.2767717361	213.0	1970.0581327769141	0.040517175549775464	21	28	0	0	1	0	0	0	0	0	0	0	0	2	1	0	0	0	0	0	0	0	0	1	0	0	0	0	0	0	0	0	0	0	0	0	0	0	0	0	0
1142	1	149.0	37.0	2366.8765327073834	82236.00076387035	110.0	3214.5542037871373	0.025466371053906797	21	49	0	0	0	0	1	0	0	0	0	0	0	2	2	0	0	0	0	0	0	0	0	0	1	0	0	0	0	0	1	0	0	0	0	0	0	0	0	0	0
1143	1	150.0	62.0	1570.5406478006903	235613.83457440164	311.0	613.5984049112199	0.020233783475273402	21	24	0	0	0	1	0	0	0	0	0	0	1	3	1	0	0	0	0	0	0	0	0	1	0	0	0	0	0	0	0	0	0	0	0	0	0	0	0	1	0
1144	2	158.0	48.0	1500.158644092779	256190.50973708066	320.0	2554.3608193512537	0.0077140586709698155	21	16	1	0	0	0	0	1	0	0	0	0	0	3	2	0	0	0	0	0	0	1	0	0	0	0	0	0	0	0	0	0	0	0	0	0	0	0	0	0	0
1145	2	157.0	55.0	5618.095177565137	52581.1701487368	60.0	2540.87567850912	0.02286202119818031	24	13	1	0	1	1	0	1	1	0	0	0	0	1	1	0	0	0	0	0	0	0	0	0	0	0	0	0	0	0	0	0	0	0	0	0	0	0	0	0	0
1146	2	150.0	62.0	400.46185316927995	98773.20874632741	168.0	1961.9213974928653	0.02023493537334026	21	13	1	0	0	0	0	0	0	0	0	0	0	3	2	0	0	0	0	0	0	0	0	0	0	0	0	0	0	0	0	0	0	0	0	0	0	0	0	0	0
1147	2	168.0	71.0	630.0413195043824	96860.34541314449	113.0	5652.880074241424	0.031010280223729543	21	54	1	0	0	1	0	0	0	0	0	0	0	1	1	0	0	0	1	0	0	0	0	0	0	0	0	0	0	0	0	0	0	0	0	0	0	0	0	0	0
1148	2	150.0	30.0	2325.9491160589364	143541.33407757856	297.0	3078.0579768597986	0.028374659964372613	24	21	1	0	0	0	0	0	0	0	0	0	0	3	2	0	1	0	0	0	0	0	0	0	0	0	0	0	0	0	0	0	0	0	0	0	0	0	0	0	0
1149	2	152.0	42.0	536.8232802577165	176378.92019563515	84.0	4013.2088625966517	0.0426502849848312	28	61	0	0	1	0	1	1	0	0	0	0	0	3	1	0	0	0	0	0	0	0	0	1	0	0	0	0	0	0	0	0	0	0	0	0	0	0	0	0	0
1150	2	159.0	40.0	2858.668978904062	147714.90909354793	225.0	1308.3267131063403	0.0201370709188738	28	13	0	0	0	0	0	1	0	0	0	0	0	3	1	0	0	0	0	0	0	0	0	1	0	0	0	0	0	0	0	0	0	0	0	0	0	0	0	0	0
1151	1	157.0	43.0	558.2033377871188	93033.5150684961	123.0	348.36726025975724	0.028326288460021196	21	60	0	1	0	0	0	1	0	0	0	0	0	3	1	0	0	0	0	0	0	0	0	0	0	0	0	0	0	0	0	0	0	0	0	0	0	0	0	0	0
1152	2	164.0	36.0	445.9748204365595	150210.48688535238	219.0	899.1174044868357	0.017832308332852025	24	70	0	0	1	0	0	1	0	0	0	0	0	3	1	0	0	0	0	0	0	0	0	0	0	0	0	0	0	0	1	0	0	0	0	0	0	0	0	0	0
1153	2	168.0	36.0	644.9955924984805	109384.36877483616	264.0	3013.1116235675145	0.023462262041479123	21	15	0	0	0	0	0	0	0	0	0	0	0	1	1	1	0	0	0	0	0	0	0	0	0	0	0	0	0	0	0	0	0	0	0	0	0	0	0	0	0
1154	2	143.0	42.0	1061.8837243615528	123462.85355397259	57.0	2390.310827363207	0.014514905205532603	21	30	0	0	1	0	0	1	0	0	0	0	0	3	1	0	0	0	0	0	0	0	0	0	0	0	0	0	0	0	0	0	0	0	0	0	0	0	0	0	0
1155	2	167.0	61.0	626.1149185734926	25978.550639455523	13.0	1941.095489817377	0.029421701275255605	21	50	1	0	0	0	0	0	0	0	0	0	0	3	2	0	0	0	1	0	0	0	0	0	0	0	0	0	0	0	0	1	0	0	0	0	0	0	0	0	0
1156	1	183.0	62.0	1929.1548886767368	93523.41479433622	135.0	11187.917618239044	0.017112671820053046	21	64	1	0	1	0	0	1	0	0	0	0	0	3	1	0	0	0	0	0	0	0	0	0	1	1	0	0	0	0	1	0	0	0	0	0	0	0	0	0	0
1157	2	175.0	54.0	3165.943081811176	37420.782365533254	89.0	3971.8128674235923	0.026972052967331052	21	13	1	0	0	1	0	0	0	0	0	0	0	3	2	0	0	0	0	0	0	0	0	1	0	0	0	0	0	0	0	0	0	0	0	0	0	0	0	0	0
1158	1	162.0	76.0	735.7429370603219	116472.60466062116	265.0	4333.479532256962	0.031891222453603985	21	29	0	0	0	1	0	0	0	0	0	0	0	3	2	0	1	1	0	0	0	0	0	1	0	0	0	0	0	0	0	0	0	0	0	0	0	0	0	0	0
1159	2	172.0	49.0	1014.5343355499044	36750.034394839255	265.0	4.85804389334697	0.004552570950298337	21	31	1	0	0	0	0	0	0	0	0	0	0	3	1	0	0	0	0	0	0	0	0	0	0	0	0	0	0	0	0	0	0	1	0	0	0	0	0	0	0
1160	1	162.0	77.0	731.0174292131805	164157.7221538236	175.0	6029.921076322076	0.01191623721467685	21	22	1	1	1	0	1	1	0	0	0	0	1	3	1	0	0	0	0	0	0	0	0	0	0	0	0	0	0	0	1	0	0	0	0	0	0	0	0	0	0
1161	2	174.0	87.0	1782.7702070335868	209186.2437698323	140.0	1836.5387254346374	0.018984892277065395	21	13	0	0	0	1	0	0	0	0	0	0	0	3	1	0	0	0	0	0	0	0	0	0	0	0	0	0	0	0	1	0	0	0	0	0	0	0	0	0	0
1162	1	190.0	52.0	2897.1878725831302	33781.8650529823	352.0	2153.971487604795	0.031011877357189438	21	29	1	0	0	0	0	0	0	0	0	0	0	1	2	0	0	0	0	0	0	0	0	1	1	0	0	0	0	0	1	0	0	0	0	0	0	0	0	0	0
1163	1	144.0	72.0	1298.1736024029176	46243.0722816603	41.0	2135.83190344614	0.024303486397126445	21	39	1	0	1	1	0	0	0	0	0	0	0	3	1	0	0	0	0	0	0	0	0	0	0	0	0	0	0	0	0	0	0	0	0	0	0	0	0	0	0
1164	2	182.0	65.0	1612.2124555531711	67385.42690155645	139.0	11514.780385673872	0.029439081127736442	31	38	1	0	1	0	0	0	0	0	0	0	0	1	1	0	0	0	1	0	0	0	0	0	0	0	0	0	0	0	1	0	0	0	0	0	0	0	0	0	0
1165	1	172.0	58.0	2274.074690774511	88147.9794283582	347.0	2374.4346672248776	0.008095033919812986	28	58	0	0	1	0	1	1	0	1	0	0	0	3	2	0	0	0	0	0	0	0	0	1	1	0	0	0	0	0	0	0	0	0	0	0	0	0	0	0	0
1166	2	163.0	85.0	2267.38717906308	57331.32981573904	62.0	3075.8407218952243	0.008099760532091028	28	52	1	0	1	0	0	1	0	0	0	0	0	2	2	0	0	0	0	0	0	0	0	0	0	1	0	0	0	0	0	0	0	0	0	0	0	0	0	0	0
1167	2	152.0	55.0	671.64242655729	69990.07310543524	270.0	3303.3942531058556	0.00904215064893831	21	29	1	0	1	0	0	1	0	0	0	0	0	3	1	0	0	0	0	0	0	0	0	0	0	0	0	0	0	0	0	0	0	0	0	0	0	0	0	0	0
1168	1	173.0	56.0	2494.246182565472	5660.9120605101	99.0	4864.553974583172	0.02268587378436353	21	13	1	0	1	0	0	0	0	0	0	0	0	3	1	0	0	0	0	0	0	0	0	0	0	0	0	0	0	0	0	0	1	0	0	0	0	0	0	0	0
1169	1	167.0	54.0	3682.8041849101883	370232.26413152996	229.0	2713.1584853841573	0.02308295114831048	21	33	0	0	1	1	0	0	0	0	0	0	1	3	1	0	0	0	0	0	0	0	0	0	0	1	0	0	0	0	0	0	0	0	1	0	0	0	0	0	0
1170	2	150.0	68.0	966.8821002633271	56592.767001691594	294.0	2142.35926076716	0.031282153238683164	21	76	1	0	0	0	0	1	0	0	0	0	1	3	1	0	0	0	0	0	0	0	0	0	0	0	0	0	0	0	0	0	0	0	0	0	0	0	0	0	0
1171	2	165.0	44.0	1912.8657816483314	210376.09820177924	113.0	2024.9255525633116	0.02457160101411471	21	49	0	1	1	0	0	1	0	0	0	0	0	3	2	0	0	0	0	0	0	0	0	1	0	0	0	0	0	0	0	0	0	0	0	0	0	0	0	0	0
1172	1	151.0	75.0	1870.1670203766353	150892.6585267525	229.0	2852.805385707664	0.016499468269520704	26	66	1	0	0	1	0	1	0	0	0	0	0	3	2	0	0	0	0	0	0	0	0	0	0	0	0	0	0	0	0	0	0	0	0	0	0	0	0	0	0
1173	2	135.0	61.0	293.34820637212346	5660.9120605101	309.0	6000.570272111535	0.03265344240326822	22	27	1	0	1	1	0	1	0	0	0	0	0	3	2	0	0	0	0	0	0	0	0	1	0	0	0	0	0	0	0	0	0	0	0	0	0	0	0	0	0
1174	2	144.0	85.0	621.5966092252406	6956.526021858081	241.0	1799.0262020428568	0.022555485494844436	21	13	1	0	0	0	0	1	0	0	0	0	0	2	1	0	0	0	0	0	0	0	0	0	0	0	0	0	0	0	0	0	0	0	0	0	0	0	0	0	0
1175	1	150.0	64.0	774.9657667187911	112185.8539979448	72.0	3164.5766832637937	0.030698486874349576	21	45	0	0	1	0	0	0	0	1	0	0	0	1	1	0	0	0	0	0	0	0	0	0	0	0	0	0	0	0	0	0	0	0	0	0	0	0	0	0	0
1176	2	161.0	47.0	2865.86197659122	189151.5671780014	169.0	1984.8092706804407	0.036487855613567245	21	59	1	0	1	1	0	1	0	0	0	0	0	3	2	0	0	0	0	0	0	0	0	1	0	0	0	0	0	1	0	0	0	0	0	0	0	0	0	0	0
1177	2	172.0	34.0	1571.5052106512667	35189.690175648124	346.0	11238.871908553941	0.022701026149522255	34	56	1	0	0	1	0	1	0	0	0	0	0	3	2	0	0	0	0	0	0	0	0	0	0	0	0	0	0	1	0	0	0	0	0	0	0	0	0	0	0
1178	1	182.0	56.0	1422.9461233219627	291351.0551417228	257.0	3029.8614431310325	0.004151797096661783	25	59	1	0	0	1	0	0	0	0	0	0	0	3	1	0	0	0	0	0	0	0	0	0	0	0	0	0	0	0	1	0	0	0	0	0	0	0	0	0	0
1179	2	144.0	52.0	1610.3240940019396	1586358.6173209236	226.0	2467.9718808462458	0.030502460431559998	26	17	1	0	1	0	0	0	0	0	0	0	0	3	1	0	0	0	0	0	0	0	0	0	0	0	0	0	0	0	0	0	0	0	0	0	0	0	0	0	0
1180	2	145.0	43.0	1707.6536604895446	206679.4228841935	115.0	2268.152917842095	0.028264015242419442	21	25	1	0	0	1	1	0	0	0	1	0	1	3	1	0	0	0	0	0	0	0	0	1	0	0	0	0	0	0	0	0	0	0	0	0	0	0	0	0	0
1181	2	151.0	69.0	640.0098868638037	67128.03316626076	222.0	2633.8418393224088	0.026338090367353007	21	53	1	0	1	0	0	1	0	0	0	0	0	2	2	0	0	0	0	0	0	0	0	0	0	0	0	0	0	0	0	0	0	0	0	0	0	0	0	0	0
1182	2	164.0	59.0	915.2974953378905	36072.641985418064	184.0	1044.694509220093	0.03188550033614772	21	17	0	1	0	0	0	1	0	0	0	0	1	3	1	0	0	0	0	0	0	0	0	0	0	0	0	0	0	0	1	0	0	0	0	0	0	0	0	0	0
1183	2	168.0	46.0	1631.9134500364817	93062.96233509984	242.0	3360.180429687208	0.029909773923496807	25	59	1	0	0	0	0	1	0	0	0	0	0	1	2	0	0	0	0	0	0	0	0	1	0	0	0	0	0	0	0	0	0	0	0	0	0	1	0	0	0
1184	2	164.0	47.0	1956.4663094690652	58494.80416163755	326.0	1298.4078093414832	0.05044956050974343	21	62	1	0	1	0	0	0	0	0	0	0	0	3	1	0	0	0	0	0	0	0	0	0	0	0	0	0	0	0	0	0	0	0	0	0	0	0	0	0	1
1185	2	160.0	29.0	1121.2813616390529	115786.91700276211	345.0	8555.581650310534	0.023436151204956977	21	13	0	0	0	0	0	1	0	0	0	1	0	1	1	0	0	0	0	0	0	0	0	0	0	0	0	0	0	0	0	0	0	0	0	1	0	0	0	0	0
1186	2	179.0	45.0	768.3003854377571	84116.78611197333	214.0	2947.704922253791	0.01276563198014789	29	22	1	0	1	0	0	0	0	0	1	0	1	3	1	0	0	0	0	0	0	0	0	0	0	0	0	0	0	0	0	0	0	0	0	0	0	0	0	0	0
1187	1	158.0	43.0	1019.2392591839621	265050.6298057278	160.0	1679.373438764861	0.05201596504033982	21	13	0	0	0	0	0	0	1	0	0	0	0	2	1	0	0	0	0	0	0	0	0	1	0	0	0	0	0	0	0	0	0	0	0	0	0	0	0	0	0
1188	2	183.0	59.0	3887.421535607346	91238.51437156503	13.0	2852.760262961037	0.030829938939159977	21	45	0	0	0	0	0	1	0	0	0	0	1	3	3	0	0	0	0	0	0	0	0	1	0	0	0	0	0	0	0	0	0	0	0	0	0	0	0	0	0
1189	2	153.0	56.0	388.5953528672336	82919.69372437173	211.0	279.4393046068617	0.024619323411331957	26	53	1	0	1	0	1	1	0	0	1	1	1	3	2	0	0	0	0	0	0	0	0	0	0	0	0	0	0	0	0	0	0	0	0	0	0	1	0	0	0
1190	2	150.0	48.0	602.3777288558723	19921.674497821077	191.0	5839.115210897591	0.02051341101148414	29	40	1	0	1	1	0	0	0	0	0	0	0	3	1	0	0	0	0	0	0	0	0	1	0	0	0	0	0	0	1	0	0	0	0	0	0	0	0	0	0
1191	2	141.0	45.0	287.10512108156945	63713.24111812036	233.0	2358.6740278728776	0.03268977281563671	21	52	0	1	0	0	1	1	0	0	0	0	0	2	1	0	0	0	0	0	0	0	0	1	1	0	0	0	0	0	1	0	0	1	0	0	0	0	0	0	0
1192	2	155.0	36.0	571.7310224656846	159921.61693098402	335.0	1702.4677245167939	0.018422752724108166	21	58	1	0	1	1	1	0	0	0	1	0	0	2	1	0	0	1	0	0	0	0	0	0	0	0	0	0	1	0	0	0	0	0	0	0	0	0	0	0	0
1193	2	177.0	78.0	1800.635246625496	201491.15020675107	336.0	744.6860042290517	0.03419076435203976	27	13	1	0	1	0	0	1	0	0	0	0	0	3	2	0	1	0	0	0	0	0	0	0	0	0	0	0	0	0	1	0	0	0	0	0	0	0	0	0	0
1194	1	152.0	53.0	3859.5962595014407	108655.80546223412	202.0	1745.388777126394	0.03543237045310321	22	45	1	0	0	1	0	1	0	0	0	0	0	2	2	0	1	0	0	0	0	0	0	1	1	0	0	0	0	0	0	0	0	0	0	0	0	0	0	1	0
1195	1	157.0	40.0	611.8385304761864	199162.59509303712	352.0	4956.116565005206	0.03562284786378512	21	53	1	0	0	1	0	1	0	0	0	0	0	3	1	0	1	0	0	0	0	0	0	0	0	0	0	0	0	0	1	0	0	0	0	0	0	0	0	0	0
1196	1	183.0	68.0	1833.957123080723	121487.32029927269	248.0	2566.22746167519	0.02066989989791386	21	56	0	0	1	0	0	1	0	0	0	0	0	2	1	0	1	0	0	0	0	0	0	0	1	0	0	0	0	0	0	0	0	0	0	0	0	0	0	0	0
1197	2	184.0	59.0	1354.3407175359794	256483.7418714445	128.0	5767.984809554517	0.017156142206170052	21	58	1	0	0	0	0	0	0	0	0	0	0	3	1	0	0	0	0	0	0	0	0	1	1	0	0	0	0	0	0	0	0	0	0	0	0	0	0	0	0
1198	2	179.0	32.0	2189.9976260131325	94882.69177870633	171.0	1897.2775426136957	0.01611615452123235	21	34	1	0	1	0	0	0	0	0	0	0	0	1	1	0	0	0	0	0	0	0	0	0	0	0	0	0	0	0	0	0	0	0	0	0	0	0	0	1	0
1199	2	169.0	32.0	2253.0265045011247	206529.36313587654	250.0	668.988776529758	0.02329368492974393	21	63	1	0	0	1	0	1	0	0	0	0	0	3	1	0	0	0	1	0	0	0	0	0	0	0	0	0	0	0	0	0	0	0	0	0	0	0	0	0	0
1200	2	186.0	35.0	3179.6850616702454	5660.9120605101	313.0	2236.2231342723544	0.019957087620011842	21	41	1	0	1	0	0	1	0	1	1	0	0	3	1	0	0	0	0	0	0	0	0	1	0	0	0	0	0	0	0	0	0	0	0	0	0	0	0	0	0
1201	2	164.0	47.0	3459.6832133434145	173179.37337369187	352.0	1534.037032120425	0.016332349214092007	22	53	1	0	0	0	0	0	0	0	0	0	0	2	1	0	0	0	1	0	0	0	0	1	1	0	0	0	0	0	1	0	0	0	1	0	0	0	0	0	0
1202	2	169.0	52.0	2644.2508838132835	87920.30700656062	228.0	2038.0869136969363	0.02978953321736989	21	18	1	0	1	0	1	0	0	0	0	0	0	3	1	0	0	0	0	0	0	0	0	0	0	0	0	0	0	0	0	0	0	0	0	1	0	0	0	0	0
1203	1	162.0	114.0	1943.3146240160681	57017.99289408459	306.0	6337.967982978893	0.02170614195920072	18	15	0	0	0	0	0	1	0	0	0	0	0	3	1	0	0	0	0	0	0	0	0	0	0	0	0	0	0	0	0	0	0	0	0	0	0	0	0	0	0
1204	2	186.0	53.0	629.8000984248367	95968.87481242038	244.0	3108.969778464855	0.024376706862640134	21	23	1	0	1	0	0	0	0	0	0	0	0	3	1	0	0	0	0	0	0	0	0	1	0	0	0	0	0	0	0	0	0	0	0	0	0	0	0	0	0
1205	2	171.0	76.0	2258.738785992136	97978.29857269854	164.0	3399.4631408305286	0.03315538876438982	21	56	1	0	0	0	0	1	0	0	0	0	0	3	2	0	0	0	0	0	0	0	0	0	0	0	0	0	0	0	0	0	0	0	0	0	0	0	0	0	0
1206	1	185.0	41.0	1775.0390883927134	94583.45412985524	250.0	440.2697343743364	0.03244663086240405	18	15	1	0	0	0	0	1	0	0	0	0	0	1	1	0	0	0	0	0	0	0	0	0	0	0	0	0	0	0	0	0	0	0	0	0	0	0	0	0	0
1207	2	166.0	46.0	2124.8343395249	59001.833941499935	259.0	2616.3842747263925	0.027459331749424748	28	48	1	0	0	1	0	1	0	1	0	0	0	3	1	0	1	0	0	0	0	0	0	0	0	0	0	0	0	0	0	0	0	0	0	0	0	0	0	1	0
1208	2	180.0	57.0	2434.6176828122275	166037.51441371904	330.0	3025.086432475563	0.02762325066958511	21	16	1	0	0	0	0	1	0	0	0	0	0	3	1	0	0	0	0	0	0	0	0	0	0	0	0	0	0	0	0	0	0	0	0	0	0	1	0	0	0
1209	2	170.0	37.0	2138.4842480174084	115176.84518155911	352.0	2567.892683037413	0.033761358849922284	26	39	1	0	0	1	0	1	0	0	0	0	0	3	1	0	0	0	0	0	0	0	0	1	0	0	0	0	0	1	0	0	0	0	0	0	0	0	0	0	0
1210	1	168.0	50.0	2111.0979145930523	20015.795602887963	13.0	7614.241439307943	0.036084409207102874	28	92	1	0	1	0	0	0	0	0	0	1	0	1	1	0	1	0	0	0	0	0	0	0	0	0	0	0	1	0	1	0	0	0	0	0	0	0	0	0	0
1211	1	174.0	98.0	1298.2404132431845	76398.2371674884	333.0	6940.5237102746	0.024623439253298997	29	50	0	1	0	1	0	1	0	0	0	0	0	2	1	0	0	0	0	0	0	0	0	0	0	0	0	0	0	0	0	0	0	0	0	0	0	0	0	0	0
1212	2	165.0	52.0	1186.1198629924227	188333.492144965	181.0	2216.6487427768056	0.009143961823543458	21	13	0	1	0	0	0	1	0	0	0	0	0	3	1	0	0	0	0	0	0	0	0	1	0	0	0	0	0	0	1	0	0	0	0	0	0	0	0	0	0
1213	2	175.0	48.0	777.3031338232033	34641.14562354881	302.0	885.720999046036	0.024880138244664066	21	59	0	0	0	0	0	0	0	0	0	0	0	2	1	0	0	0	0	0	0	0	0	0	0	0	0	0	0	0	0	0	0	0	0	0	0	0	0	0	0
1214	1	163.0	54.0	710.62567631922	168059.36899635562	132.0	6131.642746420758	0.014893299856894165	22	21	1	0	0	0	0	0	1	0	1	0	0	3	2	0	0	0	0	0	0	0	0	0	1	0	0	0	0	0	0	0	0	0	0	0	0	0	0	0	0
1215	2	171.0	44.0	887.2535168698241	59166.239308888085	230.0	3527.9104794353752	0.031169253778945076	21	13	1	0	1	1	0	1	0	0	0	0	1	3	1	0	0	0	0	0	0	0	0	1	0	0	0	0	0	0	0	0	0	0	0	0	0	0	0	0	0
1216	2	154.0	80.0	1809.164389926294	67758.88496644987	141.0	2928.0301246465106	0.016162176607423195	21	29	1	0	0	0	1	1	0	0	0	0	0	2	3	0	0	0	0	0	0	0	0	1	0	0	0	0	0	1	0	0	0	0	0	0	0	0	0	0	0
1217	2	160.0	53.0	1940.8735779923104	94103.47494472499	204.0	617.6046887741973	0.02390332772336991	24	30	0	0	0	1	0	1	0	0	0	1	0	3	2	0	0	1	0	0	0	0	0	0	0	0	0	0	0	0	1	0	0	0	0	0	0	0	0	0	0
1218	2	148.0	45.0	1784.4631046145073	69138.2259407572	231.0	5881.253442696721	0.016934511825763165	28	16	1	0	0	0	0	1	0	0	0	0	0	3	1	0	0	0	0	0	0	0	0	0	0	0	0	0	0	0	0	0	0	1	0	0	0	0	1	0	0
1219	2	182.0	31.0	1416.8082654457612	59197.685755165265	146.0	4641.269611178722	0.007299276189871794	21	50	1	0	1	1	0	0	0	0	0	0	0	3	1	0	0	0	0	0	0	0	0	0	0	0	0	0	0	0	0	0	0	0	0	0	0	0	0	0	0
1220	2	146.0	55.0	441.07258344029765	38124.87463685055	148.0	2789.8469934228037	0.02664854597360549	26	24	1	0	0	0	0	1	0	0	0	0	0	3	3	0	0	0	0	0	0	0	0	1	0	0	0	0	0	0	0	0	0	0	0	0	0	0	0	0	0
1221	1	175.0	44.0	918.5206769201282	254762.97961488215	73.0	2261.21273539236	0.017869277199737955	26	35	1	0	1	1	0	0	0	1	0	0	0	2	3	0	1	0	0	0	0	0	0	0	0	0	0	0	0	0	0	0	0	0	0	0	0	0	0	0	0
1222	2	182.0	66.0	3820.36523395781	166799.6098827598	250.0	4078.175100181408	0.01598189466252479	21	13	0	0	1	0	0	1	0	0	0	0	0	3	2	0	0	0	0	0	0	0	0	0	0	0	0	0	0	1	0	0	0	0	0	0	0	0	0	0	0
1223	1	151.0	65.0	1453.2505174353007	71581.84124815674	281.0	1882.7633791348308	0.018734284581339206	21	19	1	0	1	0	0	0	0	0	0	0	0	3	2	0	0	0	0	0	0	0	0	1	0	0	0	0	0	0	0	0	0	0	0	0	0	0	0	0	0
1224	2	166.0	47.0	515.1067686114611	80497.58177094723	159.0	7362.793820482972	0.014958206681315735	28	52	0	0	0	0	0	1	0	0	0	0	0	1	1	0	0	0	0	0	0	0	0	0	0	1	0	0	0	0	0	0	0	1	0	0	0	0	0	0	0
1225	1	169.0	54.0	876.1510522640197	255188.9966246746	294.0	1550.499154171761	0.02345674516506282	21	65	1	0	1	1	1	0	0	0	0	0	0	3	1	0	0	0	0	0	0	0	0	0	0	0	0	0	0	0	0	0	0	1	0	0	0	0	0	0	0
1226	2	185.0	72.0	656.617222448655	37110.918348460844	162.0	2460.998176356021	0.03501847072253344	21	50	0	0	1	0	1	0	0	0	0	0	0	3	1	0	0	0	0	0	0	0	0	0	0	0	0	0	0	0	0	0	0	0	0	0	0	0	0	0	0
1227	2	175.0	60.0	1623.8347626921525	93678.4127276555	77.0	2145.019822715884	0.02065610129086493	27	19	0	0	0	0	1	0	0	0	0	0	1	3	1	0	1	0	0	0	0	0	0	0	0	0	0	0	0	0	0	0	0	0	0	0	0	0	0	0	0
1228	2	170.0	85.0	823.9715540795066	95333.41143237233	174.0	3268.6807800926053	0.0077863424258771095	32	49	1	0	0	0	0	0	0	0	0	0	0	3	1	0	0	0	0	0	0	0	0	1	0	0	0	0	0	0	0	0	0	1	0	1	0	1	0	0	1
1229	2	170.0	71.0	474.9136577266519	5660.9120605101	106.0	2592.812119886511	0.01610529508878833	22	84	1	0	0	0	1	1	0	0	0	0	0	3	1	0	0	0	0	0	0	0	0	0	0	0	0	0	0	0	0	0	0	0	0	0	0	0	0	0	0
1230	2	166.0	47.0	819.9772964974084	789377.9129230866	256.0	3130.611735813385	0.02171135575973869	23	28	1	0	0	1	0	1	0	0	0	0	0	2	1	0	0	0	0	0	0	0	0	0	0	0	0	0	0	0	0	0	0	0	0	0	0	0	0	0	0
1231	2	162.0	39.0	2071.2199063389944	131947.53475864	338.0	3136.4210494269983	0.013344071848096684	21	79	0	0	0	0	0	1	0	0	0	0	0	3	1	0	0	0	0	0	0	0	0	1	0	0	0	0	0	0	0	0	0	1	0	0	0	0	0	0	0
1232	2	174.0	49.0	839.7473319276082	78727.65397924272	207.0	10214.009545106946	0.05172625167368944	21	37	0	0	1	0	0	1	0	0	0	0	0	3	2	0	0	0	0	0	0	0	0	1	0	0	0	0	0	0	0	0	0	0	0	0	0	1	0	0	0
1233	2	172.0	76.0	1186.5995454749952	121456.7584971907	305.0	1340.8948755342785	0.022228803413338112	21	25	1	0	1	0	0	0	0	0	0	0	0	3	1	0	0	0	0	0	0	0	0	0	0	0	0	0	0	0	0	0	0	0	0	0	0	0	0	0	0
1234	2	162.0	39.0	1012.7750979793083	57771.9645707287	251.0	3101.5035639954885	0.027321983558616626	28	89	0	0	0	1	0	1	1	0	0	0	0	3	2	0	0	0	0	0	0	0	0	0	0	0	0	0	0	0	0	0	0	1	0	0	0	0	0	0	0
1235	2	153.0	89.0	758.5100231135316	197238.94022733383	191.0	140.36851935154812	0.02066836954224205	21	27	0	1	0	0	0	1	0	0	0	0	0	3	1	0	0	0	0	0	0	0	0	1	0	0	0	0	0	0	0	0	0	0	0	0	0	0	0	0	0
1236	2	165.0	61.0	2011.051652481026	125284.85459159275	264.0	687.9861729035449	0.018810755898627317	21	71	0	0	1	0	0	1	0	0	1	0	0	3	1	0	1	0	0	0	0	0	0	1	0	0	0	0	0	0	0	0	0	0	0	0	0	0	0	0	0
1237	2	153.0	39.0	1915.1981237013833	12997.111949540827	272.0	2525.496502376831	0.020686349763014734	23	13	1	0	0	1	1	1	0	0	0	0	1	3	4	0	0	0	0	0	0	0	0	1	1	0	0	0	1	0	0	0	0	0	0	0	0	0	0	0	0
1238	2	173.0	33.0	1802.0376669933967	15212.36897811421	163.0	8034.798103871502	0.029356646891672594	21	24	1	0	1	0	0	1	0	0	0	0	0	3	1	0	0	0	0	0	0	0	0	1	0	0	0	0	0	0	0	0	0	0	0	0	0	0	0	0	0
1239	2	173.0	86.0	1538.9972028643285	398548.2921692946	195.0	683.2033303114831	0.02846319872994338	21	18	1	1	0	0	0	1	0	0	0	0	0	1	1	0	0	0	0	0	0	0	0	0	1	0	0	0	0	0	1	0	0	0	0	0	0	0	0	0	0
1240	2	177.0	65.0	2432.3179519146393	136217.5362419854	255.0	9249.941619228779	0.026391283721323447	25	54	1	0	1	1	0	0	0	0	0	0	1	2	1	0	0	0	0	0	0	0	0	0	0	0	0	0	0	0	0	0	0	0	0	0	0	0	0	0	0
1241	2	158.0	38.0	1200.632878905247	49855.03853615896	284.0	1834.0144917842335	0.019893078734082976	29	19	1	1	0	0	0	0	0	0	0	0	0	2	2	0	0	0	0	0	0	0	0	0	0	0	0	0	0	0	0	0	0	0	0	0	0	0	0	0	0
1242	2	176.0	43.0	609.312595831587	71262.4848275966	258.0	887.8149865073029	0.03313089571704584	21	64	0	0	0	1	0	0	0	0	0	0	0	3	2	0	0	0	1	0	0	0	0	1	0	0	0	0	0	0	0	0	0	0	0	0	0	0	0	0	0
1243	1	164.0	104.0	1392.2260867446753	46377.83163132961	230.0	3149.175905816631	0.030251500898703494	21	19	1	0	0	0	0	1	0	0	0	1	0	3	1	0	0	0	0	0	0	0	0	1	0	0	0	0	0	0	0	0	0	0	0	0	0	0	0	0	0
1244	1	165.0	51.0	3437.313774062936	46318.63103867239	116.0	2539.3666266529526	0.023989366580995576	21	63	1	0	1	0	0	0	0	0	0	0	0	3	1	0	0	0	0	0	0	1	0	1	0	1	0	0	0	0	0	0	0	0	0	0	0	0	0	0	0
1245	1	164.0	54.0	1326.6616891113722	150607.89699822705	57.0	3666.5786939998225	0.060680102224869054	21	26	1	0	0	0	0	1	0	0	0	0	0	1	2	0	0	0	0	0	0	0	0	0	0	0	0	0	0	0	1	0	0	0	0	0	0	0	0	0	0
1246	1	170.0	33.0	2156.320391571826	82196.18868994838	106.0	2857.9831408782397	0.03278369974539658	28	23	1	0	1	1	0	0	0	0	0	0	0	3	1	0	0	0	0	0	0	0	0	1	0	0	0	0	0	0	0	0	0	0	0	1	0	0	0	0	0
1247	1	180.0	33.0	429.0416947990126	296896.76640353084	204.0	9747.500110068479	0.00587562645700151	26	22	1	0	1	1	0	0	0	0	0	1	0	3	1	0	0	0	0	0	0	0	0	0	0	0	0	0	0	0	0	0	0	0	0	0	0	1	0	0	0
1248	2	164.0	93.0	498.7742617721262	247485.2299862292	215.0	2478.636209985235	0.032111067275272624	21	23	1	0	0	0	0	1	0	0	0	0	0	3	2	0	0	0	0	0	0	0	0	0	0	0	0	0	0	0	0	0	0	0	0	0	0	0	0	0	0
1249	2	186.0	46.0	537.0184475710819	99515.1669893887	215.0	1766.2784486831974	0.03137121976509741	31	13	0	0	0	0	0	0	0	0	0	0	0	3	1	0	0	0	0	0	0	0	0	0	0	0	0	0	0	0	0	0	0	0	0	1	0	0	0	0	0
1250	2	163.0	42.0	986.1301093949073	51118.5699599546	237.0	8110.5904163273535	0.020591743984534873	22	49	1	0	1	0	1	1	0	0	0	0	1	3	1	0	0	0	0	0	0	0	0	0	0	0	0	0	0	0	0	0	0	0	0	0	0	0	0	0	0
1251	2	162.0	68.0	267.3427046056388	420430.67996598664	164.0	13450.979160649214	0.03316946634455366	28	26	1	0	0	1	0	1	0	0	0	0	0	2	1	0	0	0	0	0	0	0	0	0	0	0	0	0	0	1	0	0	0	0	0	0	0	0	0	0	0
1252	2	157.0	43.0	1611.578745829931	62038.38011112956	141.0	1907.4065591681435	0.011548576127746348	22	26	1	0	0	0	0	1	0	0	0	0	0	3	1	0	0	0	0	0	0	0	0	0	0	0	0	0	0	0	0	0	0	0	0	0	0	0	0	0	0
1253	2	150.0	62.0	1060.2322242667597	109822.75428742498	132.0	781.6310730798066	0.031052882109581716	21	20	1	0	0	0	0	0	0	0	0	0	0	3	1	0	1	0	0	0	0	0	0	1	1	0	0	0	0	0	0	0	0	0	0	0	0	0	0	0	0
1254	2	168.0	28.0	454.0360116368281	157902.45009268576	87.0	35.70930795311642	0.0319469547464949	21	51	1	0	0	1	0	0	0	0	0	0	0	3	1	0	0	0	0	0	0	0	0	0	0	0	0	0	0	0	0	0	0	0	0	0	0	0	0	0	0
1255	1	158.0	70.0	837.5123498528006	421499.27128529025	230.0	2063.9390473193985	0.05032861498303376	21	56	0	0	0	1	0	1	0	0	0	0	0	2	3	0	0	0	0	0	0	0	0	0	1	0	0	0	0	0	0	0	0	0	0	0	0	0	0	0	0
1256	1	161.0	57.0	667.6506503419997	205111.63482525494	178.0	2635.8913821263504	0.023646187141403197	21	68	0	0	0	1	0	0	0	0	0	0	0	1	1	1	0	0	0	0	0	0	0	0	0	0	0	0	0	0	0	0	0	0	0	0	0	0	0	0	0
1257	2	148.0	70.0	2302.5320571853567	60680.677714695536	189.0	2977.1740760447033	0.027265653528697656	21	81	1	0	0	1	0	0	0	0	0	0	0	1	1	0	0	0	0	0	0	0	0	0	1	0	0	0	0	0	0	0	0	1	0	0	0	0	0	0	1
1258	1	177.0	65.0	2439.6923629152134	65576.95227216074	238.0	1825.1146700510212	0.025401663447679496	21	29	1	0	1	0	0	0	0	0	0	0	0	3	1	0	0	0	0	0	0	0	0	0	0	0	0	0	0	0	0	0	0	0	0	0	0	0	0	0	0
1259	2	175.0	76.0	1872.8566819838438	98843.91760412746	318.0	6184.589505628195	0.03515100492945161	19	16	1	0	0	0	0	0	0	0	0	0	0	3	1	0	0	0	1	0	0	0	0	1	1	0	0	0	0	0	0	0	0	0	0	0	0	0	0	0	0
1260	2	172.0	58.0	631.9311994324532	59806.451439668104	120.0	741.977379354732	0.018456177916219802	26	56	1	0	0	1	0	0	0	0	0	0	0	3	1	0	1	0	0	0	0	0	0	0	0	0	0	0	0	0	0	0	0	0	0	0	0	0	0	0	0
1261	2	149.0	63.0	2638.0608840253853	104774.10180878174	276.0	2363.035093331453	0.03488249412318261	21	18	0	0	1	1	0	0	0	0	0	0	0	2	1	0	0	0	0	0	0	0	0	0	0	0	0	0	0	0	1	0	1	0	0	0	0	0	0	0	0
1262	2	154.0	47.0	766.1372244626713	108858.4052616615	300.0	4974.6888025588905	0.03396821706234422	26	52	0	0	0	0	0	0	0	0	0	0	1	3	1	0	0	0	0	0	0	0	0	0	0	0	0	0	0	0	0	0	0	0	0	0	0	0	0	0	0
1263	1	181.0	47.0	1731.30307167492	187102.39404393442	262.0	8346.097712404717	0.020549912898004303	21	39	1	0	1	0	1	0	0	0	0	0	0	2	1	0	0	0	1	1	0	0	0	1	0	0	0	0	0	0	0	0	0	1	0	1	0	0	0	0	0
1264	2	189.0	110.0	860.5224890238045	230738.90858360435	235.0	1694.873222238533	0.023414622865392056	21	62	1	0	1	0	0	0	0	0	0	0	1	3	1	0	0	0	0	0	0	0	0	1	0	0	0	0	0	0	1	0	0	0	0	0	0	0	0	0	0
1265	1	146.0	68.0	412.3340108143687	96238.69485172666	329.0	2392.3370369442614	0.026035033764555075	21	13	1	0	0	1	0	1	0	0	0	0	0	2	1	0	0	0	0	0	0	0	0	0	0	0	0	0	0	0	0	0	0	1	0	1	0	0	0	0	0
1266	2	166.0	50.0	3152.907603886999	162717.0955775853	352.0	678.8756183430003	0.0319394569048859	21	31	1	0	0	1	0	0	0	0	0	0	0	3	1	0	0	0	0	0	0	0	0	0	0	0	0	0	0	0	0	0	0	0	0	0	0	0	0	0	0
1267	2	152.0	62.0	1918.249333913788	52160.71722996594	135.0	2955.7222102670703	0.042445880606331525	21	42	0	0	0	1	0	1	0	0	0	0	0	3	1	0	0	0	0	0	0	0	0	0	0	0	0	0	0	0	1	0	0	0	0	0	0	0	0	0	0
1268	1	175.0	51.0	756.7195214143377	63601.61974354561	13.0	2797.105835269374	0.023223945930152028	31	24	1	0	0	0	0	0	0	0	0	0	1	1	1	0	0	0	1	0	0	0	0	0	0	0	0	0	0	0	0	0	0	0	0	0	0	0	0	0	0
1269	2	176.0	35.0	4623.83170618256	235390.88457010104	75.0	2867.55668362093	0.03710547315462066	22	37	1	0	1	1	0	1	0	0	0	0	0	3	2	0	0	0	0	0	0	0	0	0	0	0	0	0	0	0	0	0	0	1	0	1	0	0	0	0	0
1270	1	174.0	67.0	761.3212067853785	150046.21515914472	317.0	2956.51393845966	0.03298366335500369	21	84	1	0	1	0	1	0	0	0	0	0	1	1	1	0	0	0	0	0	0	0	0	0	0	0	0	0	0	0	0	0	0	0	0	0	0	0	0	0	0
1271	2	171.0	65.0	341.2339777906202	68727.21641931831	275.0	2460.4749445068355	0.025549529098228788	21	13	1	0	1	1	0	1	0	0	0	0	0	3	1	0	0	0	0	0	0	0	0	1	0	0	0	1	0	0	1	0	0	0	0	0	0	0	1	0	0
1272	2	171.0	57.0	1489.0111251897908	46825.17707458214	149.0	2695.53165243673	0.019250957121571006	24	27	1	0	0	0	0	0	0	1	0	1	0	3	2	0	0	0	0	0	0	0	0	0	0	0	0	1	0	0	0	0	0	0	0	0	0	0	0	0	0
1273	2	161.0	53.0	2583.9689626846757	31820.70505371679	295.0	1080.0035250466049	0.026327327128196618	19	57	1	0	0	0	0	0	0	0	0	0	1	3	1	0	0	1	1	0	0	0	0	0	0	1	0	0	0	0	0	0	0	0	0	0	0	0	0	1	0
1274	2	166.0	66.0	230.37429448567497	34160.62114831403	17.0	3410.926878629618	0.011307847500443478	27	48	1	0	1	0	0	0	0	0	0	0	0	3	1	0	0	0	0	0	0	0	0	1	0	0	0	0	0	0	0	0	0	0	0	0	0	0	0	0	0
1275	1	170.0	64.0	1633.4586074988156	67965.73905998298	13.0	2452.1365169457536	0.019993335201356294	30	59	1	0	0	1	0	0	0	0	0	0	0	3	2	0	0	0	0	0	0	0	0	1	0	1	0	0	0	0	0	0	1	0	0	0	0	0	0	0	0
1276	2	161.0	62.0	1550.6524059277426	20130.337153075365	252.0	1654.9667131245553	0.02773981156095063	21	48	1	0	0	1	0	1	0	1	0	0	0	3	1	0	1	0	0	0	0	0	0	1	0	0	0	0	0	0	0	0	0	0	0	0	0	0	0	0	0
1277	2	151.0	51.0	868.5022127076752	46350.30819677406	266.0	2456.868324971473	0.017386110900413546	21	35	1	0	1	0	0	0	0	0	0	0	0	3	1	0	0	0	0	0	0	0	0	0	0	1	0	0	0	0	0	0	0	0	0	0	0	0	0	0	0
1278	2	156.0	36.0	976.4777719156311	70108.99467643068	141.0	3119.292966838565	0.002937020103341917	21	35	0	0	0	0	0	0	0	0	0	0	0	3	1	0	0	0	0	0	0	0	0	1	0	0	0	0	0	0	0	0	0	0	0	0	0	0	0	0	0
1279	2	164.0	47.0	3342.6372027426273	99374.90113768082	80.0	10262.572625360139	0.015672295924709496	21	38	0	1	1	0	0	1	0	0	0	0	0	3	1	0	0	0	0	0	0	0	0	1	0	0	0	0	0	0	0	0	0	0	0	1	0	1	0	0	0
1280	1	175.0	36.0	1027.7514101695435	154326.36879152057	303.0	2459.1507039001517	0.026625420517269266	21	14	1	0	0	0	0	1	0	0	0	0	0	3	1	0	0	0	0	0	0	0	0	0	0	0	0	1	0	0	0	0	0	0	0	0	0	0	0	0	0
1281	2	167.0	99.0	1668.1339214054296	172319.01935588964	352.0	3277.988706667208	0.021274575958388407	21	33	1	0	1	1	0	0	0	0	0	0	0	3	1	0	1	0	0	0	0	0	1	0	0	0	0	0	0	0	0	0	0	0	0	0	0	0	0	0	0
1282	1	157.0	45.0	1960.1040815014603	55653.631769807835	117.0	2664.783540795501	0.03231371337552902	21	19	1	0	0	0	1	1	0	0	0	0	0	3	3	0	0	0	0	0	0	0	0	0	1	0	0	0	0	0	0	0	0	0	0	0	0	0	0	0	0
1283	2	160.0	71.0	810.5955092398506	206924.68818097934	223.0	2325.1903897198226	0.029293451533770547	27	51	1	0	0	0	1	1	0	0	0	0	0	3	1	0	1	0	0	0	0	0	0	0	0	0	0	0	0	0	0	0	0	0	0	0	0	0	0	0	0
1284	2	158.0	56.0	843.6855836027682	213915.11021859376	89.0	1669.8068964482873	0.023231175182688784	27	28	1	1	1	1	1	0	1	0	0	0	0	1	1	0	0	0	0	0	0	0	0	0	0	0	0	0	0	0	0	0	0	0	0	0	0	0	0	0	0
1285	1	181.0	60.0	2059.948178451225	80838.92016302265	327.0	489.630938996759	0.017873938924800572	30	79	0	0	0	0	0	1	0	0	0	0	0	3	1	0	0	0	0	0	0	0	0	0	0	0	0	0	0	0	0	0	0	0	0	0	0	0	0	0	0
1286	1	182.0	49.0	1667.2073185577656	41062.247524811195	192.0	5118.895563504573	0.02594793506658233	21	18	1	1	1	0	0	0	0	0	0	0	0	1	3	0	0	0	0	1	0	0	0	1	1	0	0	0	0	0	0	0	0	0	0	1	0	0	0	0	0
1287	2	180.0	82.0	3536.4344298731903	98800.15653827379	85.0	4566.986623302582	0.029697592981126557	21	47	0	0	0	0	1	1	0	0	0	0	0	3	1	0	1	0	1	0	0	0	0	0	0	0	0	0	0	0	0	0	0	0	0	0	0	1	0	0	0
1288	2	171.0	60.0	557.9208864223077	196201.84099909116	272.0	3817.523057917988	0.028710503176585023	26	60	1	0	0	0	0	0	0	0	1	0	1	3	2	0	0	0	0	0	0	0	0	0	0	0	0	0	0	1	1	0	0	0	0	0	0	0	0	0	0
1289	2	166.0	33.0	855.087873005152	9500.469249552883	352.0	2535.3254206642614	0.014488282423940374	29	70	1	1	0	0	0	1	0	0	1	0	0	2	1	0	0	0	0	0	0	0	0	1	0	0	0	0	0	0	0	0	0	1	0	1	0	0	0	0	0
1290	2	168.0	78.0	2011.1078176541776	110008.04140322589	202.0	2094.0890425532107	0.02453313861904082	21	18	1	0	1	0	1	1	0	0	0	0	0	2	1	0	1	0	0	0	0	0	0	0	0	0	0	0	0	1	0	0	0	0	0	0	0	0	0	0	0
1291	2	181.0	35.0	2890.768126865276	225401.20127964392	252.0	2241.029106812477	0.028223783400902917	22	13	0	0	0	0	0	0	0	0	0	0	0	3	2	0	0	0	0	0	0	0	0	0	0	0	0	0	0	0	0	0	0	0	0	0	0	0	0	0	0
1292	2	166.0	50.0	4283.671148390026	160608.73677477337	155.0	2298.14698358446	0.024195609875641046	21	57	1	0	0	0	0	0	0	0	0	0	0	2	1	0	0	0	0	0	1	0	0	0	0	0	0	0	0	0	0	0	0	0	0	0	0	1	0	0	0
1293	2	166.0	48.0	427.92109245707184	103084.27100029506	352.0	2739.6546582093624	0.02136816661595815	21	34	1	0	1	0	1	0	0	0	0	1	0	3	1	0	0	0	0	0	0	0	0	1	0	0	0	0	0	0	0	0	0	0	0	0	0	0	0	0	0
1294	1	139.0	72.0	1167.1489552625233	80131.71806055913	326.0	2697.646981197044	0.0274944814172531	21	23	1	1	1	0	0	1	0	0	1	0	0	2	1	0	0	0	0	0	0	0	0	0	0	1	0	0	0	0	0	0	0	0	0	0	0	0	0	0	0
1295	2	164.0	46.0	1174.3696698593562	84164.95342145606	314.0	2505.2175079920203	0.010451515054474973	21	13	0	0	0	1	0	0	0	0	0	0	0	2	1	0	1	0	0	0	0	0	0	0	0	0	0	0	0	0	0	0	0	0	0	0	0	0	0	0	0
1296	2	154.0	65.0	760.0889789565298	87040.57063795502	243.0	2616.3263512005806	0.0305319100227789	21	43	1	0	1	1	0	0	0	0	0	0	0	1	1	0	0	0	0	0	0	0	0	0	0	0	0	0	0	0	0	0	0	0	0	0	0	0	0	0	0
1297	2	147.0	50.0	1949.9573819864227	125212.16841484267	322.0	1921.6093436933343	0.032426123618223085	21	65	0	0	1	1	0	1	0	0	0	0	0	3	2	0	0	0	0	0	0	0	0	0	0	0	0	0	0	0	0	0	1	0	0	0	0	0	0	0	0
1298	2	154.0	38.0	422.3415381421614	80053.53487611617	304.0	6939.940891676761	0.03349467004520222	28	74	0	0	0	1	1	1	0	0	0	0	0	1	1	0	0	0	0	0	0	0	0	0	0	0	0	0	0	0	1	0	0	1	0	0	0	0	0	0	0
1299	2	185.0	44.0	1535.8168380650084	90901.07264789977	138.0	1110.203018293367	0.025263383738719693	22	67	1	0	1	0	0	1	0	0	0	0	0	3	2	0	0	0	0	0	0	0	0	0	0	0	0	0	0	0	0	0	0	0	0	0	0	0	1	0	0
1300	1	177.0	61.0	463.93965636697834	254553.21082080074	13.0	6793.095348726593	0.021171438107048957	23	60	0	0	1	0	0	1	0	0	0	0	0	3	1	0	0	0	0	0	0	0	0	0	0	0	0	0	0	0	0	0	0	0	0	0	0	0	0	0	0
1301	2	149.0	40.0	461.17051427052445	111769.00888687154	352.0	2191.5826570011695	0.030311677579799183	27	30	1	0	0	1	1	1	0	0	0	0	0	3	1	0	0	0	0	0	0	0	0	0	0	0	0	0	0	0	1	0	0	0	0	0	0	0	0	0	0
1302	2	181.0	48.0	823.5784853229105	84782.41987831367	206.0	3047.0666504140554	0.029266666221644606	21	17	1	0	0	0	0	1	0	0	0	0	0	3	1	0	1	0	0	0	0	0	0	0	1	0	0	0	0	1	0	0	0	0	0	0	0	0	1	0	0
1303	2	174.0	40.0	1395.7586246205276	18371.80428151064	199.0	2848.022374565204	0.020728874593357975	21	26	1	0	0	0	0	1	0	0	0	0	0	3	1	1	0	0	0	0	0	0	0	0	0	0	0	0	0	0	1	0	0	0	0	0	0	0	0	0	0
1304	2	180.0	67.0	507.34038210933005	10188.565505525792	196.0	6246.260060553563	0.02954636391276947	21	19	0	1	1	0	0	0	0	0	0	0	0	2	3	0	1	0	1	0	0	0	0	0	0	0	0	0	0	0	0	0	0	0	0	0	0	0	0	0	0
1305	1	172.0	44.0	1469.0939192582218	201490.98309570813	201.0	9515.03879506972	0.013871332930030407	21	59	0	0	0	0	1	1	0	0	0	0	0	3	2	0	1	0	0	0	0	1	0	0	0	0	0	0	0	0	1	0	0	0	0	0	0	0	1	0	0
1306	2	157.0	52.0	1384.6370123906786	170083.02623310807	136.0	3110.6695619308784	0.029096365411476914	24	87	1	0	1	1	1	1	0	0	0	0	0	3	2	0	0	0	0	0	0	0	0	1	0	0	0	0	0	1	0	0	0	0	0	0	0	0	0	0	0
1307	2	157.0	56.0	775.5822647506916	27828.08308484328	84.0	3474.016958930343	0.014266393641673474	23	13	1	0	0	0	0	0	0	0	0	0	0	3	1	0	1	0	0	0	0	0	0	1	0	0	0	0	0	0	1	0	0	0	0	0	0	0	0	0	0
1308	2	150.0	49.0	792.7664147698763	149553.50078409378	59.0	1656.797475305498	0.03019691229195521	21	69	1	0	1	0	1	1	0	0	0	1	0	3	3	0	0	1	1	0	0	0	0	1	0	0	0	0	0	0	0	0	0	0	1	0	0	0	0	0	0
1309	2	148.0	37.0	1978.7922448494655	134027.14749969	122.0	2517.7888332100883	0.03150343593406538	21	68	1	0	0	1	1	1	0	0	0	0	0	3	1	0	0	0	0	0	0	0	0	1	0	0	0	0	0	0	0	0	0	0	0	0	0	0	0	1	0
1310	2	189.0	43.0	1207.093474807645	41821.46460586984	352.0	6564.403293273296	0.027097744813023145	21	25	1	0	1	0	0	0	0	0	0	0	0	2	2	0	0	0	0	0	0	0	0	0	0	0	0	0	0	0	0	0	0	0	0	0	0	0	0	0	0
1311	1	165.0	47.0	2958.2275988144393	107514.32105158607	177.0	2845.0993166383187	0.024140198679173684	21	67	1	0	0	0	0	0	0	0	0	0	0	3	2	0	0	0	0	0	0	0	0	0	0	0	0	0	0	0	0	0	0	0	0	1	0	0	0	0	0
1312	2	152.0	36.0	1671.4472228286006	34763.635758118144	222.0	3565.8000050148426	0.018318298065739636	21	13	1	0	0	0	1	1	0	0	0	0	0	3	1	0	0	1	0	0	0	0	0	0	0	0	0	0	0	0	1	0	0	0	0	0	0	1	0	0	0
1313	1	181.0	67.0	1630.7547942594088	283602.7716692155	338.0	2625.1899270491867	0.015842225292772266	21	32	1	0	0	0	1	0	0	0	0	0	0	3	1	0	0	0	0	0	0	0	0	0	0	0	0	0	0	0	0	0	0	0	0	0	0	1	0	0	0
1314	2	164.0	82.0	1717.3679628400564	109608.83568724107	202.0	3267.781365345122	0.014380911448811224	31	23	1	0	0	0	0	0	0	0	0	0	1	3	1	0	0	0	0	0	0	0	0	0	0	1	0	0	0	0	0	0	0	0	0	0	0	0	0	0	0
1315	2	177.0	32.0	878.2850711508095	357573.3485284274	309.0	2272.5114231448333	0.011500201197471499	21	77	0	0	1	0	1	1	0	0	0	0	0	3	1	0	0	0	0	0	1	0	0	0	0	0	0	0	0	0	1	0	0	0	0	0	0	1	0	0	0
1316	1	164.0	57.0	2834.9670551670333	47328.30462689097	237.0	2499.479238702883	0.0251202516197076	21	56	1	0	0	0	1	1	0	0	0	0	0	1	1	0	0	0	0	0	0	0	0	1	0	0	0	0	0	0	0	0	0	0	0	0	0	0	0	1	0
1317	2	165.0	49.0	2349.4453549802306	130661.3745057759	205.0	3220.521048603996	0.029425790542131562	21	70	1	0	0	0	1	1	0	0	0	0	0	3	1	0	0	0	0	0	0	0	0	0	0	0	0	0	0	0	1	0	0	0	0	0	0	0	0	0	0
1318	1	136.0	38.0	549.126921349934	72169.72935161088	149.0	2560.7144860997078	0.019894778657976356	30	21	1	0	0	1	0	1	0	0	0	0	0	1	1	0	0	0	0	0	0	0	0	1	0	0	0	0	0	0	0	0	0	0	0	0	0	0	0	1	0
1319	2	180.0	33.0	843.6743517562375	181816.59615745133	256.0	6202.21358228652	0.014766117558885173	28	38	1	0	1	0	0	1	0	0	0	0	0	3	2	0	0	0	0	0	0	0	0	1	0	0	0	0	0	0	0	0	0	0	0	0	0	0	0	0	0
1320	1	153.0	124.0	1832.6407990159669	1430903.7230246924	162.0	3140.9579655896277	0.02835571329233804	21	51	0	1	1	0	0	0	0	0	0	0	0	3	2	0	0	0	0	0	0	0	0	1	0	0	0	0	0	0	0	0	0	1	0	0	0	0	0	1	0
1321	1	139.0	36.0	555.4959868571614	74667.97755481799	316.0	2600.67675860801	0.03240243243973249	21	39	1	0	0	0	0	0	0	0	0	0	0	2	1	0	0	0	0	0	0	0	0	1	0	0	0	0	0	0	0	0	0	0	0	0	0	0	0	0	0
1322	2	153.0	50.0	1187.5708810158958	338371.133081074	260.0	3058.587991719477	0.014969658274164143	27	84	1	1	0	0	0	1	0	0	0	0	0	2	1	0	0	0	0	0	0	0	0	0	0	0	0	0	0	0	1	0	0	0	0	0	0	0	0	0	0
1323	2	171.0	71.0	1461.4783274808758	77361.12949626414	279.0	2742.672281892477	0.0223512307385674	21	64	1	0	0	1	0	0	0	0	0	0	0	3	1	0	0	0	0	0	0	0	0	0	0	0	0	0	0	0	0	0	0	1	0	0	0	0	0	1	0
1324	2	166.0	51.0	2075.425874933937	15121.608555302446	161.0	1408.9473778982276	0.02444563307142834	27	62	0	2	0	0	0	0	0	0	0	0	0	3	1	0	0	0	0	0	0	0	0	1	0	0	0	0	0	0	0	0	0	0	0	1	0	0	0	0	0
1325	1	187.0	88.0	6707.438369945007	95818.44420003265	248.0	6378.814176004094	0.01706217504858484	21	55	0	0	0	1	0	1	0	1	0	0	1	3	1	0	0	0	0	0	0	0	0	0	1	0	0	0	0	0	1	0	0	0	0	0	0	0	0	0	0
1326	2	154.0	42.0	3176.587300910999	130364.1529596567	352.0	7112.672225761931	0.02751323720553725	21	26	1	0	1	0	1	1	0	0	0	0	0	2	1	0	0	0	0	0	0	0	0	1	0	0	0	0	0	0	0	0	0	0	0	0	0	1	0	0	0
1327	1	156.0	47.0	263.7139299336704	5660.9120605101	124.0	1444.903606558162	0.034101613664376834	21	24	0	0	0	0	0	0	0	0	0	0	0	3	1	0	0	0	1	0	0	0	1	0	0	0	0	0	0	0	0	0	0	1	0	0	0	0	0	0	0
1328	1	177.0	38.0	702.581930839357	61986.59895442512	228.0	124.47347181810574	0.021455961451749578	21	59	1	0	1	0	0	1	0	0	0	0	0	3	1	0	0	0	0	0	0	0	0	0	0	0	0	0	0	0	0	0	0	0	0	0	0	0	0	0	0
1329	1	163.0	50.0	2015.802259576169	231966.21828442463	296.0	1322.4048900466528	0.026727778240899197	21	13	1	1	1	0	0	1	0	0	0	0	0	3	2	0	1	0	0	0	0	0	0	0	0	0	0	0	0	0	0	0	0	0	0	0	0	0	0	0	0
1330	2	160.0	42.0	644.5559288160406	84650.51835175283	239.0	3428.147606857403	0.03153901389873319	22	15	1	1	1	0	0	1	0	0	0	1	1	3	1	1	0	0	0	0	0	0	0	0	0	0	0	0	0	0	0	0	0	0	0	0	0	0	0	0	0
1331	2	131.0	41.0	431.53805585153987	230795.89787288956	169.0	3321.205417273546	0.02099172671399712	19	22	1	1	1	0	0	1	0	0	0	0	1	3	2	0	0	0	0	0	0	0	0	0	0	0	0	0	0	0	0	0	0	0	0	0	0	0	0	0	0
1332	1	153.0	43.0	594.1789472518401	64455.69316961632	282.0	2469.916639223921	0.02978421922004012	27	66	0	0	0	0	1	0	0	0	0	0	0	3	1	0	0	0	0	0	0	0	0	1	0	0	0	0	0	1	0	0	0	0	0	0	0	0	0	0	0
1333	1	164.0	46.0	1896.369303514923	71549.64481332694	237.0	1882.2267064675013	0.03412354090630582	26	23	1	1	0	0	0	0	0	0	0	0	0	3	1	0	0	1	1	0	0	0	0	0	0	0	0	0	0	0	1	0	0	0	0	0	0	0	0	0	0
1334	2	155.0	40.0	211.31415448648676	167939.23659041978	77.0	2689.342795720282	0.03593345811479773	21	17	0	0	0	0	0	0	0	0	0	0	0	3	1	0	0	0	0	0	0	0	0	1	0	0	0	0	0	0	0	0	1	0	0	0	0	0	0	0	0
1335	2	185.0	76.0	227.60031075389884	82632.85686892166	119.0	2778.007552754636	0.06742086277411255	21	18	0	1	1	0	0	1	0	0	0	0	0	3	2	0	0	0	1	0	0	0	0	0	0	0	0	0	0	0	0	0	0	0	0	0	0	0	0	0	0
1336	1	165.0	63.0	576.3346043653048	226074.93272728974	107.0	1388.6452221035788	0.02847195479688213	21	13	1	0	0	1	0	0	0	0	0	0	0	1	1	0	0	0	0	0	0	0	0	0	0	0	0	0	0	0	0	0	0	0	0	0	0	0	0	0	0
1337	2	158.0	85.0	782.8696815985182	36546.87808273447	126.0	2608.672605316154	0.014142572852307887	21	72	1	0	0	0	0	0	0	0	0	0	0	3	1	0	0	0	0	0	0	0	0	0	0	1	0	0	0	0	0	0	0	0	0	0	0	0	0	0	0
1338	1	168.0	52.0	1559.7521432419494	11085.836226891504	164.0	2710.0382954578236	0.02302548437092347	21	53	1	0	0	0	0	0	0	0	0	0	0	3	2	0	0	0	0	0	0	0	0	1	0	0	0	0	0	0	0	0	0	0	0	0	0	0	0	0	0
1339	2	173.0	49.0	644.182725551248	43038.56340437774	283.0	2550.7788413158232	0.02261944510999879	21	14	0	1	0	0	0	1	0	1	0	0	0	2	1	0	0	0	0	0	0	0	0	0	0	0	0	0	0	0	0	0	0	1	0	0	0	0	0	0	0
1340	2	167.0	34.0	641.168001281423	151708.5963340444	332.0	2051.9031146907414	0.03246637145586381	21	37	1	0	0	0	0	0	0	0	0	0	0	3	1	0	0	0	0	0	0	0	0	0	0	0	0	0	0	0	0	0	0	0	0	0	0	0	0	0	0
1341	2	151.0	53.0	1350.4490449711054	103416.02409035711	102.0	7624.025636945316	0.02221416928173716	23	26	1	0	0	0	0	0	0	0	0	0	0	3	1	0	0	0	0	0	0	0	0	1	0	0	0	0	0	0	0	0	0	0	0	0	0	0	0	0	0
1342	2	164.0	71.0	4083.6485221406806	59826.00154775103	259.0	1880.1022571520177	0.02497079062202967	21	44	0	0	1	0	0	1	0	0	0	0	0	3	2	0	0	0	0	0	0	0	0	1	1	0	0	0	0	0	0	0	0	0	0	0	0	0	0	0	0
1343	1	185.0	56.0	278.9181175544712	118336.60180986158	216.0	1592.5680349095574	0.024897181718994875	27	31	1	1	0	0	0	1	0	1	0	0	0	3	1	1	0	0	0	0	0	0	0	1	0	0	0	0	0	0	0	0	0	0	0	0	0	0	0	0	0
1344	2	164.0	54.0	494.1385297717143	76192.48949180476	161.0	11238.198555536565	0.03318081872152503	21	15	1	0	0	0	0	0	0	0	0	0	0	3	1	0	0	0	0	0	0	0	0	0	0	0	0	0	0	0	1	0	0	0	0	0	0	0	0	0	0
1345	2	165.0	73.0	697.1250753236629	93867.35788526566	105.0	1675.6754936705013	0.02628955517321633	26	13	0	0	0	0	0	0	0	0	0	0	0	1	1	0	0	0	0	0	0	0	0	0	0	0	0	0	0	0	0	0	0	0	0	0	0	0	0	0	0
1346	1	165.0	60.0	640.6743552355896	102897.74131449785	200.0	1392.5442594384472	0.008099983436919082	21	55	1	0	1	0	0	1	0	0	1	0	0	1	2	0	0	0	0	0	0	0	0	0	0	0	0	0	0	0	0	0	0	0	0	0	0	0	0	0	0
1347	2	175.0	54.0	2166.4249161648577	106839.30317890791	150.0	2533.3712217119382	0.018361940746636524	24	13	1	0	1	1	0	1	0	0	0	0	1	3	2	1	0	0	0	0	0	0	0	0	0	0	0	0	0	0	0	0	0	0	0	0	0	0	0	0	0
1348	1	164.0	63.0	1138.5403026226459	135664.52656424994	13.0	2777.935068342501	0.03547162309830539	21	56	1	0	0	1	1	1	0	0	0	0	0	3	1	1	0	0	1	0	0	0	0	0	0	0	0	0	0	0	0	0	0	0	0	0	0	1	0	0	0
1349	2	167.0	39.0	3722.616142083075	66097.24235124642	347.0	4734.77882921315	0.023210839299023827	21	37	1	0	1	0	0	0	0	0	0	0	0	2	1	0	0	0	0	0	0	0	0	1	0	0	0	1	0	0	0	0	0	0	0	0	0	0	0	0	0
1350	2	156.0	43.0	1836.3134498834252	295473.22161596944	78.0	1901.6163667184373	0.028903540754616396	28	13	1	0	1	0	0	1	0	0	0	0	0	3	1	0	0	0	0	0	0	0	0	1	0	0	0	0	0	0	0	0	0	1	0	0	0	0	0	0	0
1351	1	174.0	54.0	1323.210039183974	30356.490128643345	180.0	1553.6406253934895	0.005127977179966553	21	54	1	0	0	0	0	0	0	0	0	0	0	2	1	0	1	0	0	0	0	0	0	1	1	0	0	0	0	0	0	0	0	0	0	0	0	0	0	0	0
1352	1	158.0	97.0	1537.5356192380923	98456.7081873537	214.0	777.7587573714868	0.01903148045083042	21	55	1	0	0	0	0	1	0	0	0	0	0	3	1	0	1	1	0	0	0	0	0	1	0	0	0	0	0	0	0	0	0	0	0	0	0	0	0	0	0
1353	1	168.0	70.0	1207.8286556193377	8480.421251405369	59.0	2951.177613636931	0.004329047231399579	27	74	1	0	0	0	0	0	0	0	1	1	0	3	2	0	0	0	0	0	0	0	0	1	0	0	0	0	0	0	0	0	0	0	0	0	0	0	0	0	0
1354	2	170.0	53.0	242.9004151815576	67723.36781597784	161.0	2896.3761978682055	0.022446451193589113	25	55	1	0	0	1	0	1	1	0	0	0	0	3	1	0	0	0	0	0	0	0	0	0	0	0	0	0	0	0	0	0	0	0	0	0	0	0	0	0	0
1355	1	169.0	39.0	814.0276363785276	83676.74370577344	129.0	3006.9498084970946	0.02796455749533223	21	59	0	0	0	0	0	0	0	0	0	0	0	3	1	0	0	1	0	0	0	0	0	0	0	0	0	0	0	0	0	0	0	0	0	0	0	0	0	0	0
1356	1	146.0	30.0	764.8931806824726	111960.41337552908	294.0	2949.236215463792	0.023469457030446186	21	72	1	0	0	0	0	1	0	0	0	1	0	3	1	0	0	0	0	0	0	0	0	0	0	0	0	0	0	0	1	0	0	1	0	1	0	0	0	0	0
1357	2	184.0	48.0	902.352090333202	489815.2644923117	100.0	11107.009143151168	0.03422499353567955	21	47	1	0	0	0	0	1	0	0	0	0	0	3	1	0	0	0	0	0	0	0	0	0	0	0	0	0	0	0	0	0	0	0	0	0	0	0	0	0	1
1358	2	165.0	54.0	641.2051119094873	120423.93045261118	336.0	8564.226681533622	0.02763947153642042	21	70	1	0	0	1	0	0	0	0	0	0	0	3	1	0	0	0	1	0	0	0	0	1	0	1	1	1	0	0	0	0	0	0	0	0	0	0	0	0	0
1359	2	166.0	84.0	1752.7936724864517	156310.76111974398	13.0	2800.117698601855	0.017966210545944557	30	62	1	0	1	0	1	0	0	0	0	0	0	3	2	1	0	0	0	0	0	0	0	0	0	0	0	0	0	0	0	0	0	0	0	0	0	0	0	0	0
1360	2	171.0	49.0	1575.114828151633	167033.75200793525	352.0	3291.1109454194484	0.04137194910498253	21	40	1	0	0	0	0	0	0	0	0	0	1	1	1	0	0	0	1	0	0	0	0	1	0	1	0	0	0	0	0	0	0	0	0	0	0	0	0	1	0
1361	2	149.0	80.0	2574.496119319605	95305.51691248278	13.0	3002.679308551253	0.029859916407764794	23	58	0	0	0	1	0	1	0	0	0	0	1	1	3	0	0	0	1	0	0	0	0	1	0	0	0	0	0	0	0	0	0	0	0	1	0	0	0	0	0
1362	1	166.0	42.0	1925.993833249831	26625.333814869264	167.0	2577.991697765646	0.006941433634649179	21	44	1	0	0	0	1	0	0	0	0	0	0	1	2	0	0	0	0	0	0	0	0	0	0	0	0	0	0	0	0	0	0	0	0	0	0	0	0	0	0
1363	1	160.0	84.0	1092.0141595088378	74706.34093675013	302.0	1253.211678247584	0.015168187024734388	21	13	1	0	1	0	0	0	0	0	0	0	1	2	1	0	0	0	0	0	0	0	0	0	0	0	0	0	0	0	0	0	0	0	0	0	0	0	0	0	0
1364	2	172.0	53.0	1567.4532891256424	48432.28169369217	352.0	2664.69905565288	0.06427732977438455	23	39	1	1	0	0	0	0	0	0	0	0	0	1	1	0	0	0	0	0	0	0	0	0	1	0	0	0	0	0	0	0	0	0	0	0	0	0	1	0	0
1365	2	171.0	28.0	1715.8762554183097	104234.53580487445	294.0	3698.4041668449718	0.015289349264356315	21	20	1	0	0	0	1	0	1	1	0	0	0	1	1	0	0	1	0	0	0	0	0	1	0	0	0	0	0	0	0	0	0	0	0	0	0	0	0	0	0
1366	2	173.0	58.0	706.6595962746687	180964.22937298444	352.0	3878.486095539993	0.03373166174728571	21	40	1	0	0	0	0	0	0	0	0	0	1	1	3	0	0	0	0	0	0	0	0	0	1	0	0	0	0	0	0	0	0	0	0	0	0	0	0	0	0
1367	1	160.0	54.0	1616.7691792433386	5660.9120605101	249.0	1453.4442064254963	0.009347495977833199	28	28	1	1	1	1	0	1	0	0	0	1	1	1	1	0	0	0	0	0	0	0	0	0	0	0	0	0	0	0	0	0	1	0	0	0	0	0	0	0	0
1368	2	184.0	43.0	1554.7915695858737	141778.1848483703	174.0	1895.3691864518282	0.024340973653415574	21	38	0	0	0	0	1	1	0	0	0	0	0	3	1	0	1	0	0	0	0	0	0	1	1	0	0	0	0	0	0	0	0	0	0	0	0	0	0	0	0
1369	2	166.0	99.0	415.31136083526496	43556.2327297719	142.0	2134.06195570921	0.03702917096376321	21	60	1	0	1	0	0	1	0	0	0	0	0	1	3	0	1	0	1	0	0	0	0	0	0	0	0	0	0	0	0	0	0	0	0	0	0	0	0	0	0
1370	1	154.0	44.0	515.2496551142858	53368.408594404966	303.0	2011.4340113315852	0.013026921313856552	26	13	0	0	0	0	0	1	0	0	0	0	0	1	3	0	0	0	0	0	0	0	0	0	0	0	0	0	0	0	0	0	0	1	0	0	0	0	0	0	0
1371	2	167.0	77.0	548.2957507267674	86713.96536086506	352.0	2184.559669511082	0.027227060486468398	26	13	1	0	1	0	0	1	0	0	0	0	0	3	2	0	0	0	0	0	0	0	0	1	0	0	0	0	0	0	0	0	0	0	0	0	0	0	0	0	0
1372	2	168.0	62.0	818.2071542887647	131304.74492983246	97.0	4695.89745175353	0.01712657334588714	21	64	0	1	0	0	0	0	1	0	0	0	0	2	1	1	1	0	0	0	0	0	0	0	0	0	0	0	0	0	1	0	0	0	0	0	0	0	0	0	0
1373	1	162.0	36.0	1491.192343187942	35618.281804256585	274.0	2225.7463365484255	0.009751710857630273	21	13	0	0	1	0	0	0	0	0	0	0	0	3	1	0	0	0	0	0	0	0	0	1	0	0	0	1	0	0	0	0	0	0	0	0	0	0	0	0	0
1374	2	147.0	35.0	885.3566928530126	5660.9120605101	303.0	2758.1209022518437	0.03404464380737743	21	27	1	0	1	0	0	1	0	1	0	0	0	3	1	0	0	0	0	0	0	0	0	0	0	0	0	0	0	0	0	0	0	0	0	0	0	0	0	0	0
1375	2	153.0	53.0	347.5160150610345	71877.95600432032	13.0	11177.036878958263	0.026526840673147523	21	28	0	0	0	0	0	1	0	0	0	0	0	3	3	0	0	0	0	0	0	0	0	0	0	0	0	0	0	0	1	0	0	0	0	0	0	0	0	0	0
1376	2	131.0	79.0	1058.5021209669937	63401.37467635627	139.0	2910.5705018771864	0.017425531896140326	21	30	1	0	0	1	0	0	0	0	0	0	0	3	1	0	0	0	0	0	0	0	0	1	0	0	0	0	0	0	0	0	0	0	0	0	0	0	0	0	0
1377	2	166.0	71.0	891.6954165978096	53530.276994279106	226.0	3065.667942676938	0.024213195058362905	26	56	0	0	0	0	1	0	0	0	0	1	0	1	1	0	0	0	0	1	0	0	0	0	0	0	0	0	0	0	0	0	0	0	0	0	0	0	0	1	0
1378	2	166.0	42.0	1943.0716350806906	78584.59135443282	325.0	1000.6842368720573	0.02876235766552318	21	16	0	0	0	1	0	0	0	0	0	0	0	3	2	0	0	0	0	0	0	0	0	1	0	0	0	0	0	0	0	0	0	0	0	0	0	0	0	0	0
1379	2	187.0	51.0	2745.9852053688287	158144.86880759837	331.0	2611.8494386903812	0.026424607646573183	27	23	1	0	0	0	0	0	0	0	0	0	0	2	2	1	0	0	0	0	0	0	0	0	0	0	0	0	0	0	0	0	0	1	0	1	0	0	0	1	0
1380	1	148.0	64.0	975.7158320015375	56572.582976482794	218.0	145.00424152851087	0.019929619738709242	21	24	1	0	1	1	0	1	0	0	0	0	0	3	1	0	0	0	0	0	0	0	0	0	0	0	0	0	0	0	0	0	0	0	0	0	0	0	0	0	0
1381	2	142.0	60.0	686.0742737695521	34953.37637002936	332.0	1280.1934806331187	0.024357253532132195	21	67	1	1	0	0	1	1	0	0	0	0	0	1	2	0	0	0	0	0	0	0	0	1	0	0	0	0	0	0	0	1	0	0	0	0	0	0	0	0	0
1382	1	170.0	99.0	1974.7134795907623	59887.15636425124	30.0	2464.318206137709	0.00380325305118232	22	52	0	0	1	0	0	1	0	0	0	0	0	3	1	0	0	0	0	0	0	0	0	1	0	0	0	0	0	0	0	0	0	0	0	0	0	0	0	0	0
1383	2	159.0	66.0	670.0609678603385	62861.0772374903	13.0	7435.084492916985	0.02293204751214828	21	37	1	0	1	0	0	0	0	0	0	0	0	3	2	0	0	0	0	0	0	0	0	0	0	0	0	0	0	0	0	0	0	0	0	0	0	0	0	0	0
1384	1	171.0	79.0	2285.6708522320487	166774.91304474865	222.0	6624.641505731832	0.016050090849782952	26	56	1	0	0	0	0	1	0	0	0	0	0	3	1	1	0	0	0	0	0	0	0	0	0	0	0	0	0	0	0	0	0	1	0	0	0	0	0	0	0
1385	2	169.0	75.0	891.6932437228052	112811.01640961833	108.0	2606.36158464405	0.018598931417821984	21	13	1	0	0	1	0	1	0	0	0	0	1	1	1	0	0	0	0	0	0	0	0	0	0	0	0	0	0	0	0	0	0	0	0	1	0	0	1	0	0
1386	1	177.0	60.0	589.1732133873562	139250.16396894382	135.0	999.4391910859716	0.017692006156179163	30	13	1	0	1	1	0	0	0	0	0	0	0	2	1	0	0	0	1	0	0	0	0	0	0	0	0	0	0	0	0	0	0	0	0	0	0	0	0	0	0
1387	2	169.0	35.0	702.9352166203257	133064.6075601057	141.0	4.85804389334697	0.029332248744403912	21	51	0	0	1	1	0	0	0	0	0	0	0	2	1	0	0	0	1	0	0	0	0	0	0	0	0	0	0	0	0	0	0	0	0	0	0	0	0	0	0
1388	2	178.0	53.0	717.9594569884205	43635.69839833437	276.0	2213.530952996569	0.02376787793919794	21	25	1	1	1	1	0	1	0	0	0	0	0	3	1	0	0	0	1	0	0	0	0	0	0	0	0	0	0	0	0	0	0	0	0	1	0	1	0	0	0
1389	2	154.0	71.0	1286.4302823153896	262817.23034290137	74.0	1610.9407532591185	0.020258840221708138	21	13	0	1	0	0	0	0	0	0	0	0	0	3	2	0	0	0	0	0	0	0	0	1	1	1	0	0	0	0	0	0	0	0	0	0	0	0	0	0	0
1390	1	182.0	42.0	1739.4285708666584	206725.03226241563	197.0	1500.8052092953992	0.020941745025852023	21	23	1	0	1	0	0	0	0	0	0	0	0	2	1	0	0	0	1	0	0	0	0	0	0	0	0	0	0	0	0	1	0	0	0	0	0	0	0	1	0
1391	1	164.0	50.0	1581.0713784134068	113791.15516746748	321.0	2401.5091152497635	0.024714186703667134	27	55	1	1	1	0	0	0	0	0	0	0	0	3	1	0	0	0	0	0	0	0	0	1	0	0	0	0	0	0	0	0	0	0	0	0	0	0	0	1	0
1392	2	176.0	57.0	1260.767899934359	30815.209383114954	321.0	2781.3877585081636	0.02914195618013586	17	19	1	0	0	0	0	1	0	0	0	0	0	3	1	0	0	0	0	0	0	0	0	0	0	0	0	0	0	0	0	0	1	0	0	0	0	0	0	0	0
1393	2	150.0	32.0	1186.514861113834	54099.56315154896	185.0	2622.532648978668	0.038790344837687306	26	54	0	0	0	0	0	1	0	0	0	0	0	3	3	0	0	0	0	0	0	0	0	0	0	0	0	0	0	0	0	0	0	1	0	0	0	0	0	0	0
1394	2	159.0	73.0	1419.8703353515123	407546.708762988	197.0	1758.926881192406	0.009965433481630325	21	47	1	0	0	0	0	0	0	0	0	0	0	1	1	0	1	1	0	0	0	0	0	0	0	0	0	0	0	0	0	1	0	0	0	0	0	0	0	0	0
1395	2	160.0	35.0	1355.255225990607	58414.20055987371	117.0	2784.1914491691496	0.012617865137864611	21	17	1	0	1	0	0	1	0	0	0	0	0	3	1	0	0	0	0	0	0	0	0	1	0	0	0	0	0	0	0	0	0	1	0	0	0	0	0	0	0
1396	2	164.0	86.0	581.2677773641122	49839.671241898424	71.0	8414.859182679134	0.0313820831200369	21	60	1	1	0	0	0	0	0	0	0	0	1	3	1	0	0	0	0	0	0	0	0	1	0	0	0	0	0	0	0	0	0	0	0	0	0	0	0	0	0
1397	2	180.0	78.0	887.4813172508125	238881.37470194494	179.0	2668.624734609427	0.010582059594998958	27	50	1	0	1	0	1	0	0	0	0	0	1	3	1	0	0	0	0	0	0	0	0	0	0	0	0	0	0	0	0	0	0	0	1	0	0	0	0	0	0
1398	1	175.0	54.0	2301.494099716427	59953.364331611425	13.0	3006.0766353469407	0.03655116628674039	21	48	0	1	1	0	0	1	0	0	0	0	0	1	2	0	0	0	0	0	0	0	0	1	0	0	0	0	0	0	0	0	0	0	0	0	0	0	0	0	0
1399	2	170.0	47.0	4342.0562231222875	50399.61441316665	352.0	1547.7034239953311	0.029026896949080873	29	13	1	0	1	0	0	1	0	0	0	0	0	3	1	0	0	0	0	0	0	0	0	1	1	0	0	0	0	0	0	0	0	0	0	0	0	0	0	0	0
1400	1	163.0	78.0	606.6548935033222	85275.5554418269	131.0	4873.998020803598	0.010810881457827947	21	15	0	0	0	0	0	1	0	0	0	0	0	3	1	0	0	0	0	0	0	0	0	1	0	0	0	0	0	0	0	0	0	0	0	0	0	0	0	1	0
1401	2	181.0	87.0	2912.9831038319135	162518.66412679912	174.0	4412.046460414913	0.015941904396099684	21	19	0	0	0	0	0	0	0	0	0	0	0	3	1	0	0	0	0	0	0	0	0	1	1	0	0	0	1	0	0	0	0	0	0	0	0	0	0	0	0
1402	2	171.0	42.0	779.1531451652852	471835.96686000493	293.0	2421.871314699277	0.03367392647862415	23	63	1	0	1	0	1	1	0	1	0	0	0	3	1	0	0	0	0	0	0	0	0	1	0	0	0	0	0	0	1	0	0	0	0	0	0	0	0	0	0
1403	2	158.0	45.0	610.0205670432935	106806.3739568571	184.0	1749.4308631686545	0.028818967127243605	23	32	1	0	0	0	0	0	0	0	0	0	1	2	2	0	0	0	0	0	0	0	0	1	0	1	0	1	0	0	0	0	0	0	0	1	0	0	0	0	0
1404	2	161.0	46.0	626.0406532012573	57631.68962246004	229.0	580.5701144752352	0.025262264064962934	28	69	1	1	0	0	0	1	0	0	0	0	0	3	1	0	0	0	0	0	0	0	0	0	0	0	0	0	0	0	0	0	0	0	0	0	0	1	0	0	0
1405	2	177.0	37.0	388.9619441619138	144086.51542271447	246.0	2242.8492176028385	0.011769593526540709	22	67	0	0	1	0	0	0	0	0	0	0	0	3	1	0	0	0	0	0	0	0	0	0	0	0	0	0	0	0	0	0	0	0	0	0	0	0	0	0	0
1406	1	146.0	48.0	1454.9498039648065	95538.9193719787	294.0	3067.252199110816	0.017132085934220883	33	52	0	0	0	1	1	1	0	0	0	0	0	3	2	0	0	0	0	0	0	0	0	0	0	0	0	1	0	0	1	0	0	0	0	0	0	0	0	0	0
1407	2	163.0	72.0	2865.5930333524057	132734.98280731303	286.0	6174.353064608253	0.020321419289272575	25	29	1	0	1	0	0	1	0	0	0	0	0	3	1	0	0	0	0	0	0	0	0	0	1	1	0	0	0	0	0	0	0	0	0	0	0	0	0	0	0
1408	2	153.0	58.0	1698.629554981574	78856.21445078767	13.0	2648.1551686245	0.036121253000189146	25	15	1	0	0	0	0	0	0	0	0	0	0	1	1	0	0	0	0	0	0	0	0	1	0	0	0	0	0	0	0	0	0	0	0	0	0	0	0	0	0
1409	1	153.0	68.0	3059.9996638449393	96154.79439177329	327.0	2460.554949376741	0.027334581732190208	27	34	1	0	0	0	0	1	0	0	0	0	1	2	1	0	0	0	0	0	0	0	0	0	0	0	0	0	0	0	0	0	0	1	0	0	0	0	0	0	0
1410	2	151.0	72.0	559.611592657724	82824.39016960982	124.0	2188.838569968264	0.018335267053548068	21	60	1	0	0	1	0	1	0	0	0	0	0	3	2	1	0	0	0	0	0	0	0	0	0	0	0	0	0	0	0	0	0	0	0	0	0	0	0	0	0
1411	2	173.0	47.0	1494.6269823668576	40181.78405084953	68.0	2687.4686016378646	0.02421168823009188	21	48	1	0	0	0	0	1	0	0	0	0	0	3	1	0	0	0	0	0	0	0	0	0	0	0	0	0	0	0	1	0	0	0	0	0	0	0	0	0	0
1412	2	165.0	37.0	881.0737644948431	98609.84108748828	234.0	2838.5440376177016	0.03266753828358791	21	73	1	0	1	0	0	0	0	0	0	0	0	3	2	0	1	0	0	0	0	0	0	0	0	0	0	0	0	0	0	0	0	0	0	0	0	0	0	0	0
1413	2	157.0	82.0	836.7497665883475	225927.46379514912	350.0	2771.9295827878777	0.03279524518556647	26	64	0	0	0	0	0	1	0	0	0	0	0	3	1	0	0	0	0	0	0	0	0	1	0	0	0	0	0	0	0	0	0	0	0	0	0	1	0	0	0
1414	2	153.0	74.0	1651.096467516928	24694.246233520484	251.0	1761.6567273584683	0.019222486965687492	21	55	1	0	1	0	0	1	0	0	0	0	0	3	1	0	0	0	0	0	0	0	0	0	0	0	0	0	0	0	0	0	0	0	0	0	0	0	0	0	0
1415	2	159.0	57.0	898.4441564385029	232027.19591034652	222.0	1190.6701613379776	0.02631195982873953	27	57	0	0	1	0	0	0	0	0	0	0	0	2	2	1	1	0	1	0	0	0	0	0	0	0	0	0	0	0	0	0	0	0	0	0	0	0	0	0	0
1416	2	181.0	132.0	2406.36379311699	67733.80828592618	108.0	3036.091742370091	0.026061602836038495	30	34	1	0	0	0	0	0	0	0	0	0	0	3	1	0	0	0	0	0	0	0	0	0	0	0	0	1	0	0	0	0	0	0	0	0	0	0	0	0	0
1417	1	161.0	75.0	508.854372711283	82639.91508993719	186.0	7028.92193854484	0.014915422881124418	28	28	1	0	1	0	0	0	0	0	0	0	0	3	3	0	0	0	0	0	0	0	0	0	0	0	0	0	0	0	0	0	0	0	0	0	0	0	0	0	0
1418	2	171.0	44.0	5052.021438568867	57001.771353352524	319.0	3087.4763101548715	0.021509548360941353	23	24	1	0	1	0	1	1	0	0	0	1	0	1	1	0	0	0	0	0	0	0	0	0	0	0	0	0	0	0	0	0	0	0	0	0	0	0	0	0	0
1419	1	173.0	75.0	2310.4065977062164	5660.9120605101	107.0	2311.8638985347125	0.01767841884890783	21	49	0	0	0	1	0	0	0	0	1	0	0	3	1	0	1	0	0	0	0	1	0	0	0	0	0	0	0	0	1	0	0	0	0	0	0	0	0	0	0
1420	2	135.0	63.0	455.55948460139274	207162.39170307174	161.0	2231.372038985605	0.019726947277422517	24	27	1	0	0	0	0	1	0	0	0	0	0	3	1	0	1	0	1	0	0	0	0	0	0	0	0	0	0	0	0	0	0	0	0	0	0	0	0	0	0
1421	1	182.0	39.0	1026.6742201541895	61249.5975510033	40.0	2557.110586729923	0.024019321731311057	21	61	1	0	0	0	0	0	0	0	0	0	0	3	1	0	0	0	0	0	0	0	0	0	0	0	0	0	0	0	0	0	0	0	0	0	0	0	0	0	0
1422	2	169.0	60.0	4917.162062426343	133247.83068663633	208.0	2544.7608750014942	0.01635513500348556	21	18	1	0	0	0	0	1	0	0	0	0	0	3	1	0	1	0	0	0	0	0	0	1	0	0	0	0	0	0	0	0	0	1	0	0	0	0	0	0	0
1423	2	159.0	59.0	595.3279634260798	121600.12622151503	200.0	1442.8667625752255	0.03145823407183783	27	48	1	0	0	1	0	1	0	0	0	1	0	2	4	1	0	0	0	0	0	0	0	0	0	1	0	0	0	0	1	0	0	0	0	0	0	0	0	0	0
1424	1	175.0	66.0	2035.3298402500795	308218.265023779	134.0	3391.53897848582	0.01885752187329532	21	13	1	0	1	0	0	0	0	0	0	0	0	3	1	0	0	0	0	0	0	0	0	0	0	0	0	0	0	1	1	0	0	0	0	0	0	0	0	0	1
1425	2	162.0	102.0	672.6412028161312	35224.19660354343	222.0	2332.493874283801	0.01777541065659606	21	44	1	0	0	1	0	1	0	0	0	0	0	3	2	0	1	0	0	0	0	0	0	0	0	0	0	0	0	1	0	0	0	0	0	0	0	0	0	0	0
1426	2	178.0	40.0	1855.197357362615	70996.89173800062	319.0	3697.421647973449	0.035161330646172946	21	41	1	0	0	1	1	0	0	0	1	0	0	3	1	0	0	0	1	0	0	0	0	0	0	0	0	0	0	0	0	0	0	0	0	0	0	0	0	1	0
1427	2	144.0	87.0	1434.4744171878094	86334.74782249739	162.0	2509.9982789981223	0.02194957095160412	29	38	1	0	0	0	0	0	0	0	0	0	0	1	2	0	0	0	0	0	0	0	0	1	0	0	0	0	0	0	0	0	0	0	0	0	0	0	0	0	0
1428	1	181.0	41.0	2904.0887777113326	104652.68824653892	98.0	1123.526439291595	0.02789101759308582	21	79	1	1	0	0	0	1	0	0	0	0	0	3	1	0	0	0	0	0	0	0	0	0	0	0	0	0	0	0	0	0	0	0	0	0	0	0	0	0	0
1429	1	181.0	64.0	1890.271411940787	18879.17310311453	206.0	1787.7073530631674	0.011901794481064175	26	30	1	0	0	0	0	1	0	0	0	0	0	3	1	0	0	0	0	0	0	0	0	1	0	0	0	0	0	0	0	0	0	0	0	0	0	0	0	0	0
1430	1	178.0	85.0	2037.9066739401885	225711.87861324137	206.0	2802.433199546674	0.023409962193580436	21	77	1	0	1	1	0	0	0	0	0	0	0	2	4	0	0	0	0	0	0	0	0	0	0	1	0	0	0	0	0	0	1	0	0	0	0	1	0	0	0
1431	1	171.0	67.0	1887.7672286593329	112145.28351587954	118.0	2140.019758361369	0.03203055183341688	25	39	1	0	0	0	0	0	0	0	0	0	0	3	2	0	0	0	0	0	0	0	0	1	0	0	0	0	0	0	0	0	0	0	0	0	0	0	0	0	0
1432	2	162.0	59.0	2085.3104833038096	438655.72490512626	178.0	591.2781662756275	0.017852726348801615	21	24	1	0	1	0	0	0	0	0	0	0	0	2	1	0	0	0	0	0	0	0	0	0	0	0	1	0	0	0	0	0	0	0	0	0	0	0	0	0	0
1433	2	167.0	40.0	1675.443074677703	157728.84717957943	195.0	2347.2953352504983	0.0281063726069593	21	23	0	0	0	0	0	1	0	0	0	0	0	3	1	0	0	0	0	1	0	0	0	1	0	0	0	0	0	0	0	0	0	0	0	0	0	0	0	0	0
1434	1	143.0	53.0	988.1640162320817	5660.9120605101	352.0	1311.2753725915954	0.010340960581162156	28	31	1	0	0	0	0	0	0	0	0	0	0	3	2	0	0	0	0	0	0	0	0	0	0	0	0	0	0	0	0	0	0	0	0	0	0	0	0	0	0
1435	1	157.0	52.0	1296.620741849939	68162.48978891698	243.0	6942.959623708329	0.01781511964654317	21	60	0	0	0	0	0	1	0	0	0	0	0	3	1	0	0	0	0	0	0	0	0	1	0	0	0	0	0	0	0	0	0	0	1	0	0	0	0	0	0
1436	2	187.0	44.0	2333.2366122241287	271275.34904454823	116.0	2842.073852477954	0.029480473628535325	21	38	0	1	0	0	1	0	0	0	0	0	0	3	2	0	0	0	0	0	0	0	0	0	0	0	0	0	0	0	0	0	0	0	1	1	0	0	0	0	0
1437	1	160.0	60.0	1497.647240103781	12503.888053313349	352.0	1597.1337928277876	0.028552804047094718	21	14	1	0	0	0	0	1	0	0	0	0	0	1	2	0	0	0	0	0	0	0	0	0	0	0	0	0	0	0	0	0	0	0	0	0	0	0	0	0	0
1438	2	159.0	59.0	1368.7904373110582	14997.285456021062	242.0	2589.0102884685784	0.03056794607981477	21	49	1	0	1	0	0	0	0	0	1	0	0	3	1	0	0	0	0	0	0	0	0	1	1	0	0	0	0	0	0	0	0	0	0	0	0	0	0	0	0
1439	1	182.0	56.0	959.1561821518636	251639.93279953298	13.0	773.0522308846572	0.026649228665620125	27	53	1	1	0	1	0	0	0	0	0	0	0	2	1	0	0	0	0	0	0	0	0	0	0	0	0	0	0	1	0	0	0	0	0	0	0	0	0	1	0
1440	2	182.0	31.0	801.7115180596145	152482.65702473384	168.0	2708.59484759498	0.03196066596822846	28	75	1	0	0	0	1	0	0	0	0	0	0	3	1	0	1	0	0	0	0	0	0	0	0	0	0	0	0	0	0	0	0	0	0	0	0	0	0	0	0
1441	2	153.0	48.0	1886.7199695858817	281827.24162949924	182.0	3562.322814118299	0.02063074480661307	21	21	1	0	0	1	0	0	0	0	0	0	0	3	2	0	0	0	0	0	0	0	0	0	0	0	0	0	0	0	0	0	0	0	0	0	0	0	0	0	0
1442	2	182.0	66.0	1814.307358909739	173622.8814268525	13.0	9475.92955206049	0.022481483666738765	21	13	1	0	0	0	0	1	0	1	0	0	0	3	1	0	0	0	0	0	0	0	0	0	0	0	0	0	0	0	0	0	0	0	0	0	0	0	0	0	0
1443	2	154.0	36.0	1239.0295402188149	83342.73190935329	179.0	2906.441610551078	0.024710642296203227	21	60	1	1	0	0	0	0	0	0	0	0	1	2	2	0	0	0	0	0	0	0	0	0	1	0	0	0	0	0	0	0	0	0	0	0	0	0	0	0	0
1444	2	158.0	54.0	1775.2454659324221	210033.81016711704	225.0	2196.125657480512	0.02751131953140617	22	30	0	2	0	0	0	1	0	0	0	0	0	2	1	0	0	1	0	0	0	0	0	1	0	0	0	0	0	0	1	0	0	0	0	0	0	1	0	0	0
1445	2	154.0	48.0	1189.5139483721314	78022.95117298863	182.0	2466.552114424894	0.015814645050342704	21	55	0	0	1	1	0	0	0	0	0	0	0	3	1	0	0	0	0	0	0	0	0	1	0	0	0	0	0	0	1	0	0	0	0	0	0	0	0	0	0
1446	2	176.0	77.0	2979.9444254548216	336699.419615556	197.0	3200.3510208519974	0.021431766346502495	21	62	1	0	1	0	0	0	0	0	0	0	0	3	1	1	0	0	1	0	0	0	0	0	0	0	0	0	0	0	0	0	0	0	0	1	0	0	0	0	0
1447	1	168.0	60.0	1704.5403226801823	89694.89452958846	113.0	6635.263197255929	0.023542981102524962	21	28	1	0	1	0	0	0	0	0	0	0	0	3	1	0	0	0	0	0	0	0	0	1	0	0	0	0	0	0	0	0	0	0	0	0	0	0	0	0	0
1448	2	161.0	85.0	1461.8809628913766	87541.94312751161	201.0	2965.483124415081	0.03250137275700851	25	57	1	0	0	0	0	0	0	0	0	0	0	3	1	0	0	0	0	0	0	0	0	0	0	0	0	0	0	0	0	0	0	0	0	0	0	0	0	0	0
1449	2	169.0	45.0	1310.3336796807719	274638.43491089786	164.0	10421.155818452442	0.03455103051395586	22	34	0	0	0	0	0	0	0	0	0	0	0	3	1	0	0	0	1	0	0	0	0	0	0	0	0	0	0	1	0	0	0	0	0	0	0	0	0	0	0
1450	2	174.0	103.0	1539.0293258347845	54425.03792472657	306.0	2772.009427648044	0.020812567080122885	21	13	1	0	1	0	0	1	0	0	0	0	0	3	1	0	0	0	0	0	0	0	0	0	0	0	0	0	0	0	1	0	0	0	0	1	0	0	0	0	0
1451	2	166.0	28.0	440.6866744486865	91309.47482033206	338.0	2585.882738094214	0.021996600192026015	19	13	1	0	0	1	0	1	0	0	0	0	0	3	1	0	0	0	0	0	0	0	0	1	0	0	0	0	0	0	0	0	0	0	0	0	0	0	0	0	0
1452	1	173.0	37.0	2873.2862579054613	41664.56946770969	352.0	2027.6404378187017	0.0155052834532785	21	54	1	0	0	1	1	0	0	0	0	0	0	1	2	0	0	0	0	0	0	0	0	1	0	0	0	0	0	0	0	0	0	0	0	0	0	0	0	0	0
1453	2	135.0	35.0	1280.329189667255	69274.91042399319	76.0	4.85804389334697	0.022842481674002095	21	21	1	0	0	0	1	1	0	0	0	0	0	3	2	0	0	0	0	0	0	0	0	1	0	0	0	0	0	0	0	0	0	0	0	0	0	0	0	0	0
1454	2	165.0	59.0	2337.760796755368	41936.15489275993	135.0	3191.4415185295265	0.02751171941516011	23	67	1	0	1	0	0	1	0	1	0	0	0	3	1	0	0	0	0	0	0	0	0	0	0	0	0	0	0	0	0	0	0	0	0	0	0	0	0	0	0
1455	2	155.0	59.0	1156.1257108525294	21886.323189219416	187.0	686.5673665406321	0.030506289945083163	21	63	1	0	0	0	0	0	0	0	0	0	0	3	1	0	0	0	1	0	0	0	0	0	1	0	0	0	0	0	0	0	0	0	0	0	0	0	0	0	0
1456	2	162.0	81.0	672.4090149350734	491189.32155149884	257.0	1508.1447475266355	0.023515568911887882	21	26	0	0	0	0	1	0	0	0	0	0	0	3	2	0	0	0	0	0	0	0	0	1	0	0	0	0	0	0	0	0	0	1	0	0	0	0	0	0	0
1457	2	157.0	47.0	953.8321888149769	132200.19900903638	298.0	4940.174911240437	0.031050980639188656	21	31	0	0	1	1	0	0	0	0	0	0	0	3	1	0	0	0	0	0	0	0	0	0	0	0	0	0	0	0	0	0	0	0	0	0	0	0	0	0	0
1458	1	190.0	28.0	1523.0487317057973	32085.356847826417	289.0	3114.0974566408017	0.017291224826227632	21	69	1	1	0	0	0	0	0	0	0	0	0	3	1	0	1	0	0	0	0	0	0	1	0	0	0	1	0	0	0	0	0	0	0	0	0	0	0	0	0
1459	2	154.0	37.0	645.4528229167106	289617.71972173674	284.0	1865.2373523234849	0.02212411278856536	21	31	1	0	0	0	1	0	0	0	0	0	0	3	1	0	0	0	1	0	0	0	0	1	0	0	0	1	0	0	0	0	0	0	0	0	0	0	0	0	0
1460	1	164.0	63.0	3413.8981415729713	84577.92444875573	352.0	11155.16733139391	0.021360969602917033	27	51	1	0	0	0	1	1	0	0	0	0	0	3	1	0	0	0	0	1	0	0	0	0	0	0	0	0	0	0	0	0	0	0	0	0	0	0	0	0	0
1461	1	175.0	59.0	1361.397870843665	24778.731278669824	317.0	4.85804389334697	0.013783687870153976	24	64	0	0	0	0	1	1	0	0	0	0	0	1	1	0	0	0	0	1	0	0	0	0	1	1	0	0	0	0	0	0	0	0	0	0	0	0	0	0	1
1462	2	163.0	58.0	1581.4080489905646	131707.6078106632	301.0	6688.333482177395	0.01814606605620208	29	33	1	0	0	1	0	1	0	0	0	0	1	3	2	0	0	0	0	0	0	0	0	1	1	0	0	0	0	0	0	0	0	0	0	0	0	0	0	0	0
1463	2	181.0	60.0	1291.4963252886673	71913.59305848292	13.0	5470.267803575147	0.009459734521406726	26	22	1	0	1	0	0	0	0	0	0	0	0	3	1	0	0	0	0	0	0	0	0	0	0	0	0	0	0	0	1	0	0	0	0	1	0	0	0	1	0
1464	1	138.0	68.0	362.41305436774337	208042.66702656206	109.0	7067.160502784724	0.01848795340071943	19	62	1	0	0	1	0	1	0	0	0	0	1	3	1	0	0	0	0	0	0	0	0	1	0	0	0	0	0	0	0	0	0	0	0	0	0	0	1	0	0
1465	2	177.0	58.0	1738.391958119014	158090.50993163337	124.0	2699.5562174124807	0.024704473055648574	21	44	1	0	0	0	1	1	0	0	0	0	0	3	1	0	0	0	0	0	0	0	0	0	0	0	0	0	0	0	0	0	0	0	0	0	0	0	0	0	0
1466	2	164.0	85.0	3441.0110969113707	152968.53326252435	310.0	1910.100483147618	0.025613325191617464	21	71	1	0	0	1	1	0	0	0	0	0	1	3	1	0	0	0	0	0	0	0	0	1	0	0	0	0	0	0	1	0	1	1	0	0	0	0	0	0	0
1467	2	181.0	53.0	1372.759542626424	15645.98402242273	244.0	2692.1813685045463	0.03113204135935535	19	77	1	0	0	0	0	1	0	0	0	0	0	1	1	0	0	0	0	0	0	0	0	0	1	0	0	0	0	0	0	0	0	0	0	0	0	0	0	0	0
1468	2	154.0	62.0	222.88129480281629	106414.62245568752	70.0	1842.5877336384895	0.016969292320876253	21	44	0	0	1	0	0	1	0	0	0	0	0	1	1	0	1	0	0	0	0	0	0	1	0	0	0	0	0	0	0	0	0	0	0	0	0	0	0	0	0
1469	2	152.0	45.0	915.3704921764628	83830.7907634039	347.0	2945.599834116825	0.031543314392544555	21	64	1	0	0	0	0	0	0	0	0	0	1	3	4	0	0	0	0	0	0	0	0	0	0	0	0	0	0	0	0	0	0	0	0	0	0	0	0	0	0
1470	2	171.0	42.0	479.5839889279983	484658.5182500939	234.0	1053.6901083457867	0.03980329704231156	21	44	1	0	0	1	0	1	0	0	0	0	0	3	1	0	1	0	0	0	0	0	0	0	0	0	0	0	0	0	0	0	0	0	0	0	0	0	0	0	0
1471	1	159.0	39.0	541.4231068485304	62572.18249747627	207.0	5740.64812654502	0.029147821865133223	26	62	0	0	1	0	0	0	0	0	0	0	1	3	1	0	0	1	0	0	0	0	0	1	0	0	0	0	0	0	0	0	0	0	0	0	0	0	0	0	0
1472	2	148.0	38.0	1848.4025991840372	293140.3608245938	283.0	2759.6345943904653	0.016870951396834977	21	28	0	0	1	0	1	0	0	0	1	0	0	3	1	0	0	0	0	0	0	0	0	0	0	0	0	1	0	1	0	0	0	0	0	0	0	0	0	0	0
1473	2	158.0	61.0	926.7850074123	55470.64405716212	327.0	2567.777796044228	0.019022609511307343	21	63	1	0	0	1	0	0	0	0	0	0	0	1	1	0	0	0	0	0	0	0	0	0	0	0	0	0	0	0	0	0	0	0	0	0	0	0	0	0	1
1474	1	147.0	29.0	413.28735972260085	227085.40605300287	156.0	5694.478416280614	0.026863418135595032	21	13	0	1	0	0	0	1	0	0	0	0	1	2	1	0	0	0	0	0	0	0	0	0	0	0	0	0	0	0	0	0	0	0	0	0	0	0	0	0	0
1475	2	135.0	57.0	1357.6922005376646	14729.56848425129	170.0	1007.8899779863798	0.04002721061841655	21	19	0	0	0	0	0	0	0	0	0	0	0	2	1	0	0	1	1	0	0	0	0	0	0	0	0	0	0	0	0	0	0	0	0	0	0	0	0	0	0
1476	2	164.0	44.0	1190.4609361942444	67313.17593733236	341.0	2555.090943794016	0.015127765930337713	28	55	1	0	0	1	0	1	1	0	0	0	0	1	1	0	0	0	0	0	0	0	0	0	0	0	0	0	0	0	0	0	0	0	0	0	0	1	0	0	0
1477	1	176.0	47.0	556.7480567499708	148941.26952190776	164.0	3098.7549166849985	0.03221890042154495	28	54	0	1	0	0	1	0	0	0	0	0	1	1	1	0	0	0	1	0	0	0	0	0	0	0	0	0	0	0	0	0	0	0	0	1	0	0	0	0	0
1478	2	168.0	66.0	3310.8372067680916	88438.68239099358	246.0	1957.2467129442584	0.016377305022048073	24	59	0	0	0	1	0	0	0	0	0	0	0	3	3	0	0	0	0	0	0	0	0	0	0	0	0	0	0	0	0	1	0	0	0	0	0	1	0	0	0
1479	2	177.0	50.0	1145.6979794274876	65937.50302958809	221.0	234.07854349191325	0.03236932692774766	21	18	1	1	0	1	0	0	0	0	0	1	0	3	3	0	0	0	0	0	0	0	0	1	0	0	0	1	0	0	1	0	0	0	0	0	0	0	0	0	0
1480	2	172.0	49.0	740.3294128612182	78762.62099674821	73.0	10341.869356406423	0.0048503848961110145	27	36	1	0	0	0	0	0	0	0	0	0	0	2	1	0	0	0	0	0	0	0	0	0	0	0	0	0	0	0	0	0	0	0	0	0	0	0	0	0	0
1481	2	151.0	40.0	1333.0485831154906	69927.20909425628	301.0	2225.4442381596605	0.03276608658568282	23	24	0	0	0	0	0	1	0	1	0	0	0	3	1	0	1	0	0	0	0	0	0	1	0	0	0	0	0	0	0	0	0	0	0	0	0	0	0	0	0
1482	2	137.0	77.0	3402.545183887887	105052.13424100133	302.0	2506.646714988021	0.008440027326923656	22	13	1	0	0	0	1	1	0	0	0	0	1	1	3	1	0	0	0	0	0	0	0	1	0	0	0	0	0	0	0	0	0	0	0	1	0	0	0	0	0
1483	2	157.0	53.0	759.7638465569567	51046.694914938475	322.0	6490.41424868998	0.03059269315318527	21	15	1	0	0	1	0	1	0	0	0	0	0	3	1	0	0	0	0	0	0	1	0	0	0	0	0	0	0	0	1	0	0	1	0	0	0	0	0	0	0
1484	1	156.0	61.0	2327.3050040751114	97958.88572867188	264.0	2635.5628821305163	0.02891764881944637	21	51	1	0	1	0	0	1	0	0	0	0	0	3	1	0	0	0	0	0	0	0	0	0	0	0	0	0	0	0	0	0	0	0	0	0	0	0	0	0	0
1485	2	150.0	69.0	1690.8930455495545	253063.03069974948	83.0	1434.1800738154427	0.030867177314257283	21	16	1	0	0	0	0	0	0	0	0	0	0	3	3	0	1	0	0	0	0	0	0	0	0	0	0	0	0	0	0	0	0	0	0	0	0	0	0	1	0
1486	2	165.0	62.0	758.7165798755831	48712.33017217499	243.0	809.8483906712995	0.01544910871956539	20	13	1	0	1	1	0	1	0	0	0	0	0	3	1	0	0	0	1	0	0	0	0	0	0	0	0	0	0	0	1	0	0	0	0	0	0	0	0	0	0
1487	2	160.0	57.0	2674.6696966178947	88010.6220576812	327.0	2148.0370463746485	0.03287303602652162	21	29	1	0	1	0	0	0	0	0	0	1	0	1	1	0	0	0	0	0	0	0	0	0	0	0	0	0	0	0	0	0	0	0	0	0	0	0	0	0	0
1488	2	167.0	53.0	2838.8639291654604	294320.9167875095	264.0	2899.8712906149185	0.01963628598018549	21	33	1	0	1	1	0	1	1	0	0	0	0	1	1	0	0	0	0	0	0	0	0	0	0	0	0	0	0	0	0	0	0	1	0	0	0	0	0	0	0
1489	1	157.0	52.0	848.3670428000019	105115.4156117026	352.0	2552.828086053595	0.02966721154011525	26	13	1	0	0	0	1	0	0	0	0	0	1	3	2	0	0	0	0	0	0	0	0	0	0	0	0	0	0	0	0	1	0	0	0	0	0	0	0	0	0
1490	2	187.0	53.0	1848.618419504283	91783.25385758627	219.0	2644.5144670145582	0.027532534289843133	22	58	0	0	0	1	0	0	0	0	0	0	1	3	1	0	0	0	0	0	0	0	0	1	0	0	0	0	0	0	0	0	0	0	0	0	0	0	0	0	0
1491	1	158.0	60.0	1594.8855257639354	72691.16515796095	352.0	2954.715909013393	0.02318543259580596	24	34	1	0	1	0	1	1	0	0	0	0	0	3	1	0	0	0	0	0	0	0	0	1	0	0	0	0	0	0	0	0	0	0	0	0	0	0	1	0	0
1492	2	162.0	46.0	496.528755225178	40295.888189618614	162.0	2189.419165309172	0.01968516586403337	21	13	1	0	0	0	0	1	0	0	0	0	0	3	1	0	0	0	0	0	0	0	0	1	0	0	0	0	0	0	0	0	0	0	0	0	0	1	0	0	0
1493	2	170.0	37.0	687.7426902785356	116151.10398251822	193.0	2781.5103259688594	0.02437534097776448	21	89	0	1	0	0	0	0	0	0	0	0	0	1	1	0	0	0	1	0	1	0	0	1	0	0	0	0	0	0	0	0	0	0	0	0	0	0	0	0	0
1494	2	168.0	104.0	594.0230943629731	82034.89315370645	40.0	3444.329551854328	0.023505468721205774	21	53	1	0	0	0	1	1	0	0	1	0	0	2	2	0	0	0	0	0	0	0	0	1	0	0	0	0	0	0	0	0	0	0	0	1	0	0	0	0	0
1495	2	173.0	36.0	5180.8956982471955	69910.71890916518	221.0	1264.668515626644	0.03349174339429976	26	52	1	0	0	0	0	0	0	0	0	0	0	3	1	0	0	0	0	0	0	0	0	1	0	0	0	0	0	0	0	0	0	0	0	0	0	0	0	0	0
1496	2	145.0	53.0	1102.8388894536238	36466.4880058222	217.0	6799.883173102137	0.03243202276824704	29	49	0	0	1	0	0	1	0	0	0	0	0	1	1	0	1	0	0	0	0	0	0	0	0	0	0	0	0	0	1	0	0	0	0	1	0	0	0	0	0
1497	2	178.0	39.0	3322.9831967991686	48199.40158561463	87.0	2014.9157432650238	0.019093208097525842	27	34	1	1	0	0	0	0	0	0	0	0	0	3	1	0	0	0	0	0	0	0	0	0	0	0	0	0	0	0	1	0	0	0	0	0	0	0	0	0	0
1498	2	168.0	52.0	2783.9422804336627	228711.03366701424	78.0	3153.8853124787775	0.01739678903583078	21	13	1	0	1	1	0	0	0	0	0	0	0	3	2	0	0	0	0	0	0	0	0	1	0	0	0	0	0	0	0	0	0	0	0	0	0	0	0	0	0
1499	2	168.0	37.0	964.059301161449	143569.80593387331	301.0	2459.8401858690013	0.03647895124683939	21	71	1	0	1	1	0	0	0	0	0	0	1	1	1	0	0	0	0	0	0	0	0	0	0	0	0	0	0	0	1	0	0	0	0	0	0	0	0	0	0
1500	2	174.0	50.0	2261.2683539837853	85920.04131716458	326.0	5617.59942617942	0.026803291541818222	21	13	1	0	1	0	0	0	0	0	0	0	0	2	1	0	0	0	0	0	0	0	0	0	0	0	0	0	0	0	0	0	0	0	0	0	0	0	0	0	0
1501	2	167.0	57.0	822.8932947534712	47477.1692032857	90.0	1392.6360650266645	0.012388011945155581	22	26	1	0	1	0	0	0	0	0	0	0	0	3	1	0	0	0	0	0	0	0	0	0	0	0	0	0	0	0	1	0	0	0	0	0	0	0	0	0	0
1502	2	156.0	52.0	1444.133426388743	38102.367980860865	34.0	2884.0448758622197	0.025302306983464744	21	59	0	0	1	1	1	0	0	0	0	0	0	2	2	0	0	0	1	0	0	0	0	1	0	0	0	0	0	0	0	0	0	0	0	0	0	0	0	0	0
1503	2	169.0	73.0	579.3921815672007	5660.9120605101	13.0	2533.8509309118945	0.022915469803386358	21	68	1	0	0	0	0	0	0	0	0	0	1	3	1	0	0	0	0	0	1	0	0	0	0	0	0	0	0	0	0	0	0	0	0	0	0	0	0	0	0
1504	1	184.0	71.0	1252.326544286717	228661.32883878215	19.0	6038.688695228693	0.023101816851831	22	61	1	0	0	0	0	0	0	0	0	0	0	3	1	0	0	0	0	0	0	0	0	0	1	0	0	0	0	0	0	0	0	0	0	0	0	0	0	0	0
1505	1	161.0	75.0	823.3573595855294	184017.58665609593	228.0	5634.8717248605335	0.01646164076952385	21	50	1	0	0	0	1	1	0	0	0	0	1	3	1	0	0	0	0	0	0	0	0	1	0	0	0	0	0	0	0	0	0	0	0	0	0	1	0	1	0
1506	2	166.0	42.0	1234.265456924886	87087.01519736045	121.0	3397.326210755339	0.020139221095565145	21	51	1	0	0	0	0	1	0	0	0	1	0	1	2	0	0	0	0	0	0	0	0	0	0	0	0	0	0	0	1	0	0	0	0	0	0	0	0	0	0
1507	2	161.0	53.0	820.6753965006981	156849.39789155452	147.0	2935.5630631773784	0.00968359129285179	26	37	0	0	1	0	0	1	0	0	0	0	0	3	1	0	0	0	0	0	0	0	0	0	0	0	0	0	0	0	0	0	0	0	0	0	0	0	0	0	0
1508	2	175.0	62.0	5752.773782926619	474476.1908102544	256.0	2556.385102569615	0.036945538869823755	21	54	1	0	0	0	0	0	0	0	0	0	0	3	1	1	1	0	0	0	0	0	0	0	0	0	0	0	0	0	0	0	0	0	0	0	0	0	0	0	0
1509	2	140.0	42.0	1164.6817171854864	70484.33077141285	36.0	1658.0909432968192	0.02141125908897828	27	75	0	0	0	0	0	0	0	0	0	0	0	2	2	0	0	0	0	0	0	0	0	0	0	0	0	0	0	0	0	0	0	0	0	0	0	0	0	0	0
1510	2	168.0	32.0	621.485512334939	58241.82775088721	231.0	2991.8488893023396	0.0361115305242566	21	69	1	0	0	0	1	0	0	1	0	0	0	3	1	0	0	0	0	0	0	0	0	0	0	0	0	0	0	0	0	0	0	0	0	0	0	0	0	0	0
1511	2	170.0	28.0	1712.276423056796	144630.34677620453	123.0	2374.816850488419	0.0353158234288672	30	43	0	0	0	0	1	1	0	0	0	0	0	3	2	0	1	0	0	0	0	0	0	0	0	0	0	0	0	0	1	0	0	0	0	0	0	0	0	0	0
1512	2	185.0	81.0	3043.903424444203	94087.82446617461	69.0	7556.096415194874	0.013495160492415108	21	16	0	0	1	0	0	1	0	0	0	0	0	3	1	0	0	0	0	0	0	0	0	1	0	0	0	0	0	0	0	0	0	0	0	0	0	0	0	0	0
1513	2	177.0	54.0	955.910519560115	258084.12852026126	304.0	1354.8778866818375	0.029432312413734188	33	29	1	1	0	0	0	0	0	0	0	0	0	2	1	0	1	0	1	0	0	0	0	0	0	0	0	0	0	0	1	0	0	0	0	0	0	0	0	0	0
1514	1	161.0	47.0	448.3920966287699	85896.51357306918	25.0	2846.131059440627	0.035391952542366475	21	29	0	0	1	0	1	1	0	0	0	0	0	1	1	1	0	0	1	0	0	0	0	0	0	0	0	0	0	0	0	0	0	0	0	0	0	0	0	0	0
1515	2	172.0	52.0	723.850280895889	208219.62568454235	333.0	5860.805900595874	0.008844098674207547	21	13	0	0	0	0	1	0	0	0	0	0	0	1	1	0	0	0	0	0	0	0	0	0	0	0	0	0	0	0	0	0	0	0	0	0	0	0	0	0	1
1516	2	154.0	49.0	699.8194896110903	166235.19377690775	208.0	3293.6171985163437	0.013771255709191141	21	26	1	0	0	0	0	0	0	0	0	0	0	3	1	0	0	0	0	0	0	0	0	0	0	0	0	0	0	0	0	0	1	0	0	0	0	0	0	0	0
1517	2	153.0	67.0	3238.930503916947	81876.16446222013	172.0	1670.5263402409169	0.03679378096128817	21	51	1	0	0	0	0	1	0	0	0	0	0	3	1	0	0	0	0	0	0	0	0	1	0	0	0	0	0	0	0	0	0	0	0	0	0	0	0	0	0
1518	2	154.0	40.0	1727.354819658334	23631.64433992593	174.0	6205.86521656014	0.011676342799826302	28	60	1	0	1	1	0	0	0	0	0	0	0	3	1	0	0	0	0	0	0	0	0	0	0	0	0	0	0	0	0	0	0	0	0	0	0	0	0	0	0
1519	1	162.0	33.0	597.9377583533044	82771.88936108624	322.0	9218.982539429868	0.02640664203224806	21	13	0	0	0	0	0	0	0	0	0	0	0	3	1	0	0	0	0	0	0	0	0	0	0	0	0	0	0	0	0	0	0	0	0	0	0	0	0	0	0
1520	2	155.0	46.0	428.12910255584916	70551.4121150105	206.0	2144.1645706565887	0.0339030292135108	27	47	1	0	0	0	0	1	0	0	0	0	0	3	2	0	0	0	0	0	0	0	0	1	0	0	0	0	0	0	0	0	0	0	0	0	0	0	0	0	0
1521	2	158.0	66.0	500.96309602199335	382313.88435024105	112.0	9853.498686803818	0.02580090847924714	21	32	1	0	0	1	0	0	0	0	0	0	0	3	1	0	0	0	0	0	0	0	0	0	0	0	0	0	0	0	0	0	0	0	0	0	0	0	0	0	0
1522	2	135.0	69.0	1895.9291895914248	44866.09646638067	166.0	2422.8105718719735	0.021302455798148743	21	13	0	0	0	0	0	0	0	0	0	0	0	2	2	1	0	0	1	0	0	0	0	1	0	1	0	0	0	0	1	0	0	0	0	0	0	0	0	0	0
1523	2	174.0	41.0	2134.7667953156642	501264.9384465824	335.0	1244.3994018432663	0.03620420890788115	21	25	1	0	0	0	0	1	0	0	0	0	1	3	1	0	0	1	0	0	0	0	0	1	0	0	0	0	0	0	1	0	0	0	0	0	0	0	0	1	0
1524	2	151.0	64.0	1403.2140443016067	76916.61770113342	181.0	530.0062366459507	0.0302408910680955	22	34	1	0	1	0	0	0	0	0	0	0	0	2	1	0	1	1	0	0	0	0	0	0	0	0	0	0	0	0	1	0	0	0	0	0	0	0	0	0	0
1525	2	186.0	63.0	1620.4810553243958	96318.8802025775	260.0	1696.1250184355167	0.036780952712856085	21	28	0	0	0	0	0	0	0	1	0	0	0	1	2	0	0	0	0	0	0	0	0	0	0	0	0	0	0	0	0	0	0	0	0	0	0	0	0	0	0
1526	1	166.0	48.0	879.8414116197794	91741.52571391227	49.0	2175.086612884994	0.022680962034318363	21	23	1	0	0	0	0	1	0	0	0	0	0	3	1	0	0	0	0	0	0	0	0	1	1	0	0	0	0	0	1	0	0	1	0	0	0	0	0	0	0
1527	2	158.0	66.0	1161.06889089149	74874.84078524642	222.0	1952.53922639899	0.0184247882935991	21	35	1	0	0	0	0	1	0	0	0	0	1	2	1	0	1	0	0	0	0	0	0	0	0	1	0	0	0	0	1	0	0	0	0	0	0	0	0	0	0
1528	2	165.0	49.0	1107.6834042547102	439579.55148349446	200.0	1690.967624504332	0.028500588424490624	29	35	0	0	1	1	0	1	0	0	0	0	0	3	1	0	0	0	0	0	0	0	0	0	0	0	0	0	0	0	0	0	0	0	0	0	0	0	0	0	0
1529	2	183.0	87.0	2000.0099925944814	103124.82750373027	93.0	2995.8374520866328	0.03504888090298092	28	27	1	0	1	0	1	0	0	0	0	0	0	3	2	0	0	0	0	0	0	0	0	0	0	0	0	0	0	0	0	0	0	0	0	0	0	0	0	0	0
1530	2	167.0	70.0	1645.0005521685398	413377.13337417244	13.0	2348.0923437645015	0.01904400308675792	25	13	1	0	0	1	1	1	0	0	0	0	0	3	1	0	0	0	0	0	0	0	0	1	0	0	0	0	0	0	0	0	0	0	0	0	0	0	0	0	0
1531	2	170.0	62.0	509.1493229841178	147807.85062309896	13.0	3102.2632902401156	0.03680975966749945	31	26	1	0	0	0	1	1	0	0	0	0	0	3	1	0	0	0	0	0	0	0	0	0	0	0	0	0	0	0	1	0	0	0	0	0	0	0	0	0	0
1532	1	148.0	66.0	1293.3992641301998	69941.17290707689	237.0	3164.822618233885	0.02951014046433574	23	52	0	0	1	0	0	1	0	0	0	0	0	3	2	0	0	0	0	0	0	0	0	0	0	0	0	0	0	0	0	0	0	0	0	0	0	0	0	0	0
1533	2	174.0	48.0	2990.7396184544637	75493.99075971702	269.0	2341.783559748065	0.03173021809227152	21	34	1	1	0	0	0	0	0	0	0	0	0	3	1	0	0	0	0	1	0	0	0	1	0	0	0	0	0	0	0	0	0	0	0	1	0	0	0	0	1
1534	2	158.0	93.0	695.3004128778891	152957.5770401574	283.0	769.3809274119762	0.0028466612128802554	21	22	1	0	0	0	1	0	0	0	0	0	0	3	1	0	0	0	0	0	0	0	0	0	0	0	0	0	0	0	0	1	1	0	0	0	0	0	0	0	0
1535	2	158.0	81.0	652.1037137076529	54818.43036833704	305.0	1505.8435159777289	0.0320720722134274	21	51	1	0	0	0	0	1	0	0	0	0	0	3	1	0	1	1	0	0	0	0	0	0	0	0	0	0	0	0	0	0	0	0	0	0	0	0	0	1	0
1536	2	189.0	51.0	658.0344135532603	421922.40445622173	199.0	2682.096114613937	0.03550610864649415	21	59	0	0	0	0	0	0	0	0	0	0	0	2	4	0	0	1	0	0	0	0	1	0	0	0	0	0	0	0	0	0	0	0	0	0	0	1	0	0	0
1537	2	156.0	50.0	742.6846336188726	81654.91699320453	238.0	3274.56989300265	0.019702051406178984	27	32	1	1	0	1	1	1	0	1	0	0	0	2	2	0	0	0	0	0	0	0	0	0	0	0	0	0	0	0	0	0	0	0	0	0	0	0	0	0	0
1538	2	162.0	39.0	3646.4472933927855	284794.9785777399	113.0	2170.7777906064666	0.032394010728628804	21	44	1	0	0	1	0	0	0	0	0	0	1	3	1	0	0	0	0	0	0	0	0	0	0	0	0	0	0	0	0	0	0	0	0	0	0	0	0	0	0
1539	2	171.0	92.0	3094.3979927740947	147838.71537544683	280.0	2143.001139838416	0.01658514630229531	21	70	1	1	1	0	0	0	0	0	0	0	0	2	1	0	0	0	0	0	0	0	0	1	0	0	0	0	0	0	0	0	0	0	0	0	0	1	0	0	0
1540	1	170.0	37.0	684.1569112908412	151913.11038910938	138.0	2207.0672795519945	0.028170235572843285	22	48	0	0	0	0	0	0	1	0	0	0	0	3	1	1	0	0	0	0	1	0	0	1	0	0	0	0	0	0	0	0	0	1	0	0	0	0	0	0	0
1541	1	140.0	85.0	3216.5956639442984	234690.65369585028	321.0	2023.8789288552016	0.01619183479268313	24	60	1	0	1	0	1	0	0	0	0	0	0	3	3	0	0	0	1	0	0	0	0	0	0	0	0	0	0	0	0	0	0	0	0	0	0	0	0	0	0
1542	2	154.0	38.0	1888.4072546611046	151286.09432367055	299.0	1211.9063139851264	0.03844038865002908	21	19	1	0	1	0	0	1	0	0	0	1	0	3	1	0	0	0	0	0	0	0	0	0	0	0	0	0	0	0	0	0	0	0	0	0	0	0	0	0	0
1543	2	158.0	37.0	593.9365046909625	336129.1284293541	300.0	917.0212542963126	0.028807496293439473	23	26	1	0	0	0	0	1	0	0	0	0	0	3	1	0	1	0	0	0	0	0	0	1	0	0	0	0	0	0	0	0	0	0	0	0	0	0	0	0	0
1544	1	153.0	55.0	1718.588611610497	127051.43887399613	341.0	5251.123325225131	0.027024502553349705	21	24	1	0	0	0	0	1	0	0	0	0	0	2	1	0	0	0	0	0	0	0	0	0	0	0	0	0	0	0	0	0	0	0	0	0	0	0	0	0	0
1545	2	172.0	53.0	842.8843838759185	225930.35883725004	231.0	5974.916117831019	0.019468050017159084	24	25	1	0	1	0	1	1	0	0	0	1	0	3	1	0	0	0	0	0	0	0	0	0	0	0	0	0	0	0	0	0	0	0	0	0	0	1	0	0	0
1546	2	150.0	54.0	798.6905028373405	271196.84266387124	247.0	1069.7297721820407	0.016337326158345197	21	63	0	0	0	0	1	0	0	0	0	0	1	3	1	0	0	0	0	0	0	0	0	0	0	0	0	0	0	0	0	0	0	0	0	0	0	0	0	0	0
1547	1	158.0	63.0	623.7411922507043	32963.29309685284	198.0	2451.736172576744	0.018900961625741227	21	18	0	0	0	0	1	0	0	0	0	0	0	2	1	0	0	0	0	0	0	0	0	0	1	1	0	0	0	0	0	0	0	0	0	0	0	0	0	0	0
1548	2	153.0	47.0	4352.15764091308	168307.48046785675	334.0	1911.5503314000543	0.014975403770619821	21	55	0	1	0	1	1	1	0	0	0	0	0	1	1	0	0	0	0	0	0	0	0	0	0	0	0	0	1	0	0	0	1	0	0	0	0	0	0	0	0
1549	2	161.0	66.0	3429.743053249486	323615.6139180649	318.0	3016.08556459166	0.026335388966953116	21	29	1	0	0	0	0	0	0	0	0	0	0	3	1	0	0	1	0	0	0	0	0	0	0	0	0	0	0	0	0	0	0	0	0	0	0	0	0	0	0
1550	2	167.0	45.0	1039.9691479507371	99557.31338867333	90.0	7238.536299189907	0.0232664486260182	21	34	1	0	1	0	1	0	0	0	0	1	1	3	1	0	0	0	0	0	0	0	0	1	0	0	0	0	0	0	0	0	0	0	0	0	0	0	0	0	0
1551	1	165.0	43.0	3277.5013309441947	90518.29428681571	293.0	1613.996152180072	0.030298596348480256	27	28	0	0	1	0	0	1	0	0	1	0	0	2	1	0	1	0	0	0	0	0	0	0	1	0	0	0	0	0	0	0	0	0	0	0	0	0	0	0	0
1552	2	132.0	54.0	1672.3103039818175	153906.1281036673	243.0	3129.715201241218	0.03206323567221557	28	72	1	0	0	0	0	1	0	0	0	0	1	2	1	1	0	0	0	0	0	0	0	1	0	0	0	0	0	0	1	0	0	0	0	0	0	0	0	0	0
1553	2	172.0	34.0	963.4846929394894	168363.1499540357	124.0	1235.3858931899176	0.023792962474774533	26	13	1	0	0	0	0	1	0	0	0	1	0	2	1	0	0	0	0	0	0	0	0	0	0	0	0	0	0	0	0	0	0	0	0	0	0	0	1	0	0
1554	2	181.0	67.0	1722.0100759510917	271515.7144068248	352.0	1990.8655593274543	0.032858154817198795	29	23	0	0	0	0	0	1	0	0	0	0	1	3	1	0	0	0	0	0	0	0	0	0	0	0	0	0	0	0	0	0	0	0	0	0	0	0	0	0	0
1555	1	164.0	54.0	648.0002792041763	89246.89960965488	197.0	5342.538561575622	0.02728196875857955	21	73	0	0	0	1	0	1	0	0	0	0	0	3	1	0	0	0	0	0	0	0	0	0	0	0	0	0	0	0	0	0	0	0	0	0	0	0	0	0	0
1556	2	170.0	69.0	589.3129442320873	130174.90716845189	51.0	5124.631155273449	0.04192916221782146	27	13	1	0	1	1	0	1	0	0	0	0	0	3	1	0	0	0	0	0	0	0	0	0	0	0	0	0	0	0	1	0	0	0	0	0	0	0	0	0	0
1557	1	166.0	62.0	394.1979178648959	50579.45041997204	226.0	5480.222076920994	0.027098627037401492	22	61	1	1	1	1	0	1	0	0	0	0	0	3	1	0	0	0	0	0	0	0	0	0	0	0	0	0	0	0	0	0	0	0	0	0	0	0	0	0	0
1558	2	182.0	87.0	1117.9233037810889	120121.12696182856	287.0	2266.752272584651	0.026008752561379096	26	19	1	0	0	0	0	1	0	0	0	0	1	3	1	0	0	0	0	0	0	0	0	0	0	0	0	1	0	1	0	0	0	0	0	0	0	0	0	0	0
1559	1	163.0	72.0	334.7026989755699	122171.35482805324	275.0	2144.0473635221765	0.03270726284467264	21	16	1	0	0	1	1	1	0	0	0	0	1	2	1	0	0	0	0	0	0	0	0	0	0	0	0	0	0	0	0	0	0	0	0	0	0	0	0	0	0
1560	2	156.0	37.0	655.8339792272893	29435.971016290245	182.0	323.61783375920925	0.02712511048960759	26	66	1	0	1	0	0	1	0	0	1	0	0	3	2	0	0	0	0	0	0	0	0	0	0	0	0	0	0	0	0	0	0	0	0	0	0	0	1	0	0
1561	1	175.0	36.0	546.1298456981373	244267.01874847346	73.0	374.8931948965677	0.036498873334904945	27	42	1	0	0	1	0	1	0	0	0	0	0	3	1	0	0	0	1	0	0	0	0	0	0	0	0	0	0	0	0	0	0	0	0	0	0	0	0	0	0
1562	1	161.0	55.0	361.9656817721441	147308.6044705822	271.0	2609.1039915746874	0.019570298058827033	20	13	1	0	0	1	0	0	0	0	0	0	0	3	1	0	0	0	0	0	0	0	0	0	0	0	0	0	0	0	0	0	0	0	0	0	0	0	0	0	0
1563	2	163.0	40.0	1767.0675701238515	5660.9120605101	279.0	2108.3555109548465	0.01220013144775223	30	60	1	0	0	0	0	0	0	0	0	0	1	3	1	0	0	0	0	0	0	0	0	0	0	0	0	0	0	0	0	0	0	0	0	0	0	0	0	0	0
1564	1	160.0	61.0	1211.6330866472586	169017.6302804731	187.0	4224.417105407114	0.010381203196473765	21	57	1	0	0	0	0	1	0	0	0	0	0	3	1	0	0	0	0	0	0	0	0	0	0	0	0	0	0	0	0	0	1	0	0	0	0	0	0	0	0
1565	2	166.0	42.0	928.0893164060792	81715.8710714265	182.0	2361.887983506741	0.0353523578768367	21	71	1	0	0	0	0	1	0	0	0	1	0	1	1	0	0	0	0	0	0	0	0	1	0	1	0	0	0	0	0	0	0	0	0	0	0	0	0	0	0
1566	2	157.0	38.0	480.3644345031504	97805.65332370202	257.0	2242.7114492168603	0.015638101851715717	28	49	1	0	0	0	0	1	0	0	0	0	1	2	2	0	0	0	0	0	0	0	1	1	0	0	0	1	0	0	0	0	0	0	0	0	0	0	1	0	0
1567	1	184.0	61.0	915.3161655991272	73567.24901800888	213.0	1832.951387072923	0.02064867908033041	21	32	1	0	0	0	0	0	0	0	0	0	0	3	1	0	0	0	0	0	0	0	0	0	0	0	0	0	0	0	0	0	0	0	0	1	0	0	0	0	0
1568	1	177.0	55.0	496.11483851383946	422736.1177301159	155.0	2149.275601765663	0.026593895988493	21	34	1	0	1	0	0	0	0	0	0	0	0	3	2	0	0	0	0	0	0	0	0	0	0	0	0	0	0	0	0	0	0	0	0	1	0	0	0	0	0
1569	2	159.0	53.0	1593.2382592601127	55000.57762118676	107.0	1876.19409926198	0.03218080030261097	21	53	1	1	0	0	1	1	0	0	0	0	0	3	3	0	0	0	0	0	0	0	0	0	0	0	0	0	0	0	0	0	0	0	0	0	0	0	0	0	0
1570	2	135.0	50.0	728.2545707138698	136719.86114966992	352.0	2947.555313147067	0.021863860023103535	21	24	1	0	0	0	0	1	0	0	0	0	0	3	2	0	0	0	0	0	0	0	0	1	0	0	0	1	0	0	0	0	0	0	0	0	0	0	0	0	0
1571	2	167.0	97.0	666.9145569801751	147572.23570032197	282.0	1070.4705922758483	0.00590634301513383	22	14	1	0	0	0	0	0	0	0	0	0	0	3	1	0	0	0	0	0	0	0	0	1	0	0	0	0	0	0	0	0	0	0	0	0	0	0	0	0	0
1572	2	163.0	100.0	1104.3793808561188	46166.03706175054	174.0	1975.3518150039838	0.018253044037345904	16	50	1	0	1	0	0	0	0	1	0	0	0	3	1	0	0	0	0	1	0	0	0	0	0	0	0	0	0	0	0	0	0	0	0	0	0	0	0	0	0
1573	2	178.0	59.0	974.5514543160377	39767.27304659754	92.0	10729.177415401065	0.04508548556995979	21	47	1	1	1	0	0	0	0	0	0	0	0	3	1	0	0	0	0	0	0	0	0	0	0	0	0	0	0	0	0	0	0	0	0	0	0	0	0	0	0
1574	2	153.0	63.0	1857.214178081342	187559.6784923365	304.0	3434.075807707696	0.0015333212296714423	21	51	0	0	1	0	0	1	0	0	0	0	1	3	1	0	0	0	0	0	0	0	0	0	0	0	0	0	0	0	0	0	0	0	0	0	0	0	0	0	0
1575	2	176.0	53.0	1190.6733495836431	211412.68800119407	18.0	2098.861493052843	0.017985196342295895	21	18	1	0	0	1	0	0	0	0	0	0	0	3	1	0	0	0	0	0	0	0	0	1	1	0	0	0	0	0	0	0	0	0	0	0	0	0	0	0	0
1576	1	154.0	35.0	553.1150756476333	54270.977979615884	145.0	1242.7922640165948	0.020976420673055454	28	16	1	0	1	0	0	0	0	0	0	0	0	3	2	0	0	0	1	0	0	0	0	0	0	1	0	0	0	0	0	0	0	0	0	0	0	0	0	0	0
1577	1	150.0	47.0	741.871131585012	45625.76454883762	267.0	2635.430874095172	0.027896030269001282	23	25	1	1	0	0	0	1	0	0	0	0	0	2	1	0	0	0	0	0	0	0	0	1	0	1	0	0	0	0	0	0	0	0	0	0	0	0	0	0	0
1578	2	174.0	56.0	657.9557933365484	1068658.7730116236	144.0	3303.8834028804604	0.02543316548060659	27	63	0	0	1	0	0	1	0	0	0	0	0	2	1	0	0	0	0	0	0	0	0	0	0	0	0	0	0	0	1	0	0	0	0	0	0	0	0	0	0
1579	2	157.0	35.0	673.3605489884579	82056.60741328879	122.0	1903.7196947482657	0.008042435736987234	21	31	1	1	0	0	0	1	1	0	0	0	1	3	1	0	0	0	0	0	0	0	0	0	0	0	0	0	0	0	0	0	0	0	0	0	0	0	0	0	0
1580	2	131.0	38.0	1038.4797324785477	138256.81146630796	296.0	1526.5903788417502	0.008409335612645069	21	37	1	0	0	1	0	1	0	0	0	0	0	3	2	0	0	0	0	0	0	0	0	0	0	0	0	0	0	0	0	0	0	0	0	0	0	0	0	0	0
1581	2	161.0	51.0	1720.4817981066735	169516.0238232946	93.0	11934.318924500236	0.01814864093559911	28	52	1	0	0	0	1	0	0	0	0	0	0	3	1	0	1	0	0	0	0	0	0	0	0	0	0	0	0	0	0	0	0	0	0	1	0	0	0	0	0
1582	2	174.0	40.0	748.7185656161023	103163.47088224173	266.0	1240.969193046047	0.022045826479540263	21	27	1	0	0	1	0	1	0	0	0	0	0	3	1	0	0	0	0	0	0	0	0	1	0	0	0	0	0	0	0	0	0	0	0	0	0	0	0	0	0
1583	1	187.0	38.0	3147.1280993368955	92356.67993207305	319.0	3164.821178146227	0.028877809875775384	29	44	1	0	1	1	1	1	0	1	0	0	0	3	1	0	0	0	0	0	0	0	0	0	0	0	0	0	0	0	0	0	1	0	0	0	0	0	0	0	0
1584	2	183.0	36.0	2716.176597070098	55812.47087718699	212.0	3662.7778888306984	0.016287927855686224	27	45	1	0	0	0	0	0	0	0	0	0	0	3	1	0	0	0	0	0	0	0	0	0	0	0	0	0	0	0	1	1	0	1	0	0	0	0	0	0	0
1585	2	146.0	54.0	3308.8134575572785	8468.68079447158	267.0	3481.1855552836596	0.022527420084975595	21	19	1	0	0	1	0	0	0	0	0	0	0	3	1	0	0	0	1	0	0	0	0	0	0	0	0	0	0	0	0	0	0	0	0	0	0	0	0	0	0
1586	1	167.0	43.0	5010.375883943803	388187.96636860725	242.0	2178.103836543758	0.03003941394357538	28	60	1	0	1	0	1	1	0	0	0	0	0	2	1	0	1	0	1	0	0	0	0	1	0	0	0	0	0	0	0	0	0	0	0	1	0	0	0	0	0
1587	2	168.0	92.0	1709.5964240009548	36415.88180411849	186.0	2015.7687551879617	0.030413314355021204	21	14	1	0	0	0	0	0	0	0	0	0	0	3	1	0	0	0	0	0	0	0	0	0	0	0	0	0	0	0	0	0	0	0	0	0	0	0	0	0	0
1588	2	166.0	49.0	916.3983971794044	27675.49799582705	346.0	2147.2580389563736	0.02496636530601327	21	51	1	0	0	0	0	0	0	0	0	0	0	3	2	0	0	0	0	0	0	0	0	1	0	0	0	0	0	0	0	1	0	0	0	0	0	0	0	0	0
1589	2	167.0	43.0	869.9640294736753	81041.88157538002	285.0	2530.579051752219	0.030829755259479345	21	50	0	0	0	1	0	1	0	0	0	0	0	1	1	0	0	0	0	0	0	0	0	1	0	0	0	0	0	0	1	0	0	0	0	0	0	0	0	0	0
1590	2	164.0	64.0	3393.4643833950777	5660.9120605101	352.0	2084.4274944536237	0.013265207678535491	21	92	1	0	0	1	0	1	0	0	0	0	0	3	1	0	0	0	0	0	0	0	0	0	0	0	0	0	1	0	0	0	0	0	0	0	0	0	0	0	0
1591	1	147.0	60.0	1138.4006383176918	104103.74623130492	114.0	6783.537421838969	0.013464789389387725	21	55	1	0	1	1	1	1	0	0	0	0	0	2	2	0	0	0	0	0	0	0	0	0	1	0	0	0	0	1	0	0	0	0	0	0	0	0	0	0	0
1592	2	161.0	41.0	2037.5883645577032	55011.26587961244	13.0	3140.0092678422825	0.0318317971609994	21	21	0	0	1	0	0	1	0	0	0	0	0	3	2	0	0	0	1	0	0	0	0	1	0	0	0	1	0	0	0	0	0	0	0	0	0	0	0	0	0
1593	2	156.0	55.0	1451.1647140865525	77579.00417698345	318.0	2943.739400872031	0.015475636601082308	21	46	1	0	0	0	0	1	1	0	0	1	0	3	1	0	0	0	1	0	0	0	0	0	0	0	0	0	0	0	1	0	0	0	0	0	0	0	0	0	0
1594	2	173.0	64.0	1840.9980106766761	128854.3688499342	233.0	2519.4701362751775	0.027202021563052327	29	17	0	0	0	0	0	0	0	0	0	0	0	2	1	0	0	0	0	0	0	0	0	0	1	0	0	0	0	0	0	0	0	1	0	1	0	0	0	0	0
1595	2	157.0	58.0	772.0243909032231	429220.66618442105	299.0	2946.704381350747	0.031923671136113815	24	56	1	0	1	1	0	0	0	0	0	0	0	2	1	0	0	0	1	0	0	0	0	0	0	0	0	0	0	0	0	0	0	0	0	0	0	0	0	0	0
1596	1	163.0	63.0	675.0489062838526	88173.356813035	150.0	902.3485411665114	0.026278968956918492	21	31	1	1	1	1	1	0	0	0	0	1	0	2	2	0	0	0	0	0	0	0	0	0	0	0	0	0	0	0	1	0	0	0	0	1	0	0	0	0	0
1597	1	159.0	44.0	1788.3523448588257	134390.00612699572	109.0	6944.6300332392675	0.030307333040684774	22	69	1	0	0	1	0	0	0	0	0	0	0	3	1	0	0	0	0	0	0	0	0	0	0	0	0	0	0	0	0	0	0	0	0	0	0	0	0	0	0
1598	2	182.0	47.0	6325.907787185608	24501.525035169434	203.0	2705.5533824606337	0.016453946396434466	21	52	1	1	0	0	0	1	0	0	0	0	0	3	1	0	0	0	1	0	0	0	0	1	1	0	0	0	0	0	0	0	0	0	0	0	0	0	0	0	0
1599	2	151.0	42.0	780.9220287809767	97325.42094052953	93.0	2993.0283210944935	0.03648794330139566	27	64	1	0	0	1	0	1	0	0	0	0	0	3	1	0	1	0	0	0	0	0	0	0	1	1	0	0	0	0	0	0	0	0	0	0	0	0	0	0	0
1600	2	177.0	93.0	1668.8238712197526	64202.41989563884	228.0	5506.922919742181	0.023430916164444832	21	54	1	0	0	1	0	1	0	0	0	0	1	3	1	0	0	0	0	1	0	0	0	1	0	0	0	0	0	0	0	0	0	0	0	0	0	1	0	0	0
1601	2	162.0	52.0	715.165422607981	448477.22370447067	208.0	2487.3330593634955	0.035345314881226816	29	82	1	0	0	0	0	1	0	0	0	0	0	3	1	0	1	0	1	0	0	0	0	0	0	0	0	0	0	0	0	0	0	0	0	0	0	0	0	0	0
1602	2	180.0	42.0	824.7723682987385	58043.00571037782	309.0	2457.289150587179	0.0314366843051756	21	61	1	0	0	1	0	0	0	1	0	0	0	3	3	0	0	0	0	0	0	0	0	0	0	0	0	0	0	0	0	0	0	0	0	1	0	0	0	0	0
1603	2	159.0	53.0	4425.510244749682	69680.41750009226	248.0	3093.2965044307925	0.02830812097199419	25	38	1	0	1	0	1	0	0	0	0	0	0	3	2	0	0	0	0	0	0	0	0	0	0	0	0	0	0	0	0	0	0	0	0	0	0	0	0	0	0
1604	2	156.0	49.0	3139.683129006753	102098.83040768499	234.0	2240.90741940535	0.026955550559054933	21	14	1	0	0	0	0	1	0	0	0	1	0	3	1	0	0	0	1	0	0	0	0	0	0	0	0	0	0	0	0	1	0	0	0	0	0	0	0	0	0
1605	1	170.0	57.0	3277.1891784272543	58337.60310650374	240.0	2746.90741968582	0.02002745323963614	21	55	1	0	1	0	0	1	0	0	0	0	0	3	1	0	0	0	0	0	0	0	0	0	0	0	0	0	0	0	0	0	0	0	0	0	0	0	0	0	0
1606	2	169.0	60.0	202.004247851321	212640.96642379736	350.0	3518.055639570095	0.005664437441251306	21	17	1	0	0	0	0	0	0	0	0	0	0	3	1	0	0	0	0	0	0	0	0	1	0	0	0	0	0	0	1	0	0	0	0	0	0	0	0	0	0
1607	1	148.0	69.0	2213.3985772154733	75107.91704391004	195.0	3212.4507973668387	0.011174120449570321	32	57	1	0	1	0	0	0	0	0	1	0	0	2	1	0	0	0	0	0	0	0	0	1	1	0	0	0	0	0	0	0	0	0	0	0	0	0	0	1	0
1608	2	171.0	52.0	1965.3669199148853	119547.20351350683	215.0	3481.0314659042206	0.03457621356478577	26	21	1	0	1	0	0	0	0	0	0	0	0	3	1	0	0	0	0	0	0	0	0	0	0	0	0	0	0	0	0	0	0	0	0	0	0	0	1	0	0
1609	2	168.0	57.0	848.1796323308621	71114.89125414926	66.0	1094.8864059693449	0.022083146147821326	21	72	0	0	1	0	0	0	0	0	0	0	0	2	1	0	0	0	0	0	0	0	0	0	0	0	0	0	0	0	0	0	0	0	0	0	0	0	0	0	0
1610	2	133.0	45.0	452.7606032565312	77592.87997141626	289.0	2498.208601359036	0.022098122107635117	26	74	1	0	0	0	0	0	0	0	0	0	0	3	1	0	0	0	0	0	0	0	0	0	0	0	0	0	0	0	0	0	0	0	0	0	0	0	0	0	0
1611	2	146.0	68.0	2455.3436733397243	96453.60317995268	323.0	7025.287893170081	0.03173413784581025	21	61	1	1	0	0	0	0	0	0	0	0	0	3	4	1	0	0	0	0	0	0	0	0	0	0	0	0	0	0	0	0	0	0	0	0	0	0	0	0	1
1612	2	129.0	52.0	1466.477663981574	47434.063987247915	113.0	1116.7693729881616	0.02017295234308475	21	46	1	0	1	0	0	0	0	0	0	0	1	1	1	0	0	0	0	0	0	0	0	0	0	0	0	0	0	0	1	0	0	0	0	0	0	0	0	0	0
1613	2	185.0	54.0	569.463650474926	23171.334112874414	318.0	2279.1953499962597	0.03637536001886385	21	70	1	1	0	0	0	1	0	0	0	0	1	3	1	0	0	0	0	0	0	0	0	0	0	0	0	0	0	0	0	0	0	0	0	0	0	0	0	0	0
1614	2	162.0	60.0	4604.3922869907965	236023.85708272224	86.0	2500.4208960216765	0.018229924958200753	26	16	1	1	1	1	0	1	0	0	0	0	0	3	1	0	0	0	0	0	0	0	0	0	0	0	0	0	0	0	0	0	0	0	0	0	0	0	0	0	0
1615	2	167.0	58.0	685.246888121666	32739.468390997623	242.0	4425.904276840096	0.014588225734397383	22	13	1	0	0	0	0	1	0	0	0	1	1	2	1	1	0	0	1	0	0	0	0	0	0	1	0	0	0	0	1	0	0	0	0	1	0	0	0	0	0
1616	2	178.0	55.0	2024.1753819886555	14910.273835441738	217.0	2682.9468864005175	0.029852908123700304	21	13	0	0	0	0	0	0	0	0	0	0	0	1	1	0	1	0	0	0	0	0	0	0	0	1	0	0	0	0	0	0	0	0	0	0	0	0	0	0	0
1617	2	179.0	40.0	802.4706662643179	142001.02070986028	178.0	168.00614849319618	0.024363540451667484	21	17	1	1	0	0	0	0	0	0	0	0	0	3	1	0	0	0	0	0	0	0	0	0	0	0	0	0	0	0	0	0	0	0	0	0	0	0	0	0	0
1618	2	165.0	65.0	426.53876575382935	134895.1524264787	137.0	2247.9664090868955	0.023484831274503477	25	28	1	0	0	0	1	1	0	1	0	0	0	3	1	0	0	0	1	0	0	0	0	0	0	0	0	0	0	0	0	0	0	0	0	0	0	0	0	0	1
1619	2	171.0	41.0	3620.7624393141546	87074.27400091838	13.0	3234.0993151147004	0.01346115524343319	21	24	1	0	1	0	0	1	0	0	0	0	0	3	2	0	0	0	0	0	0	0	0	1	0	0	0	0	0	0	0	0	0	0	0	0	0	0	0	0	0
1620	2	183.0	40.0	690.6497658029998	80543.26017630458	352.0	5714.100174485801	0.036374559692679276	21	55	0	1	1	0	0	1	0	0	0	0	0	3	1	0	0	1	0	0	0	0	0	0	0	1	0	0	0	0	0	0	0	0	0	1	0	0	0	0	1
1621	2	179.0	47.0	1202.2589730321743	518007.92273308604	209.0	1137.1820055075418	0.018573469576633257	22	63	1	1	1	0	0	1	0	0	0	0	0	3	1	0	0	0	0	0	0	0	0	0	1	0	0	0	0	0	0	0	0	0	0	0	0	0	0	0	0
1622	2	162.0	53.0	2229.6888215399954	138768.38470015323	297.0	2441.7744548446863	0.03896568877325479	21	33	1	0	0	0	0	0	0	0	0	0	0	3	1	0	0	0	0	0	0	0	0	1	0	0	0	0	0	0	0	0	0	0	0	0	0	0	0	0	0
1623	1	182.0	37.0	2147.3228612125918	68627.40045220256	234.0	2289.803915740924	0.010018013092016127	21	81	0	1	0	1	0	1	0	0	0	0	0	3	2	0	0	1	0	0	0	0	1	0	0	0	0	0	0	0	0	0	0	0	0	0	0	0	0	0	0
1624	2	176.0	67.0	2039.0836810586911	19925.892384927072	174.0	261.2493973850359	0.004575445790512439	25	67	0	1	0	1	0	1	0	0	0	1	0	3	1	0	0	0	0	0	0	0	0	1	1	0	0	1	0	0	0	0	1	0	0	0	0	0	0	1	0
1625	2	181.0	49.0	1364.8678350578286	36852.254407602704	80.0	2326.599995522696	0.03486204670013269	21	67	0	0	1	1	0	1	0	0	0	0	0	1	1	0	0	0	0	0	0	0	0	1	0	0	0	0	0	0	0	0	0	0	0	0	0	0	0	0	0
1626	2	176.0	45.0	433.89814960093224	262213.08429644775	229.0	2119.6435580596226	0.020340603809267905	21	54	1	1	0	0	1	1	0	0	0	0	0	3	1	0	1	0	0	0	0	0	0	0	0	0	0	0	0	0	0	0	0	1	0	0	0	0	0	0	0
1627	2	172.0	31.0	1382.8189845695765	82973.84392609866	124.0	3219.038718374378	0.04631533801940356	27	24	1	0	0	1	0	0	0	0	0	0	0	3	1	0	0	0	0	0	0	0	0	1	0	0	0	0	0	0	0	0	0	0	0	0	0	0	0	0	0
1628	1	173.0	40.0	610.0999528718132	73909.50710952103	292.0	2164.2329922238073	0.016532953690822583	22	63	1	0	1	0	0	0	0	0	0	0	0	3	1	0	0	0	0	0	0	0	0	0	0	0	0	0	0	0	0	0	0	0	0	0	0	0	0	0	0
1629	1	169.0	62.0	546.4556990608322	55815.740879001736	192.0	2553.085061695733	0.04357308617711469	31	35	1	0	1	1	0	1	0	1	0	0	0	2	1	0	0	0	0	0	0	0	0	0	0	0	0	0	0	0	0	0	0	0	0	0	0	0	0	0	0
1630	2	166.0	61.0	408.51866598474476	78014.23741052879	238.0	1360.3686409047032	0.026080218848953212	27	13	0	0	0	0	0	0	0	0	0	0	0	3	1	0	0	0	0	0	0	0	0	0	0	0	0	0	0	0	0	0	0	0	0	1	0	0	0	0	0
1631	2	190.0	51.0	1728.1132374605563	95700.7420602455	100.0	1681.5486911727348	0.024177640437181014	21	21	1	0	1	0	0	0	0	0	0	0	0	1	1	0	0	0	0	0	0	0	0	1	0	0	0	1	0	0	0	0	0	0	0	0	0	0	0	0	0
1632	1	180.0	66.0	2232.8342532339198	63563.70942100127	220.0	2981.1189561700276	0.026397971948760653	21	16	0	0	0	0	0	0	0	0	0	0	0	3	2	0	0	0	0	0	0	0	0	0	0	0	0	0	0	0	0	0	0	0	0	0	0	0	0	0	0
1633	1	155.0	94.0	1724.660262891626	22394.64236233475	245.0	1406.6191561790934	0.028354662063929045	26	54	1	0	1	0	0	0	0	0	0	0	0	3	1	0	0	0	0	0	0	0	0	0	0	0	0	0	0	0	0	0	0	0	0	0	0	0	0	0	0
1634	2	154.0	44.0	797.6685245994327	151521.3809892331	215.0	3042.830232542793	0.03018484646983937	21	43	1	0	1	0	0	0	0	0	0	0	1	2	1	0	0	0	1	0	0	0	0	0	0	0	0	0	0	0	0	0	0	0	0	0	0	1	0	0	0
1635	2	146.0	51.0	1274.6625373127554	60898.113886892825	259.0	1563.3625771698557	0.03589116496483484	26	54	0	0	0	1	1	1	0	0	0	0	0	3	1	0	0	0	0	0	0	0	0	0	0	0	0	0	0	0	0	0	0	0	0	0	0	0	0	0	0
1636	1	176.0	28.0	1326.1852128492192	26497.597565489017	132.0	303.95447684832493	0.015701598462182408	21	23	1	0	0	0	0	1	0	0	0	0	0	3	1	0	0	0	0	0	0	0	0	1	0	0	0	0	0	0	0	0	0	0	0	0	0	0	0	0	0
1637	2	171.0	51.0	921.2399660801939	53752.80788567249	284.0	925.1531692869496	0.03570428855301849	22	18	1	0	0	1	0	1	0	0	0	0	0	2	3	0	1	0	0	0	0	0	0	0	1	0	0	0	0	0	0	0	0	0	0	0	0	0	0	0	0
1638	2	167.0	40.0	1521.3861906237962	97919.3286918658	322.0	1653.0423159862717	0.020008736407279976	21	25	1	0	1	0	0	0	1	0	0	0	0	1	1	0	0	0	0	0	0	0	0	1	0	0	0	0	0	0	0	0	0	0	0	0	0	0	0	0	0
1639	2	147.0	70.0	1684.67287234896	143401.97855660625	172.0	2996.856714129235	0.018371520835695116	24	33	0	0	1	1	0	0	0	0	0	0	0	3	3	0	0	0	0	0	0	0	0	0	0	0	0	0	0	0	0	1	0	0	0	1	0	0	0	0	0
1640	2	175.0	52.0	762.9673353485438	77720.3934404951	152.0	1468.477681514921	0.017862219558381392	33	24	1	0	0	1	1	1	0	0	0	0	1	3	1	0	1	0	0	1	0	0	1	0	0	0	0	0	0	0	0	0	1	0	0	1	0	0	0	0	0
1641	2	182.0	40.0	3447.457123271045	156897.41463670338	236.0	4733.544701063075	0.014259197422626942	22	26	1	0	1	0	0	0	0	0	0	0	0	3	1	0	0	0	0	0	0	0	0	0	0	0	0	1	0	0	0	0	0	0	0	0	0	0	0	0	0
1642	2	166.0	53.0	735.3660391091705	120590.10446178488	98.0	1947.0558526253733	0.026954494150203758	21	57	1	0	1	0	0	0	0	1	0	0	0	2	1	0	0	0	0	0	0	0	0	0	0	0	0	0	0	0	0	0	0	1	0	0	0	0	0	0	0
1643	2	180.0	61.0	2030.3885347950481	292390.970923864	13.0	1197.9421573501395	0.024835452395538013	19	60	1	0	0	1	1	0	0	0	0	0	0	3	1	0	1	0	1	0	0	0	0	0	0	0	0	0	0	0	0	0	0	0	0	0	0	0	0	1	0
1644	2	178.0	67.0	2905.2405827553675	1580348.1040315665	198.0	4539.222844568048	0.03313479238688166	25	15	1	0	0	0	0	1	0	0	0	0	0	3	1	0	0	0	0	0	0	0	0	1	0	0	0	0	0	0	1	0	0	0	0	0	0	0	0	0	0
1645	2	155.0	79.0	326.4061669206361	90174.25395289228	352.0	4937.82992347031	0.022548678055901397	21	37	0	0	1	0	0	0	0	0	0	0	0	2	1	0	0	0	0	0	0	0	0	0	0	0	0	0	0	0	0	0	0	0	0	0	0	0	0	1	0
1646	2	147.0	32.0	1574.6653191366681	131304.13955130326	256.0	9306.664153692527	0.026950083765758588	35	15	1	0	0	0	0	0	0	1	0	0	0	3	3	0	0	0	0	0	0	0	0	0	0	0	0	0	0	0	0	0	0	0	0	0	0	0	0	0	0
1647	2	147.0	51.0	688.9420693499632	288443.6363762456	352.0	4242.3887118764005	0.020362773643915543	26	32	1	0	0	0	0	0	0	0	0	0	0	1	1	0	0	0	0	0	0	0	0	0	0	0	0	0	0	0	0	0	0	0	0	0	0	0	0	0	0
1648	2	185.0	90.0	507.84402587746456	333886.62888226635	87.0	1587.1692662858663	0.026807183118347105	21	13	1	0	0	1	0	0	0	0	0	0	0	3	1	0	0	0	0	0	0	0	0	0	0	0	0	0	1	0	0	0	0	1	0	0	0	0	0	0	0
1649	2	178.0	52.0	2042.8175125816024	105117.22903036598	315.0	1816.3719778823047	0.02774488617595722	21	13	1	0	0	1	0	0	0	0	0	0	0	3	1	0	0	0	0	0	0	0	0	0	0	0	0	0	0	0	0	0	0	0	0	0	0	0	0	0	0
1650	2	165.0	49.0	169.742990432478	207855.44297594344	273.0	4491.052365752054	0.026545680177245325	28	77	1	0	1	1	0	0	0	0	0	0	0	3	1	0	0	0	0	0	0	0	0	0	0	0	0	0	0	0	0	0	0	0	0	0	0	0	0	0	0
1651	2	186.0	59.0	1408.448450440489	259258.4894380848	13.0	1641.8321136199143	0.01917473045208594	26	53	0	0	1	0	0	0	0	0	0	0	0	3	2	0	1	0	0	0	0	0	0	1	0	0	0	0	0	0	0	0	0	0	0	0	0	1	1	0	0
1652	1	182.0	90.0	1180.3312061036681	727483.2014456713	163.0	1221.5687721401086	0.00981537679577623	22	28	1	1	1	0	0	0	0	0	0	0	0	2	1	0	0	0	0	0	0	0	0	0	0	0	0	0	0	0	0	0	0	0	0	0	0	0	0	0	0
1653	1	169.0	91.0	906.1187501651273	76935.04657350635	108.0	3061.6590586556886	0.03409002489442485	27	30	0	0	0	0	0	1	0	0	0	0	0	2	1	0	1	0	0	0	0	0	0	0	0	0	0	0	0	0	0	0	0	0	0	0	0	0	0	0	0
1654	2	170.0	78.0	4286.911173074393	151631.65921025776	158.0	1237.7083945608535	0.017169932704737902	27	48	1	0	0	0	0	1	0	0	0	0	0	3	1	0	0	0	0	0	0	0	0	0	0	0	0	0	0	0	0	0	0	0	0	0	0	0	0	0	0
1655	1	178.0	31.0	1732.016489170002	12015.114567072058	346.0	3590.874152041649	0.039254571782077946	21	50	1	0	1	1	0	0	0	0	0	0	0	3	1	0	0	0	0	0	0	0	0	1	1	1	0	0	0	0	0	0	0	0	0	0	0	0	0	0	0
1656	1	161.0	50.0	717.5834123145064	57284.96463828425	154.0	2329.610338762649	0.026232363811344972	27	59	0	0	0	1	0	1	0	0	1	0	0	1	1	0	1	0	0	0	0	0	0	0	1	0	0	0	0	0	0	0	0	0	0	0	0	0	0	1	0
1657	2	166.0	72.0	1675.8591379956804	9807.477392032582	145.0	6162.413388053846	0.03522910218010264	19	30	1	0	0	1	0	0	0	0	0	0	1	2	1	1	0	0	0	0	0	0	0	0	0	0	0	0	0	0	0	0	0	1	0	0	0	0	0	0	0
1658	2	165.0	48.0	2073.766113567771	102863.30261357091	284.0	2809.2640153392476	0.03019179828595198	21	80	1	1	0	0	0	0	0	0	0	0	0	3	1	0	0	0	0	0	0	0	0	1	0	0	0	0	0	0	0	0	0	0	0	0	0	0	0	0	0
1659	1	140.0	37.0	4804.275569096424	59201.65033522301	228.0	2631.631922852556	0.01798953780707828	26	29	0	0	0	0	0	1	0	0	0	0	0	3	1	0	0	0	0	0	0	0	0	0	0	0	0	0	0	0	1	0	0	0	0	0	0	0	0	0	0
1660	2	160.0	39.0	1268.0283886475845	70126.73136585024	135.0	2432.71901500009	0.03955827624709668	22	68	0	0	1	1	0	0	0	0	0	0	0	1	1	0	0	0	0	0	0	0	0	0	0	0	0	0	0	0	0	0	0	0	0	0	0	0	0	0	0
1661	2	171.0	44.0	946.8658695386378	39577.506772390116	330.0	4814.208136530131	0.03183070794015222	21	48	1	0	1	0	0	1	0	0	0	0	0	3	2	0	0	0	1	0	0	0	0	0	0	0	0	0	0	0	0	0	0	0	0	0	0	0	0	0	0
1662	1	175.0	33.0	3564.5238228877333	157851.99368679797	209.0	2262.785951154192	0.003464230256561703	21	13	1	0	1	0	0	0	0	0	0	0	0	3	1	0	1	0	0	0	0	0	0	0	0	0	0	0	0	0	0	0	0	0	0	0	0	0	0	0	0
1663	2	157.0	66.0	529.2444560064349	29916.676348292127	274.0	3202.1588108923925	0.008118032510572025	21	48	1	0	1	0	0	1	0	0	0	0	0	3	1	0	0	0	0	0	0	0	0	1	0	0	1	0	0	0	0	0	0	0	0	0	0	0	0	0	0
1664	2	164.0	82.0	1103.9212798909289	227772.9348047203	152.0	3172.975914526004	0.03209102450924671	21	13	1	0	0	1	1	1	0	0	0	0	0	3	2	0	0	0	0	0	0	0	0	1	0	0	0	0	0	0	1	0	0	0	0	0	0	0	0	0	0
1665	2	179.0	80.0	520.7106811504565	123330.81317212679	331.0	2582.223795373933	0.0261688398744664	26	30	1	1	0	0	1	0	0	0	0	0	0	3	1	0	0	1	0	0	0	0	0	0	0	0	0	0	0	0	0	0	0	0	0	0	0	0	0	0	0
1666	1	157.0	63.0	1869.4309586281888	49963.36042405393	122.0	9037.80510075451	0.022448849443554315	25	19	1	0	0	0	0	1	0	0	0	0	0	3	1	0	0	0	0	0	0	0	0	1	1	0	0	0	0	0	0	0	0	0	0	0	0	0	0	0	0
1667	1	162.0	61.0	2117.8595801177617	104911.11937788397	96.0	2697.351123188132	0.015580621648542858	27	64	1	2	0	0	0	1	0	0	0	0	0	3	3	0	0	0	0	0	0	0	0	0	0	0	0	0	0	0	0	0	0	0	0	0	0	0	0	0	0
1668	1	139.0	86.0	2120.32302785557	41022.38956602693	208.0	2595.2466680777507	0.023774130432163195	28	70	0	0	0	1	0	1	0	0	0	0	0	3	2	0	0	0	0	0	0	0	0	0	0	0	0	0	0	0	0	0	0	0	0	0	0	0	0	0	0
1669	2	163.0	57.0	1677.143658105356	21154.844654282595	217.0	6114.525766660092	0.010704354951992586	27	62	1	1	0	0	0	0	0	0	0	0	0	3	1	0	0	0	0	0	0	0	0	0	0	0	0	0	0	0	0	0	0	0	0	0	0	0	0	0	0
1670	1	175.0	59.0	545.997356242439	155775.30359950062	41.0	13654.764835846532	0.028165322842394425	27	70	1	0	0	0	0	0	0	0	0	0	0	3	2	0	0	0	0	0	0	0	0	0	0	0	0	0	0	0	1	0	0	0	0	0	0	0	0	1	0
1671	2	164.0	42.0	1297.5029310824816	166381.49156968988	352.0	2413.6082517256464	0.033852342274062225	29	26	0	0	1	0	1	0	0	0	0	0	0	3	1	0	0	0	0	0	0	0	0	1	0	0	0	0	0	0	1	0	0	0	0	0	0	0	0	0	0
1672	2	174.0	41.0	1998.7073304554924	182564.98261125723	294.0	2295.553839508697	0.014104285085877251	21	29	1	0	1	1	1	1	0	0	0	0	0	3	1	0	0	0	0	0	0	0	0	0	0	0	0	0	0	0	0	0	0	0	0	0	0	0	0	0	0
1673	1	166.0	53.0	2058.0412029469994	5660.9120605101	216.0	5317.845387218447	0.01094698248598015	25	21	0	0	1	0	1	0	0	0	0	0	0	3	3	0	0	1	0	0	0	0	0	0	0	0	0	0	0	0	0	0	0	0	0	0	0	0	0	0	0
1674	2	166.0	34.0	2579.942083383627	69162.88375814125	303.0	2468.0155635052147	0.033599987790640405	21	27	1	0	1	0	0	1	0	0	0	1	0	3	1	0	0	0	1	0	0	0	0	0	0	0	0	0	0	0	0	0	0	0	0	1	0	0	0	0	0
1675	2	172.0	61.0	554.0544826069623	28760.52127707756	43.0	1551.7982732492944	0.02576301487814192	26	34	1	1	0	0	0	1	0	0	0	0	0	3	1	0	0	0	0	1	0	0	0	0	0	0	0	0	0	0	0	0	0	0	0	0	0	0	0	1	0
1676	2	171.0	55.0	1204.858943093641	263636.0348271615	291.0	3473.4084418898383	0.03254286217019207	19	88	1	0	0	0	1	0	0	0	0	0	0	3	1	0	0	0	0	0	0	0	0	0	0	0	0	0	0	0	0	0	0	0	0	0	0	0	0	1	0
1677	2	165.0	55.0	3578.341221351098	75133.79841301235	163.0	1434.6074998329154	0.014663594919257918	21	67	0	0	0	1	0	0	0	0	0	0	1	3	1	0	0	0	1	0	0	0	0	1	0	0	0	0	0	0	0	0	0	0	0	0	0	0	0	0	0
1678	1	186.0	61.0	1284.8608811646122	104084.68663560678	60.0	2550.175444586992	0.036880943684780745	21	57	0	0	0	0	0	0	0	0	0	0	1	3	1	0	0	0	0	0	0	0	0	1	0	0	0	0	0	0	0	0	0	0	0	0	0	0	0	0	0
1679	2	146.0	73.0	2329.9634142016666	73593.34146415128	309.0	2650.8534128669494	0.010032441477103837	29	27	1	0	0	0	1	1	0	0	0	0	0	2	1	0	0	0	0	0	0	0	0	0	1	0	0	0	0	0	0	0	0	0	0	0	0	0	0	0	0
1680	2	150.0	51.0	706.7144374029996	105019.40840515928	82.0	2730.2867279823304	0.03151362628943899	23	24	0	0	1	0	0	0	0	0	1	0	0	3	1	0	0	0	0	0	0	0	0	0	0	0	0	0	0	0	0	0	0	0	0	0	0	0	0	0	0
1681	2	174.0	74.0	1232.977202876992	81572.28433703369	138.0	2580.9649987508324	0.027764047806807992	26	32	0	0	0	0	0	0	1	0	0	0	0	3	1	0	0	0	0	0	0	0	0	0	0	0	0	0	1	0	0	0	0	0	0	0	0	0	0	0	0
1682	2	171.0	60.0	1360.862496054672	382374.74837906344	284.0	3135.0800077976346	0.02573919954136219	21	59	1	0	0	0	0	0	0	0	0	0	0	3	1	0	0	0	0	0	0	0	0	0	0	0	0	0	0	0	0	0	0	1	0	0	0	0	0	0	0
1683	2	163.0	51.0	4351.078118627918	201111.42020290633	296.0	5121.388417271901	0.02231872478026427	21	64	0	0	0	0	0	0	0	0	0	0	0	3	1	0	0	1	0	0	0	0	0	0	0	0	0	0	0	0	0	0	0	0	0	0	0	0	0	0	0
1684	2	169.0	54.0	3028.218539607881	233316.16516237563	130.0	3015.612095771556	0.02415916140895189	21	62	1	0	1	1	0	0	0	0	0	0	0	2	1	0	0	0	0	0	0	0	0	0	0	0	0	0	0	0	0	0	0	0	0	0	0	0	0	0	0
1685	1	161.0	53.0	1230.1658383674028	57650.10439536261	23.0	1996.8558439567953	0.01248253806673261	25	17	1	0	0	0	1	1	0	0	0	1	0	3	2	0	0	0	0	0	0	0	0	0	0	0	0	0	1	0	0	0	0	0	0	0	0	0	0	0	0
1686	1	158.0	53.0	2031.9089111372919	242420.50011553863	305.0	5860.661612001832	0.01996156444839511	22	48	1	0	1	0	0	1	0	0	0	0	0	1	1	0	0	0	0	0	0	0	0	1	0	0	0	0	0	0	0	0	0	0	0	0	0	0	0	0	0
1687	2	166.0	33.0	1385.8365783585778	256635.66968249163	301.0	2122.7694283317196	0.020088572957341993	21	62	1	0	1	1	0	1	0	0	0	0	0	1	1	0	0	0	0	0	0	0	0	0	0	0	0	0	0	0	0	0	0	0	0	0	0	0	0	0	0
1688	2	158.0	89.0	1582.0676020473234	136816.21036433894	140.0	2807.981857294134	0.014712001994888962	21	37	1	0	0	1	0	1	0	0	0	1	0	3	2	0	0	0	0	0	0	0	0	0	0	0	0	0	0	1	0	0	0	0	0	0	0	0	0	0	1
1689	1	175.0	28.0	2816.0318527354902	68782.69975595872	335.0	10020.76065212008	0.03236287749981564	27	21	0	0	1	0	1	0	0	0	0	0	0	1	1	0	0	0	0	0	0	0	0	0	0	0	0	0	0	0	0	0	0	0	0	0	0	0	0	0	0
1690	2	162.0	45.0	721.1730665396185	64056.45268334233	13.0	3018.4340275428804	0.02932946206622349	26	64	1	0	0	0	0	0	0	0	0	0	0	3	1	0	0	0	0	0	0	0	0	1	1	0	0	0	0	0	0	0	0	0	0	0	0	0	0	0	0
1691	1	159.0	47.0	1104.6467683169806	16566.472131512644	238.0	4.85804389334697	0.026028178296027344	21	75	0	1	1	1	1	1	0	0	0	0	0	3	2	0	0	0	0	0	0	0	0	1	0	0	0	0	0	0	0	0	0	0	0	0	0	0	0	0	0
1692	2	152.0	36.0	504.5846014308062	343584.89823363273	13.0	3548.069946544547	0.021293820496670182	28	20	0	0	0	0	0	0	0	0	0	0	0	3	1	0	0	0	0	0	0	0	0	0	0	1	0	0	0	0	0	0	0	0	0	0	0	0	0	0	0
1693	2	173.0	57.0	857.2119861382449	159335.9459775688	333.0	2900.726862693693	0.029625634094703757	29	28	0	0	0	0	0	0	0	0	0	0	0	2	1	0	0	0	0	0	0	0	0	1	0	0	0	1	0	0	0	0	0	0	0	0	0	0	0	0	0
1694	2	139.0	59.0	809.6577858592243	259081.98436722107	287.0	2597.9725940051876	0.004261951227212887	26	27	1	0	1	0	0	1	0	0	1	0	0	3	2	0	0	0	0	0	0	0	0	0	0	0	0	0	0	0	0	1	0	0	0	0	0	0	0	0	0
1695	2	134.0	45.0	1484.551826939283	58522.69391715519	223.0	11771.48387629821	0.021765174220000596	21	24	0	0	0	0	0	0	0	0	0	0	0	3	1	0	0	0	0	0	0	0	0	0	0	0	0	0	0	0	0	0	0	0	0	0	0	0	0	0	0
1696	1	179.0	44.0	1251.477796183964	218525.38160798358	171.0	1612.7990663748599	0.029960114877687044	23	76	1	0	0	1	1	1	0	0	1	0	0	3	1	0	0	0	0	0	0	0	0	0	0	0	0	0	0	0	0	0	0	0	0	0	0	0	0	0	0
1697	1	166.0	51.0	400.66568801713026	225900.68425051647	305.0	1894.7662697522167	0.0341888358713269	21	28	1	0	0	1	0	1	0	0	0	0	0	3	1	0	0	0	0	0	0	0	0	1	0	0	0	0	0	0	0	0	0	0	0	0	0	0	0	0	0
1698	1	168.0	37.0	3341.6469257923336	65724.66275655341	158.0	3186.781394867242	0.031114635475136366	21	48	0	0	0	1	1	0	0	0	0	0	0	2	1	0	0	0	0	0	0	0	0	0	0	0	0	0	0	0	0	0	0	0	0	0	0	0	0	0	0
1699	2	188.0	57.0	2475.619328294752	18657.01762575676	72.0	2782.7512015011016	0.06374606654458506	21	59	0	0	1	0	0	1	0	0	0	0	0	2	1	0	0	0	0	0	0	0	0	0	0	0	0	0	0	0	0	0	0	0	0	0	0	0	0	0	0
1700	2	164.0	40.0	2130.134082925002	32436.626012827455	261.0	4855.934221673757	0.00954095206570371	23	17	1	0	0	0	0	0	0	0	0	0	0	3	4	0	0	0	0	0	0	0	0	0	0	0	0	0	0	0	0	0	0	0	0	0	0	0	0	0	0
1701	2	155.0	39.0	1572.629518416485	21462.311347470153	347.0	3274.495694047113	0.024630198571009267	21	24	1	0	0	0	0	0	0	0	0	0	0	3	2	0	0	1	0	0	0	0	0	0	0	0	0	0	0	0	0	0	0	0	0	0	0	1	0	0	0
1702	1	148.0	56.0	705.3052960085256	63649.46489842338	137.0	2923.5594525161637	0.027806468478147408	21	70	1	0	0	1	0	1	0	0	0	0	0	3	2	0	0	0	0	0	0	0	0	1	0	0	0	0	0	0	0	1	0	0	0	0	0	0	0	0	0
1703	2	175.0	63.0	2572.6176125920438	142186.86385628025	265.0	2798.141418305437	0.025846662407020056	21	52	0	0	0	1	0	1	0	0	0	0	0	3	1	0	0	0	0	0	0	0	0	0	0	0	0	0	0	0	0	0	0	0	0	0	0	0	0	0	0
1704	2	148.0	44.0	1318.3439813799412	82682.29920465678	325.0	3297.4473311160027	0.034101036381496586	21	15	1	0	0	0	0	0	0	0	0	0	0	3	1	0	0	0	0	0	0	0	0	0	0	0	0	0	0	0	0	0	0	0	0	0	0	0	0	0	0
1705	2	188.0	48.0	633.0636591288828	114170.93865200477	347.0	269.75703524596895	0.028483463942149328	29	40	1	0	0	0	0	0	0	0	0	0	0	2	1	0	0	0	0	0	0	0	0	1	0	0	0	0	0	0	0	0	0	0	0	0	0	0	0	0	0
1706	2	151.0	75.0	1259.1164957078763	115696.79135954384	195.0	1089.6472945640076	0.03355412301502203	21	61	1	0	0	0	0	0	0	0	0	0	1	1	1	0	0	0	0	0	0	0	0	1	0	0	0	0	0	0	0	0	0	0	0	0	0	0	0	0	0
1707	2	177.0	69.0	706.5195996453024	70854.94366420302	105.0	2983.4160559947686	0.02101151662792629	25	21	1	1	1	0	0	1	0	0	0	0	1	3	2	0	0	0	0	0	0	0	0	0	0	0	0	0	0	0	1	0	0	0	0	0	0	0	0	0	0
1708	2	153.0	56.0	939.9444895216573	85479.11038778005	308.0	3451.440384691572	0.027832586258188734	21	57	1	0	0	0	0	0	0	0	0	0	1	1	1	0	0	0	0	0	0	0	0	1	0	0	0	0	0	0	0	0	0	0	0	0	0	0	0	0	0
1709	2	172.0	69.0	2898.4981303266504	88514.07176459498	220.0	1638.6296786873172	0.02132585087369118	21	22	1	0	1	0	0	0	0	0	0	0	0	3	1	0	0	0	0	0	0	0	0	0	0	0	0	0	0	0	0	0	0	0	0	0	0	0	0	0	0
1710	2	153.0	54.0	859.2468835799758	145953.84411627203	60.0	5544.901526019245	0.031106669379231046	21	45	0	0	1	0	0	1	0	0	1	0	0	3	1	1	1	0	0	0	0	0	0	0	0	0	0	0	0	0	0	0	0	0	0	1	0	0	0	0	0
1711	2	135.0	36.0	1685.0120009216166	155513.54914349096	219.0	1653.4363799729936	0.015039694490121276	21	32	0	0	0	0	0	0	0	0	0	0	0	2	1	0	0	0	0	0	0	0	0	0	0	0	0	0	0	0	0	0	0	0	0	0	0	0	0	0	0
1712	1	167.0	63.0	1437.2493057521158	264464.35069266835	314.0	5385.455921970892	0.019009354840518917	22	66	0	0	1	1	1	1	0	0	0	0	0	1	1	0	1	0	0	1	0	0	0	0	0	0	0	0	0	0	0	0	0	0	0	0	0	0	0	0	0
1713	2	170.0	34.0	1614.9421173678038	137750.98487850808	267.0	2599.396680689514	0.003124176067324151	22	14	1	1	0	0	0	0	0	0	0	0	0	3	1	0	0	0	0	0	0	0	0	1	0	0	0	0	0	0	0	0	1	0	0	0	0	0	0	0	0
1714	2	144.0	41.0	641.1052922404342	62451.14329674862	259.0	1683.0423820938797	0.019512707966516583	28	40	1	0	0	0	0	0	0	0	0	0	0	3	1	0	0	0	0	0	0	0	0	0	0	0	0	0	0	0	0	0	0	0	0	0	0	0	0	0	0
1715	1	177.0	73.0	1496.5368810383357	193854.55154381227	201.0	274.8850273874632	0.01968309884475738	21	14	1	0	0	1	0	0	0	0	0	0	0	1	1	0	0	0	0	0	0	0	0	0	0	0	0	0	0	0	1	0	0	0	0	0	0	0	0	0	0
1716	2	168.0	54.0	571.1566226931329	272345.1581320008	289.0	3221.6823992955515	0.02879746824052524	21	31	1	0	1	0	0	1	0	0	0	0	0	3	1	0	0	0	0	0	1	0	0	0	0	1	0	0	0	1	0	0	0	0	0	0	0	0	0	1	1
1717	2	158.0	56.0	1758.89591782662	181553.73446586865	316.0	2945.888651697185	0.03116157916970172	27	16	1	0	1	0	0	1	0	0	1	0	0	3	2	0	0	0	0	0	0	0	0	0	0	0	0	0	0	0	0	0	0	0	0	0	0	0	0	0	0
1718	2	162.0	74.0	849.0918883382735	205043.65644028375	243.0	1626.0712742557394	0.012402650063468135	25	17	1	0	1	1	0	0	0	0	0	0	0	2	1	0	0	0	0	0	1	0	0	0	0	0	0	0	0	0	0	0	0	1	0	0	0	0	0	0	0
1719	2	176.0	48.0	985.3318541105109	250349.74005593942	162.0	5100.662583017048	0.01551484124457334	26	29	1	0	1	1	0	1	0	0	0	0	0	2	1	0	0	0	0	0	0	0	0	0	0	0	0	0	0	0	0	0	0	0	0	0	0	0	0	0	0
1720	1	163.0	43.0	1205.2225808625867	58355.747685221504	116.0	8215.260135528399	0.0427829409039536	21	47	1	0	1	0	0	1	0	0	0	0	0	3	1	0	0	0	0	0	0	0	0	1	0	0	0	0	0	0	1	0	0	0	0	0	0	0	0	0	0
1721	1	175.0	51.0	1386.431051766443	343672.7574895511	179.0	439.8269874242767	0.024505297292549372	25	27	1	0	0	1	0	1	0	0	0	0	1	3	2	0	0	0	0	0	0	0	0	0	0	0	0	0	0	0	0	0	0	0	0	0	0	0	0	0	0
1722	2	150.0	43.0	2717.5535349527054	82753.69801799035	236.0	2634.970206054253	0.022372724869965638	21	67	1	0	0	0	0	0	0	0	0	0	0	3	1	0	1	0	0	0	0	0	0	0	0	0	0	0	0	0	0	0	0	0	0	0	0	0	0	0	0
1723	1	162.0	53.0	677.2909738019407	19250.045798005463	22.0	3245.1764693824043	0.01990590032086623	21	94	1	0	0	0	0	0	0	0	0	0	0	3	2	0	0	0	0	0	0	0	0	0	0	0	0	0	0	0	0	0	0	0	0	0	0	0	0	0	0
1724	1	159.0	42.0	2594.0523366468105	61045.249358796544	34.0	2493.7072073586455	0.029129492894355125	18	51	1	0	0	0	0	1	0	0	0	1	1	1	1	0	0	0	0	0	0	0	0	0	0	0	0	0	0	0	0	0	0	1	0	0	0	0	0	0	0
1725	2	162.0	104.0	1914.0547617217562	68774.6588809399	149.0	2136.8118830976186	0.02443718257958067	21	22	1	0	0	0	1	0	0	0	0	1	0	2	1	0	0	0	0	0	0	0	0	1	0	0	0	0	0	0	1	0	0	0	0	0	0	0	0	0	0
1726	2	167.0	43.0	1771.0409366759868	52483.408326258614	196.0	2991.548231001233	0.009670100033308286	27	56	1	0	0	0	0	1	0	0	0	0	1	3	1	0	0	0	0	0	0	0	0	0	0	0	0	0	0	0	1	0	0	0	0	0	0	0	0	0	0
1727	2	168.0	72.0	1265.8831029623852	92548.77115270673	304.0	4528.7090057448895	0.025697828603311296	30	21	0	0	0	1	1	1	0	0	0	0	0	2	2	0	0	0	1	0	0	0	0	1	0	0	0	0	0	0	0	0	1	0	0	1	0	1	0	0	0
1728	2	161.0	36.0	2294.320228593688	74020.61489146364	319.0	520.5788628005783	0.014157715299595837	24	58	1	0	0	0	0	1	0	0	0	0	0	3	1	0	0	0	1	0	0	0	0	0	0	0	0	0	0	0	0	0	0	0	0	0	0	0	0	0	0
1729	1	175.0	55.0	3376.6934197755672	74209.81755384288	37.0	2953.815694217211	0.029889512251724207	26	75	1	0	0	0	0	1	0	0	0	0	0	3	1	1	0	0	0	0	0	0	0	1	0	0	0	0	0	0	0	0	0	0	0	0	0	0	0	0	0
1730	1	161.0	49.0	2192.305815590853	256049.07152854907	192.0	4335.190574375783	0.02805123558937564	22	18	1	0	1	0	0	0	0	0	1	0	0	2	1	0	1	0	1	0	0	0	0	0	1	0	0	0	0	1	0	0	0	0	0	0	0	0	0	0	0
1731	2	169.0	72.0	672.2143109553487	287263.1609360896	147.0	3445.0102332874876	0.024743860930428112	21	13	1	0	1	0	0	0	0	0	0	0	0	2	1	0	1	0	0	0	0	0	0	1	0	0	0	0	0	0	0	0	0	0	0	0	0	0	0	0	0
1732	2	153.0	84.0	1493.5135850146237	48962.96515581915	225.0	8404.851083928215	0.028903431351392977	23	59	1	0	0	0	0	0	0	0	0	1	0	3	1	0	0	0	0	0	0	0	0	0	0	0	0	0	0	0	0	0	0	0	0	0	0	0	0	0	0
1733	2	160.0	59.0	1640.7984786574261	41182.01499425558	278.0	3262.304871990317	0.030772961363683054	29	44	1	1	0	1	0	1	0	0	0	0	1	3	2	0	0	0	0	0	0	0	0	1	0	0	0	0	0	0	0	0	0	0	0	0	0	0	0	0	0
1734	1	156.0	69.0	832.9457187159664	82577.81199576918	350.0	2727.6265660579566	0.0308959016899792	21	25	1	0	0	0	0	1	0	0	0	0	0	3	1	0	0	0	0	0	0	0	0	0	1	0	0	0	0	0	0	0	0	0	0	0	0	0	0	1	0
1735	1	162.0	69.0	799.1935944778281	61849.514850756386	348.0	3035.961014412665	0.015112455668104405	21	58	0	0	0	1	0	1	0	0	0	1	0	2	1	0	0	0	0	0	0	0	0	0	1	0	0	0	0	0	0	0	0	0	0	0	0	0	0	0	0
1736	2	165.0	81.0	449.2656003690971	146934.6480069327	129.0	3208.9941069576807	0.008864719459752039	27	54	1	0	1	1	1	1	0	0	0	0	0	3	1	0	0	0	0	0	0	0	0	0	0	0	0	0	0	0	0	0	0	0	0	0	0	0	0	0	0
1737	2	147.0	35.0	1107.6346440966518	90175.75041299271	285.0	2324.780764785904	0.019251099448543	24	62	0	0	0	0	1	0	0	0	0	0	0	3	3	0	0	1	0	0	0	0	0	0	0	0	0	0	0	0	1	0	0	0	0	0	0	0	0	0	0
1738	2	175.0	53.0	1897.941112012225	153241.02095762693	172.0	2897.462824011269	0.012036146453014124	28	53	1	1	0	0	0	1	0	0	0	0	0	3	2	0	0	0	0	0	0	0	0	0	0	0	0	0	0	0	0	0	0	0	0	0	0	0	0	0	0
1739	1	181.0	95.0	2677.1329566667628	34144.06660919557	247.0	3407.519471220322	0.029401285238724272	22	20	1	0	0	0	1	0	0	0	0	0	0	3	1	0	0	0	0	0	0	0	0	1	0	0	0	0	0	0	0	0	0	0	0	0	0	0	0	0	0
1740	2	181.0	55.0	1654.8614657667426	185539.1090307782	195.0	10920.780334345458	0.03291190461998506	21	59	0	1	0	0	0	0	0	0	0	0	1	2	1	0	0	0	0	0	0	0	0	0	1	0	0	0	0	0	0	0	0	1	0	0	0	0	0	0	0
1741	1	173.0	131.0	475.5688421864803	46394.34725087555	229.0	3274.527055956116	0.034312667207722525	21	76	1	0	0	0	0	1	0	0	0	0	1	3	1	0	0	0	0	0	0	0	0	0	0	0	0	0	0	0	1	0	0	0	0	0	0	0	0	0	0
1742	2	166.0	41.0	626.0889078022308	84406.84996144082	13.0	810.5837954354754	0.008835242736679832	21	30	1	1	1	1	0	0	0	1	0	0	0	3	3	0	0	0	0	0	0	0	0	1	0	0	0	0	0	0	0	0	0	0	0	1	0	0	0	0	1
1743	2	181.0	65.0	4987.759612652444	85847.19280810872	279.0	3166.8373008678573	0.009764054050503283	21	52	1	0	1	0	0	0	0	0	0	0	0	1	1	0	0	0	0	0	0	0	0	1	0	0	0	0	0	0	0	0	0	0	0	0	0	0	0	0	0
1744	1	149.0	43.0	1511.2738227829432	5660.9120605101	352.0	3188.1691593406313	0.027994322470259098	21	13	1	1	0	0	0	0	0	0	0	0	0	3	1	0	0	0	0	0	0	0	0	1	0	0	0	0	0	0	0	0	0	0	0	0	0	0	0	1	0
1745	2	152.0	71.0	277.07110385114817	56594.30762814917	144.0	2819.6692887094805	0.016346807656077298	23	59	1	0	0	0	1	1	0	0	0	0	0	3	2	0	0	0	0	0	0	0	0	0	0	0	0	0	0	0	0	0	0	0	0	0	0	0	0	0	0
1746	2	164.0	41.0	787.9312074532288	120797.72739995972	64.0	4278.610366027447	0.007286088757701181	29	25	1	0	1	1	0	1	0	0	0	0	0	3	1	0	0	0	0	0	0	0	0	0	0	0	0	0	0	0	1	0	0	0	0	0	0	0	0	0	0
1747	2	163.0	67.0	611.0474750102445	8957.654328330464	76.0	845.3401510589946	0.002290503182488326	21	19	1	0	0	1	0	0	0	0	0	0	0	3	1	0	0	0	0	0	0	0	0	1	0	0	0	0	0	0	0	0	0	0	0	1	0	0	0	0	0
1748	2	151.0	64.0	483.8840047112954	90195.57331328145	243.0	3311.701638777414	0.03206484270981501	23	68	0	0	0	0	0	1	0	0	0	0	0	2	1	0	0	0	1	0	0	0	0	1	0	1	0	0	0	0	0	0	0	0	0	0	0	0	0	0	0
1749	2	151.0	60.0	612.9745446779968	55498.60525825748	208.0	1761.165017428026	0.011440543332082137	21	69	0	0	1	0	0	1	0	0	0	0	0	3	1	0	0	0	0	0	0	0	0	0	0	0	0	0	0	0	0	0	0	0	0	0	0	0	0	0	0
1750	2	139.0	44.0	1671.115674359253	50371.834276989284	346.0	666.859406914775	0.010954395239703998	22	33	1	0	0	1	1	0	0	0	0	0	0	2	1	0	0	0	0	0	0	0	0	1	0	0	0	0	0	0	1	0	0	0	0	1	0	0	0	0	0
1751	2	151.0	53.0	2260.115444293447	97083.0465136558	273.0	2141.9649167633934	0.030824697794984236	21	69	0	0	0	0	0	1	0	1	0	0	1	3	1	0	1	0	0	0	0	0	0	1	0	0	0	0	0	0	0	0	0	0	0	0	0	0	0	0	0
1752	2	178.0	51.0	1705.0233451901263	90270.90538890363	146.0	342.54306574034104	0.0021060483337844195	32	18	1	0	0	0	0	1	0	0	0	0	0	3	2	0	0	0	0	0	0	0	1	0	0	0	0	0	0	0	1	1	0	0	0	0	0	0	0	0	0
1753	2	155.0	69.0	1568.6763670068988	91919.84348379666	19.0	3130.0878639252405	0.020159975080733906	22	21	1	1	0	0	1	1	0	0	0	0	0	3	1	0	0	0	1	0	0	0	0	0	0	0	0	0	0	0	0	0	0	0	0	0	0	0	0	0	0
1754	2	182.0	48.0	1055.5442883709636	188747.90346392302	328.0	7034.344387381712	0.03455166442755973	21	73	1	1	0	0	0	1	0	0	0	0	0	1	1	0	0	0	0	0	0	0	0	1	0	0	0	1	0	0	1	0	0	0	0	0	0	0	0	0	0
1755	2	170.0	54.0	556.1726762533701	26466.579143172854	216.0	3161.3304056624884	0.017219581720591494	28	88	0	0	0	0	0	0	0	0	0	0	0	3	1	0	0	0	0	0	0	0	0	0	0	0	0	0	0	0	0	0	0	0	0	0	0	0	0	0	0
1756	1	180.0	62.0	1811.4878339614663	66724.32408385353	194.0	9300.823048541795	0.018815571591097622	26	54	1	0	1	1	0	0	0	0	0	1	0	1	2	0	0	0	1	0	0	0	0	1	1	0	0	0	0	0	0	0	0	0	0	0	0	0	0	0	0
1757	2	166.0	58.0	1392.4333845913825	106445.13338670057	158.0	8809.778282370184	0.014129136399397023	21	21	1	0	1	0	1	1	0	0	0	0	1	3	1	0	1	0	0	0	0	0	0	0	1	0	0	0	0	0	0	0	0	0	0	0	0	0	0	0	0
1758	2	161.0	57.0	1606.947254932292	61161.60517749358	124.0	2381.415012119305	0.008355411035743473	27	23	1	0	0	0	0	0	0	0	0	0	0	3	1	0	0	0	0	0	0	0	0	1	1	0	0	0	0	0	0	0	0	0	0	0	0	0	0	0	0
1759	2	129.0	54.0	1511.4205370609413	368072.030539248	183.0	3291.1666288089036	0.01902045368939449	31	37	0	0	0	0	0	1	0	1	0	0	0	2	1	0	0	0	0	0	0	0	0	0	0	0	0	0	0	0	1	0	0	0	0	0	1	0	0	0	0
1760	1	143.0	61.0	2249.3409053620444	50338.79408145354	308.0	3307.5839481330922	0.016794345977806577	22	34	1	0	1	0	0	1	0	1	0	0	1	1	1	0	0	0	0	0	0	0	0	0	0	0	0	0	0	0	0	0	0	0	0	0	0	0	0	0	0
1761	2	146.0	44.0	710.1645010095472	100447.88900990221	348.0	2387.706275069233	0.0003481755190799	21	51	1	0	0	0	0	1	0	0	0	0	0	3	1	0	0	0	0	0	0	0	0	1	0	0	0	0	0	0	1	0	0	0	0	0	0	1	0	0	0
1762	2	157.0	53.0	2407.977499445298	129143.6476903033	210.0	2833.249475337063	0.03394000302156962	26	73	1	0	0	1	0	0	0	0	1	0	0	3	1	0	0	0	0	0	0	0	0	1	0	0	0	0	0	0	0	0	0	0	0	0	0	0	0	0	0
1763	2	175.0	99.0	3073.309662819758	160133.6520579678	198.0	3142.570703757192	0.026474115956888027	25	53	1	0	1	0	0	1	0	0	0	1	1	1	1	0	0	0	0	0	0	0	0	0	0	0	0	0	0	0	0	0	0	0	0	0	0	0	0	0	0
1764	2	151.0	44.0	1440.749386823254	98168.02165480671	286.0	2605.1023079917295	0.021123911365660646	22	59	1	0	0	0	0	0	0	0	0	0	0	3	1	0	0	0	0	0	0	0	0	0	0	0	0	1	0	0	0	0	0	0	0	0	0	0	0	0	0
1765	2	149.0	60.0	2315.8913536750533	252641.95448606345	305.0	2901.5910752984178	0.024645691475218452	33	52	0	0	1	0	0	1	1	0	0	0	0	3	4	0	0	0	0	0	0	0	0	0	0	0	0	0	0	0	0	0	0	1	0	0	0	0	0	0	0
1766	1	168.0	50.0	635.0302564917773	11155.338484889446	13.0	1972.782538611823	0.017402186201741728	21	73	1	0	1	0	0	1	0	0	0	0	0	3	1	0	1	0	0	1	0	0	0	0	1	0	0	0	0	0	0	0	0	0	0	0	0	0	0	0	0
1767	1	166.0	40.0	1581.1840644524211	106668.70119088826	236.0	5299.299980188449	0.03032260753885271	23	59	1	0	0	0	0	1	0	0	1	0	0	2	1	1	0	0	0	0	0	0	0	0	0	1	0	0	0	0	0	0	0	0	0	0	0	1	0	0	0
1768	2	156.0	53.0	761.5347716396828	78374.1620448933	89.0	1945.7279317946736	0.03424906531355352	25	18	1	0	1	0	0	1	0	0	1	0	0	3	1	0	0	0	1	0	0	0	0	1	0	0	0	0	0	0	0	0	0	1	0	1	0	0	0	0	0
1769	2	172.0	58.0	1383.59226523628	196950.7013920564	167.0	6103.806674330737	0.03715290789468022	24	56	1	0	0	0	0	1	0	1	0	0	1	3	1	0	0	0	0	0	0	0	0	0	0	0	0	0	0	0	0	0	0	0	0	0	0	0	0	0	0
1770	2	132.0	37.0	1021.359699115164	116798.8387132238	294.0	2105.7975152493427	0.015840655277141142	32	68	0	0	0	1	0	1	0	0	0	0	1	3	1	0	1	0	0	0	0	0	0	0	0	0	0	1	0	0	1	0	0	1	0	0	0	0	0	0	0
1771	2	173.0	47.0	1931.3077977592848	49449.75245500005	156.0	1333.2410696461995	0.008878222822649426	21	63	1	0	0	0	0	0	0	0	0	0	0	3	2	0	0	0	0	0	0	0	0	0	0	0	0	0	0	0	0	0	0	0	0	0	0	0	0	0	0
1772	1	164.0	35.0	3955.579712918195	57544.98694509581	13.0	6161.871206872751	0.024032131770158924	29	51	1	1	1	1	0	1	0	0	0	0	0	3	1	0	0	0	0	0	0	0	0	1	0	0	0	0	0	0	0	0	0	0	0	0	0	1	0	0	0
1773	2	145.0	43.0	3021.855968265051	81930.36957252474	184.0	1398.2431663315906	0.00844752109550765	28	58	1	0	1	0	1	0	0	0	0	0	0	3	1	1	0	1	0	0	0	0	0	1	0	0	0	0	0	0	0	0	0	0	0	0	0	0	0	0	0
1774	2	133.0	76.0	1371.2178601003332	178774.68468951722	102.0	2030.0079419289596	0.028320160775347096	21	65	1	0	1	0	0	1	0	0	0	0	0	3	1	0	0	0	1	0	0	0	0	0	0	0	0	0	0	0	0	0	0	0	0	0	0	0	0	0	0
1775	2	170.0	39.0	3118.5683107918985	78908.86594452968	322.0	1982.2664759002187	0.021008107765079935	19	30	0	0	1	0	0	0	0	0	0	0	0	2	2	0	1	0	0	0	0	0	0	1	1	0	0	0	0	0	1	0	0	0	0	0	0	0	0	0	0
1776	2	182.0	59.0	702.6827956482936	38580.286610579366	173.0	5417.197540073244	0.030009840431734554	21	55	1	0	0	0	0	0	0	0	0	0	0	3	1	0	0	0	0	0	0	0	0	1	0	0	0	0	0	0	0	0	0	0	0	0	0	0	0	0	0
1777	1	149.0	60.0	720.7512081883913	126732.07573339419	352.0	11539.69444731679	0.03444655764392955	21	16	1	0	0	0	0	1	0	0	0	0	0	3	1	0	0	0	0	0	0	0	0	0	0	0	0	0	0	0	1	0	0	0	0	0	0	0	0	0	0
1778	2	154.0	50.0	3162.485343898555	140608.86177595297	59.0	2614.103975924332	0.0109152107176403	31	56	1	0	0	0	0	0	0	0	0	0	0	2	1	0	0	0	0	0	0	0	0	0	0	0	0	0	0	1	0	0	0	0	1	0	0	0	0	0	1
1779	1	144.0	67.0	305.485179028772	122769.84742600961	133.0	6962.840445525549	0.028580905721026846	26	52	1	0	0	0	0	1	0	0	0	0	1	3	1	0	0	1	0	0	0	0	0	0	0	0	0	0	0	0	0	0	0	0	0	1	0	0	0	0	0
1780	2	175.0	40.0	4937.474964088321	268907.45718497434	189.0	1917.5598972030427	0.0338551024685007	21	73	1	0	0	0	0	1	1	0	0	0	0	3	1	0	0	0	0	1	0	0	0	0	0	0	0	0	0	0	0	0	0	0	0	0	0	0	0	0	0
1781	2	164.0	61.0	1328.6879174880878	153580.80958983558	194.0	2936.510960876025	0.03214952153205256	23	49	0	0	0	0	0	1	0	0	0	0	0	3	2	0	0	0	0	0	0	0	0	1	0	0	0	0	0	0	1	0	0	0	0	0	0	0	0	0	0
1782	2	148.0	51.0	784.5368104604861	268530.32844733424	225.0	6517.112110341868	0.021119413599596886	21	34	1	0	0	0	0	0	0	0	0	0	0	2	1	0	0	0	0	0	0	0	0	0	0	0	0	0	0	0	0	0	0	1	0	0	0	0	0	0	0
1783	2	145.0	45.0	1948.6971263582795	84495.21640306237	139.0	4.85804389334697	0.030391504493078127	26	19	1	0	0	0	1	0	0	0	0	0	1	3	3	0	0	0	0	0	0	0	0	0	0	0	0	0	0	0	0	0	0	0	0	0	0	0	0	0	0
1784	2	171.0	42.0	1300.864810158201	142155.8964641494	321.0	2564.3419069012452	0.07411000794507068	28	22	0	0	1	0	1	0	0	0	0	0	0	3	1	0	0	0	0	0	0	0	0	0	0	0	0	0	0	0	1	0	0	0	0	0	0	0	0	0	0
1785	1	173.0	37.0	1794.936017424679	102048.33230314849	188.0	739.8440294974713	0.02163787014080738	27	35	1	0	1	0	0	1	0	0	0	0	0	3	3	0	0	0	0	0	0	0	0	0	0	0	0	1	0	0	0	0	0	1	0	0	0	0	1	0	0
1786	2	158.0	56.0	1284.0055253723062	278444.66345363995	200.0	6905.259458643737	0.02471579591141229	28	56	1	0	1	1	0	0	0	0	0	0	0	3	2	0	0	0	0	0	0	0	0	0	0	0	0	0	0	0	0	0	0	0	0	0	0	0	0	0	0
1787	2	166.0	39.0	2588.966058978033	71589.89782707076	259.0	2873.848289349336	0.014204167047311388	21	51	0	0	0	1	0	1	0	0	0	0	0	2	1	0	0	0	0	0	0	0	0	0	0	0	0	0	0	0	0	0	1	0	0	0	0	1	0	0	0
1788	2	165.0	60.0	1932.2646445769306	89601.83226648187	148.0	8615.335495852507	0.012981303436182583	21	15	0	0	1	0	0	1	0	0	0	0	0	3	1	0	0	0	0	0	0	0	0	1	0	0	0	0	0	0	0	0	0	0	0	0	0	0	0	0	0
1789	2	165.0	62.0	543.2929956123907	16566.53690904893	167.0	9249.273645211542	0.024485159349436666	21	13	1	0	0	0	0	0	0	0	0	0	0	1	1	0	0	0	0	0	0	0	0	0	1	0	0	0	0	0	0	0	0	1	0	0	0	0	0	0	0
1790	1	153.0	56.0	957.130633102749	292940.96154084604	192.0	2582.271478276397	0.030717721881024326	21	35	0	1	0	1	0	0	0	0	0	0	1	3	1	0	0	0	0	0	0	0	0	0	0	0	0	0	0	0	0	0	0	0	0	0	0	0	0	0	0
1791	2	174.0	109.0	983.9197007786038	98023.36904114007	330.0	2972.5843566679364	0.02646784903047685	21	61	1	0	0	1	0	0	0	0	0	0	0	1	1	0	0	0	0	0	0	0	0	0	1	0	0	0	0	0	0	0	0	0	0	0	0	0	0	0	0
1792	2	177.0	56.0	752.6472016064981	151448.36098957574	214.0	7451.182509011456	0.010799881751577596	28	27	1	0	0	1	0	1	0	0	0	0	0	3	1	0	0	0	0	0	0	0	0	0	0	0	0	0	0	0	0	0	0	0	0	0	0	0	0	0	0
1793	2	150.0	28.0	1671.2712209519877	92306.70959601097	352.0	3061.052621741801	0.028078314405483862	21	24	1	0	0	1	0	1	0	0	0	0	0	3	1	0	1	0	0	0	0	0	0	1	0	0	0	0	0	0	0	0	0	0	0	1	0	0	0	0	0
1794	2	166.0	50.0	566.445453103371	122143.51313356783	193.0	11485.12449090859	0.011245409650097599	21	55	1	0	1	1	0	1	0	0	0	0	0	3	1	0	0	0	0	0	0	0	0	1	0	0	0	0	0	0	1	0	0	0	0	0	0	0	0	0	0
1795	2	167.0	79.0	2658.2340724354435	48870.71202785679	17.0	2276.275012234951	0.021438702879914114	27	13	0	1	1	0	0	0	0	0	0	1	0	3	1	0	0	0	0	0	0	0	0	0	0	0	0	0	0	0	0	0	0	0	0	0	0	0	0	0	0
1796	2	176.0	77.0	1691.7985248262437	83248.330041604	253.0	3326.4121342070275	0.028352406202486573	26	50	1	0	0	0	0	1	0	0	0	0	0	3	2	0	0	0	0	0	0	0	0	0	0	0	0	0	0	0	0	0	0	0	0	0	0	0	0	0	0
1797	2	159.0	45.0	624.1718648639619	93208.71650967373	352.0	2780.167044203138	0.02505254115874756	21	13	1	0	0	0	0	0	0	0	0	0	0	1	1	0	0	0	0	1	0	0	0	0	0	0	0	0	0	0	0	0	0	0	0	0	0	0	0	0	0
1798	2	179.0	60.0	2029.526488655157	70095.14462643865	13.0	2036.5235385341034	0.0322882441737418	21	13	1	0	0	0	0	1	0	0	0	0	0	3	1	0	0	0	0	0	0	0	0	0	0	0	0	0	0	0	0	0	1	1	0	0	0	0	0	0	0
1799	2	177.0	54.0	1503.5722035303809	79297.93517855855	279.0	2229.824344777274	0.0055651340010555925	29	33	1	0	0	1	1	0	0	0	0	0	1	3	2	0	0	1	1	0	0	0	0	0	0	0	0	0	0	0	0	0	0	0	0	0	0	1	0	0	0
1800	2	182.0	58.0	4988.887486262105	341181.5744149494	303.0	3005.71165313043	0.013920186450668991	21	79	1	1	0	0	1	0	0	0	0	0	1	3	4	0	1	0	0	0	0	0	0	0	0	0	0	0	0	0	0	0	0	0	0	0	0	0	1	0	0
1801	2	163.0	61.0	1185.8888504367378	79300.48938805322	44.0	2268.9182444276157	0.026932857771320585	22	13	1	0	0	0	1	0	0	0	0	0	0	2	1	0	0	0	0	0	0	0	0	0	0	0	0	0	0	0	0	0	0	0	0	0	0	0	0	0	0
1802	1	162.0	67.0	1430.9966509990775	318532.0482455333	226.0	3539.187485868104	0.013297855511420664	21	13	1	0	0	0	0	0	0	0	0	0	1	3	1	1	0	0	0	0	0	0	0	0	0	0	0	0	0	0	0	0	0	1	0	0	0	0	0	0	0
1803	1	144.0	42.0	471.16303581352275	239631.89426883662	221.0	3263.8094435737694	0.02784363234114524	29	49	1	0	0	0	0	1	0	0	0	0	1	3	2	0	0	0	0	0	0	0	0	0	0	0	0	0	0	0	1	0	0	0	0	0	0	0	0	0	0
1804	2	158.0	35.0	2021.1068611979022	36717.572284724374	269.0	1852.932363317334	0.012122387866973769	21	23	0	0	1	0	0	1	0	0	1	0	0	1	3	0	0	0	0	0	0	0	0	0	0	0	0	0	0	0	0	0	0	0	0	0	0	0	0	0	0
1805	2	164.0	49.0	469.38714187692597	107299.36894344006	330.0	1607.9499312074229	0.03447942614533545	21	18	1	0	0	1	0	1	0	0	0	0	0	3	2	0	1	0	0	0	0	0	0	1	0	0	0	0	0	0	0	0	0	0	0	0	0	0	0	0	0
1806	1	167.0	46.0	1688.4104092951493	42463.897395106185	81.0	3348.8643808779652	0.007762891462138115	27	13	1	1	1	1	0	0	0	0	0	0	0	3	2	0	0	0	1	0	0	0	0	1	0	0	0	0	0	0	1	0	0	0	0	0	0	0	0	0	0
1807	2	152.0	57.0	3440.88654344402	182179.89160146582	13.0	6322.823046709123	0.05575678230094275	21	61	1	0	0	0	1	0	0	0	1	0	1	3	2	0	0	0	0	0	0	0	0	1	0	0	0	0	0	0	0	0	0	1	0	0	0	0	0	0	0
1808	2	180.0	68.0	660.1009881502916	1386252.9023762075	188.0	1025.055117830493	0.009683371987536493	25	38	1	0	1	0	0	1	0	0	0	0	0	3	1	0	0	0	0	0	0	0	0	0	0	0	0	0	0	0	0	0	0	0	0	0	0	0	0	0	0
1809	2	152.0	44.0	2537.4035096218813	65074.79118366678	182.0	1402.2472100582108	0.03462029016218705	21	64	1	0	1	0	0	1	0	0	0	0	0	3	3	0	1	0	0	0	0	0	0	0	0	0	0	0	0	0	0	0	0	0	0	0	0	0	0	0	0
1810	2	189.0	40.0	2224.8024600797394	157787.43790598883	133.0	1963.8336165116903	0.02908299580259458	25	40	1	0	0	0	0	1	0	0	1	0	0	3	3	0	0	0	0	0	0	0	0	1	0	0	0	0	0	0	0	1	0	0	0	0	0	0	0	0	0
1811	2	175.0	35.0	3136.0421417894545	81638.15853694637	331.0	600.7951055728595	0.03336674972898264	21	19	1	0	1	0	0	0	0	0	0	0	0	3	1	0	0	0	0	0	0	0	0	0	0	0	0	0	0	0	0	0	0	0	0	0	0	0	0	0	0
1812	1	178.0	52.0	1390.8498307822526	37875.373689376254	177.0	5313.596326617428	0.014601668518959238	28	59	1	0	0	0	1	0	0	0	0	1	0	2	1	0	0	0	0	0	0	0	0	0	0	0	0	0	0	0	0	0	0	0	0	0	0	0	0	0	0
1813	2	151.0	46.0	5184.360228578984	74322.10921783761	299.0	2061.107274949076	0.029357567807505598	34	36	1	1	1	0	1	1	0	0	0	0	1	2	1	0	0	0	0	0	0	0	0	0	0	0	0	0	0	0	0	0	0	0	0	0	0	0	0	0	0
1814	2	157.0	38.0	1478.5247773136682	205790.64280226736	148.0	1640.3721047489998	0.03197716220080406	21	67	1	0	0	0	0	0	0	0	0	0	0	2	1	0	0	0	0	0	0	0	0	0	0	1	0	0	0	0	0	0	0	0	0	1	0	0	0	0	0
1815	2	164.0	41.0	1964.8794508970082	28197.29890083967	329.0	10297.469622260669	0.030932087455852644	24	64	1	0	1	1	0	1	0	0	0	0	0	2	4	0	0	0	0	0	0	0	0	0	0	0	0	1	0	0	0	0	1	0	0	0	0	0	0	1	0
1816	1	144.0	76.0	1014.4555280214672	70073.61742436886	169.0	2167.183091796721	0.009474660041471463	21	58	1	0	0	0	0	0	0	0	0	0	0	3	1	0	0	0	0	0	0	0	0	0	0	0	0	0	0	0	0	0	0	0	0	0	0	0	0	0	0
1817	1	156.0	43.0	3460.1318303254325	64503.68299216989	176.0	2001.0130570068504	0.03107775048730312	21	40	1	0	0	1	0	1	1	0	0	0	0	1	1	0	0	0	0	0	0	0	0	0	0	0	0	0	0	0	0	0	0	0	0	0	0	0	0	0	0
1818	2	175.0	56.0	630.7719607074181	123786.8068504812	23.0	2676.7602698204273	0.033856026456830855	21	47	1	0	1	0	0	0	0	0	0	0	0	3	1	0	0	0	0	0	0	0	0	0	0	0	0	0	0	0	0	0	0	0	0	0	0	0	0	0	0
1819	2	144.0	93.0	1055.7236659327823	64044.52516889598	13.0	2472.922902215508	0.013869478531533447	21	39	1	0	0	0	1	1	0	0	0	0	0	2	1	0	0	0	0	0	0	0	0	0	0	0	0	0	0	0	0	0	0	0	0	0	0	0	0	0	0
1820	2	171.0	53.0	3321.4548656447987	314011.9690733239	275.0	2837.865596320899	0.011698279148444811	25	62	1	0	0	0	1	0	0	0	0	0	0	2	1	0	0	0	0	0	0	0	0	0	0	0	0	0	0	0	0	0	0	0	0	0	0	0	0	0	0
1821	2	164.0	55.0	964.4444696183319	143401.1517187189	148.0	1476.8276297772693	0.01839956217627467	21	16	1	0	0	0	0	1	0	0	0	0	0	3	1	0	0	0	0	0	0	0	0	0	0	0	0	0	0	0	0	0	0	0	0	0	0	0	0	0	0
1822	2	171.0	47.0	712.3165325557319	75804.82838516208	293.0	2598.6743967240027	0.019283597390805346	21	13	1	0	0	0	0	0	0	0	0	0	0	3	2	0	0	0	0	0	0	0	0	0	1	0	0	0	0	0	0	0	0	0	0	0	0	0	0	0	0
1823	1	154.0	71.0	1159.2782733978186	5660.9120605101	220.0	4447.856713202778	0.028552361643505955	21	23	1	0	0	1	1	1	0	0	0	0	0	3	2	0	0	0	0	0	0	0	0	1	0	0	0	0	0	0	0	0	0	0	0	0	0	0	0	1	0
1824	1	164.0	56.0	1352.7691751708037	50058.67002082721	205.0	1862.5903912026452	0.035707078173836906	24	25	0	0	0	0	0	1	0	0	0	1	0	3	1	0	0	0	0	0	0	0	0	1	0	0	0	0	0	0	0	0	0	0	0	0	0	0	0	0	0
1825	2	169.0	49.0	385.20382011244965	70479.4179136873	144.0	2693.024459823616	0.026569611111136447	21	66	1	0	0	0	0	0	0	0	0	0	1	2	2	0	0	0	0	0	0	0	0	1	0	0	0	0	0	0	0	0	0	0	0	0	0	0	0	0	0
1826	1	165.0	78.0	908.3984026196704	262387.33336823166	220.0	1613.2767754530685	0.024643004861094678	21	70	1	0	1	0	0	0	0	0	0	0	0	3	1	0	1	0	0	0	0	0	0	0	0	0	1	0	1	0	0	0	0	0	0	0	0	0	0	0	0
1827	2	153.0	34.0	3387.9782907421	59065.61535723892	352.0	1630.216846597223	0.014685671746606507	21	20	1	1	1	1	0	0	1	0	0	0	0	3	1	0	0	1	0	0	0	0	0	1	0	0	0	0	0	0	0	0	0	0	0	0	0	0	0	0	0
1828	2	171.0	56.0	3332.118375854043	58858.78430679506	343.0	1428.4563654126284	0.029713336581161924	25	21	1	0	0	1	0	1	0	0	0	0	0	1	1	0	1	0	1	0	0	0	0	0	0	0	0	0	0	0	0	0	0	0	0	0	0	0	0	0	0
1829	1	144.0	46.0	1032.359474557793	104343.07650189004	208.0	2886.9348231706	0.035798510035621955	21	60	1	1	0	0	0	0	0	0	0	0	0	3	1	0	1	0	0	0	0	0	0	0	0	0	0	0	0	0	0	0	0	0	0	0	0	0	0	0	0
1830	2	171.0	30.0	985.4960659435728	180027.45936678874	272.0	2837.824953846987	0.022144332227239147	27	82	1	0	1	0	0	1	0	0	0	0	0	3	1	0	0	0	1	0	0	0	0	0	0	0	0	0	0	0	0	0	0	0	0	0	0	0	0	0	0
1831	1	162.0	36.0	1567.135284041113	8318.569738667786	339.0	2577.8792360534703	0.019750556521836462	21	56	1	1	0	1	1	1	0	0	0	0	0	3	1	0	0	0	0	0	0	0	0	0	0	0	0	0	0	0	0	0	0	0	0	0	0	0	0	0	0
1832	2	188.0	49.0	671.057782257172	85781.8889520592	205.0	3040.015341200021	0.03276420771132358	27	39	1	0	0	1	0	1	1	0	0	0	0	3	1	0	0	0	0	0	0	0	0	0	0	0	0	0	0	0	0	0	0	0	0	0	0	0	0	0	0
1833	2	158.0	89.0	752.3111409238142	13112.788834908588	159.0	1027.9758518659226	0.03661588257844342	21	19	0	0	0	1	0	1	0	0	0	0	1	3	1	0	0	0	0	0	0	0	0	0	1	0	0	0	0	0	0	0	0	0	0	0	0	0	0	0	0
1834	2	172.0	97.0	817.553502360935	104130.63253812343	217.0	2092.743520651132	0.008819095010687143	21	14	1	0	1	0	1	0	0	0	0	0	0	3	1	0	1	0	0	0	0	0	0	0	1	0	0	0	0	0	0	0	0	0	0	0	0	0	0	0	0
1835	1	179.0	89.0	1777.263289300887	140562.1080662577	305.0	470.1767548182438	0.007847487364250309	21	23	1	0	0	0	0	1	0	0	0	0	0	2	1	0	0	0	0	0	0	0	0	0	0	0	0	0	0	0	0	0	0	0	0	0	0	0	0	0	0
1836	2	162.0	81.0	847.2569593050466	159269.3421708793	206.0	2494.226918993555	0.025090379230841092	21	57	1	0	0	0	0	1	0	0	0	0	1	3	2	0	1	0	0	0	0	0	0	0	0	0	0	0	0	1	1	0	0	0	0	0	0	0	0	0	0
1837	2	179.0	49.0	1418.2169960706508	154013.9645432907	352.0	2774.614546221923	0.018680771216300865	21	34	1	0	0	0	0	1	0	0	0	0	0	3	1	0	0	0	0	0	0	0	0	1	0	0	1	0	0	0	0	0	0	0	0	0	0	0	0	0	0
1838	1	152.0	48.0	403.71757084608595	44382.9834184099	240.0	2331.8163930454366	0.02995292319199295	27	50	1	0	0	0	1	1	0	0	0	0	0	3	1	1	0	0	0	0	0	0	0	0	0	0	0	0	0	0	0	0	0	0	0	1	0	0	0	0	0
1839	2	178.0	34.0	169.742990432478	64663.01264800964	232.0	1292.2805363736456	0.030158256937625673	21	60	1	0	0	1	0	0	0	0	0	0	0	2	1	0	0	0	0	0	0	0	0	0	0	1	0	0	0	0	1	0	0	0	0	0	0	0	0	1	0
1840	2	155.0	58.0	1786.0297443769423	148568.39262415568	327.0	2600.8684502763044	0.031129248271887452	21	64	1	0	1	1	1	0	0	0	0	0	0	1	2	0	1	0	0	0	0	0	0	0	0	0	0	0	0	0	0	0	0	0	0	0	0	0	0	0	1
1841	2	183.0	63.0	2998.589142919862	126640.46954082613	352.0	1757.5246358375637	0.005377122546349842	21	54	1	0	0	0	0	0	0	0	0	0	0	3	2	0	0	0	1	0	0	0	0	0	0	0	0	0	0	0	0	0	0	0	0	0	0	0	0	0	0
1842	2	170.0	73.0	2058.0912673326193	5660.9120605101	110.0	3165.069513262415	0.03079062033057179	23	73	1	0	0	0	0	1	0	0	0	0	0	3	2	0	0	0	0	0	0	0	0	0	0	0	0	0	0	0	0	0	0	0	0	0	0	0	1	0	0
1843	2	160.0	56.0	2099.0331478707467	61870.58172830535	338.0	5879.57116886163	0.028702456530860045	19	48	0	0	0	0	1	0	0	0	0	0	0	2	2	0	0	0	0	0	0	0	0	0	0	0	0	1	0	1	1	0	0	0	0	0	0	0	0	0	0
1844	2	150.0	34.0	557.9531555953073	47620.21047325292	134.0	3216.864346020073	0.019413604754075272	21	42	1	0	1	0	0	1	0	0	0	0	0	3	1	0	0	0	0	0	0	0	0	0	0	0	0	0	0	0	0	0	0	0	0	0	0	0	0	0	0
1845	1	176.0	93.0	961.453267926672	152923.45521036757	224.0	2288.342546787221	0.016264082435548614	21	19	1	0	0	0	0	0	0	0	0	0	0	1	1	0	0	0	0	0	0	0	0	0	0	1	0	0	0	0	0	0	1	0	0	0	0	0	0	0	0
1846	2	165.0	58.0	1594.1757313493915	129741.51370691515	94.0	5355.128039522797	0.0124159263061194	21	27	1	0	0	0	0	0	0	0	0	1	0	3	1	0	0	0	0	0	0	0	0	0	0	0	0	0	0	0	0	0	0	0	0	0	0	0	0	0	0
1847	1	165.0	67.0	2951.5287610678924	27906.466620809668	13.0	2279.05038117199	0.030996519457371717	21	78	1	1	0	0	0	0	0	0	0	0	0	2	1	0	0	0	0	0	0	0	0	0	0	0	0	0	0	0	0	0	0	1	0	0	0	0	1	0	0
1848	1	178.0	74.0	2248.257737526168	308386.37740722555	239.0	2154.8266596592202	0.02234797323830792	27	61	0	0	1	0	0	0	0	0	0	0	0	1	1	0	0	0	0	0	0	0	0	0	0	0	0	0	0	0	0	0	0	1	0	0	0	0	0	0	0
1849	1	163.0	38.0	2851.1428436787673	176984.90150736834	348.0	374.24419539189034	0.025431606704795464	21	51	0	0	1	0	0	1	0	0	0	1	0	3	1	0	0	0	0	0	0	0	0	1	1	0	0	0	0	0	1	0	0	0	0	0	0	0	0	0	1
1850	2	182.0	61.0	634.9347178939224	64276.18562783588	271.0	60.83615820722332	0.028464069015130135	21	27	0	0	1	1	0	0	0	0	0	0	0	3	2	0	0	0	0	0	0	0	0	0	1	1	0	0	0	0	1	0	0	0	0	1	0	0	0	0	0
1851	1	128.0	55.0	1192.2037656272955	39954.142852134006	246.0	2475.5681832340797	0.008772512136084196	28	27	0	0	0	1	1	1	0	0	0	0	0	3	1	0	0	0	0	0	0	0	0	0	0	0	0	0	0	0	0	0	0	0	0	0	0	0	0	0	0
1852	2	156.0	31.0	304.94605452491385	269575.71037272265	352.0	1381.8501684878534	0.02713930810337098	21	47	1	0	0	0	0	1	0	0	0	0	0	3	1	0	0	0	0	0	1	0	0	0	0	0	0	0	0	0	0	0	0	0	0	0	0	0	0	0	0
1853	1	165.0	58.0	2454.294894003251	106459.20461346596	255.0	2385.3954144068684	0.017720147143716218	21	52	1	0	1	0	0	1	0	0	0	0	0	3	1	0	0	0	0	0	0	0	0	0	0	0	0	0	0	0	0	0	0	0	0	1	0	0	0	0	0
1854	1	173.0	90.0	893.602817403246	59986.61900050996	168.0	2927.3804851028735	0.05362322103860448	28	35	0	0	0	0	0	0	0	0	1	0	0	2	1	0	0	0	0	0	0	0	0	0	0	0	0	0	0	0	0	0	0	0	0	0	0	0	0	0	0
1855	1	147.0	53.0	779.1958357683151	36392.99534532717	352.0	2579.184250356465	0.06149293450963848	21	25	1	0	0	1	0	0	0	0	0	0	0	3	1	0	0	0	1	0	0	0	0	0	0	0	0	0	0	0	0	0	0	0	0	1	0	0	0	0	0
1856	1	165.0	126.0	1208.9450336481827	63798.66082425153	40.0	3202.1709716326186	0.024676286318273136	19	13	1	0	0	0	0	0	0	0	0	0	1	3	2	0	0	0	0	0	0	0	0	0	0	0	0	0	0	0	0	0	0	0	0	1	0	0	0	0	0
1857	2	183.0	39.0	2204.735282236274	28609.508707984096	352.0	5080.285992745503	0.03627671992201306	23	56	1	1	0	1	0	0	0	0	0	0	0	3	1	0	0	0	0	0	0	0	0	1	0	0	0	0	0	0	0	0	0	0	0	0	0	0	0	0	0
1858	2	155.0	32.0	1653.427343444132	21527.75159962256	348.0	6085.4593660006185	0.01859817814847421	28	52	1	1	0	0	0	0	0	0	0	0	0	1	1	0	0	0	0	0	0	0	0	0	0	0	0	0	0	0	0	0	0	0	0	0	0	0	0	1	0
1859	2	178.0	61.0	732.8567039964164	133186.6799278765	245.0	4333.7022256035525	0.028603707618665555	21	55	1	0	0	0	0	1	0	0	0	0	0	1	2	0	0	0	0	0	0	0	0	0	0	0	0	0	0	0	0	0	0	0	0	0	0	0	0	0	0
1860	2	182.0	75.0	682.1656071538885	61729.678058952835	298.0	6452.864930791888	0.021179083861096862	21	25	1	1	0	0	0	0	0	0	0	0	0	3	1	0	0	0	0	0	0	0	0	0	0	0	0	0	0	0	1	0	0	0	0	0	0	0	0	0	0
1861	1	163.0	62.0	425.3916881849185	96841.55526494823	163.0	793.0322870730645	0.03644787698962157	21	15	1	1	0	0	0	1	0	0	0	0	0	3	1	0	0	0	0	0	0	0	0	1	0	0	0	0	0	0	1	0	0	0	0	0	0	0	0	0	0
1862	2	166.0	48.0	1251.0055833750862	46481.54934917588	206.0	2525.704995067806	0.0245330699099378	21	63	0	0	1	1	0	0	0	0	0	0	1	3	2	0	0	0	0	0	1	0	0	0	0	0	0	0	0	0	0	0	0	0	0	0	0	0	0	0	0
1863	2	159.0	85.0	1708.4223299628354	63886.210350171954	176.0	440.12948583739114	0.03358964251995622	28	13	0	0	0	0	0	1	0	0	1	0	0	3	2	0	0	0	0	0	0	0	0	0	0	0	0	0	0	0	1	0	0	0	0	0	0	0	0	0	0
1864	1	168.0	44.0	1266.1064267647687	8498.40994886267	201.0	570.4292972024762	0.017447611663668837	22	27	0	0	0	0	0	0	0	0	0	0	0	1	2	0	0	0	0	0	0	0	0	1	0	0	0	0	0	0	0	0	0	0	0	0	0	0	0	0	0
1865	1	168.0	48.0	376.5077276249899	105738.82046121251	252.0	2605.023136567017	0.016208592877343112	25	23	1	0	0	1	0	1	0	0	0	0	0	3	2	0	1	0	0	0	0	0	0	0	0	0	0	0	0	0	1	0	0	0	0	0	0	1	0	0	0
1866	2	151.0	62.0	972.929019676635	248302.91685238102	205.0	6087.151477694395	0.01382702639199801	21	62	1	0	1	1	0	0	0	0	0	0	0	1	1	1	0	0	0	0	0	1	0	0	0	0	0	0	0	1	0	0	0	0	0	0	0	0	1	0	0
1867	2	153.0	41.0	1983.1280841409075	73296.48378277	105.0	5367.325344648767	0.016032278616764165	21	85	1	0	0	0	0	1	0	0	0	0	0	3	1	0	0	0	0	0	0	0	0	0	0	0	0	0	0	0	0	0	0	0	0	0	0	0	0	0	0
1868	2	172.0	59.0	2783.861970706398	119786.94785777747	245.0	1077.3250909458259	0.015357415751839118	21	18	0	0	0	0	0	1	0	0	0	1	0	3	2	0	0	0	0	0	0	0	0	1	0	0	0	0	0	0	0	0	0	0	0	0	0	0	0	0	0
1869	2	166.0	78.0	1376.3093998835936	29668.35035581856	272.0	2414.5569494729916	0.026239897421406193	21	13	1	0	0	0	0	1	0	0	0	0	0	3	1	0	0	0	0	0	0	0	0	0	0	0	0	0	0	0	0	0	0	0	0	0	0	1	1	0	0
1870	2	168.0	55.0	3364.4908145320587	55838.648536860564	96.0	4092.514971682143	0.028943870239321285	29	13	1	0	1	0	0	0	0	0	0	0	1	3	1	0	0	0	0	0	0	0	0	0	0	0	0	0	0	0	0	0	0	0	0	0	0	0	0	0	0
1871	1	155.0	35.0	1672.5291674963073	86575.08917537036	352.0	1587.9083512740578	0.024836364273217473	21	56	1	0	1	0	0	1	0	0	0	0	0	3	2	0	0	0	0	0	0	0	0	0	0	0	0	0	0	0	0	0	0	0	0	0	0	0	0	0	0
1872	1	184.0	28.0	1157.7247412368706	294895.56370738766	122.0	6338.934446359044	0.02107632271230036	22	50	1	0	0	0	0	0	0	0	0	0	0	2	1	0	0	0	1	0	0	0	0	0	0	0	0	0	0	0	0	0	0	0	0	0	0	0	0	0	0
1873	2	159.0	51.0	2232.859985326167	82562.88896310097	191.0	909.0183671596164	0.014661171969667923	21	13	0	0	1	0	0	0	0	0	0	0	0	3	1	0	0	0	0	0	0	0	0	0	0	0	0	0	0	0	0	0	0	0	0	0	0	0	0	0	0
1874	1	166.0	119.0	954.6867623512578	82150.84802732203	272.0	2024.223189810407	0.011309194239067118	22	57	1	0	0	1	0	0	0	0	0	1	0	3	2	0	1	0	0	0	0	0	0	1	0	0	0	0	0	0	0	0	0	0	0	0	0	0	0	0	0
1875	2	167.0	67.0	2141.566876439011	64605.92893042849	79.0	2555.2859956668467	0.011333594950059025	21	25	1	0	0	0	0	1	0	0	0	0	1	3	1	1	0	0	0	0	0	0	0	1	1	0	0	0	0	0	0	0	0	0	0	0	0	1	0	0	0
1876	2	128.0	45.0	894.0372326339286	50514.398081765714	99.0	1835.5664262506698	0.015468462759104585	21	75	1	0	1	1	0	0	0	0	0	0	0	2	1	0	0	1	0	0	0	0	0	0	0	0	0	0	0	0	0	0	0	0	0	0	0	0	0	0	0
1877	1	177.0	66.0	919.9836289250081	32086.97785055891	128.0	7846.941169523776	0.027161925218993722	28	53	1	0	0	0	0	1	0	0	0	0	1	1	1	0	0	0	0	0	0	0	0	1	0	0	0	0	0	0	0	0	0	1	0	0	0	1	0	0	0
1878	2	159.0	47.0	2790.03924954533	179758.6022630195	192.0	1684.85069216593	0.017155018403851936	29	34	1	0	0	1	0	1	0	0	0	0	0	3	2	0	0	0	0	0	0	0	0	0	0	0	0	0	0	0	0	0	0	0	0	0	0	0	0	0	0
1879	2	164.0	62.0	1570.8540030958814	82016.91484833317	264.0	2121.695847016426	0.015670427649655407	25	31	1	0	0	0	0	0	1	1	0	0	1	3	1	0	0	0	1	0	0	0	0	0	0	0	0	0	0	0	1	0	0	0	0	1	0	0	0	0	0
1880	1	160.0	54.0	1156.348236959624	33629.5102420848	194.0	2775.6446889268323	0.007480640116629167	21	14	1	0	0	0	0	0	0	0	0	0	0	3	1	0	0	0	0	0	1	0	0	0	0	0	0	0	0	0	0	0	0	0	0	0	0	0	0	0	0
1881	2	164.0	103.0	1194.115867933445	147363.8669693198	180.0	1267.3212771005517	0.02691599367468147	19	53	1	0	0	1	0	1	0	0	0	0	1	1	2	0	0	0	0	0	0	0	0	0	0	0	0	0	0	0	0	0	0	0	0	0	0	0	0	0	0
1882	1	158.0	39.0	692.5274409235942	67975.27125331321	228.0	9212.917961273368	0.01169597300462807	19	35	1	0	0	1	0	1	1	0	0	0	0	2	1	0	0	0	0	0	0	0	0	0	0	0	0	0	0	0	0	0	0	0	0	0	0	0	0	0	0
1883	1	149.0	59.0	1493.087024533025	30623.865460650606	121.0	7615.553451916172	0.03221878362257691	21	56	0	0	0	0	1	1	0	0	0	0	1	3	1	0	0	1	0	0	0	0	0	1	0	0	0	0	0	0	0	0	1	0	0	0	0	0	0	0	0
1884	2	169.0	53.0	1096.894145355043	125582.13426482762	267.0	6156.280023853587	0.03192066032986203	21	15	1	0	1	0	0	1	0	0	0	0	0	3	1	0	0	0	0	0	0	0	0	0	0	0	0	0	0	0	0	0	0	0	0	0	0	0	0	1	0
1885	1	170.0	88.0	629.9246393120442	408430.5075445403	263.0	4976.4244393244235	0.018230163513497422	21	56	1	0	1	0	0	1	0	0	0	0	1	2	3	0	0	0	0	0	0	0	0	0	0	0	0	0	0	0	0	0	0	0	0	0	0	0	0	0	0
1886	2	161.0	47.0	1575.626464763555	194642.3846192939	224.0	2674.61325913163	0.02212553949894566	25	57	1	0	1	0	1	0	0	0	0	0	0	3	1	0	0	0	0	0	0	0	0	1	0	1	0	0	0	0	0	0	0	0	0	0	0	0	0	0	0
1887	2	174.0	58.0	1105.7382173880624	68074.85594230631	242.0	10474.30082882387	0.03663604103351706	21	62	0	0	1	1	1	1	0	0	0	0	0	3	1	0	0	0	0	0	0	0	0	1	0	0	0	0	0	0	0	0	0	1	0	0	0	0	0	0	0
1888	2	164.0	78.0	4436.1091466455555	234978.27546855604	272.0	2204.280629928299	0.01694183090211402	21	49	1	0	0	0	1	1	0	0	0	0	0	3	3	0	0	0	0	0	1	0	0	0	1	0	0	1	0	0	0	0	0	0	0	0	0	0	0	0	0
1889	2	177.0	76.0	2115.859044272618	103406.53789787072	169.0	2584.655303380116	0.02692044793123992	23	27	1	1	0	1	0	0	0	0	0	0	0	3	1	1	0	0	0	0	0	0	0	0	0	0	0	0	0	0	0	0	0	0	0	0	0	0	0	0	0
1890	1	188.0	58.0	3202.3905576684692	132192.1433615285	230.0	4439.619742431279	0.01770365748410293	21	14	1	0	0	0	0	1	0	0	0	0	0	3	1	0	0	0	0	0	0	0	0	1	0	0	0	0	0	0	0	0	0	0	0	0	0	0	0	0	0
1891	2	152.0	71.0	3038.3748893462525	286035.097690964	116.0	8221.401242186872	0.03273932850735676	21	13	0	0	0	0	0	1	0	0	0	0	0	3	1	0	0	0	0	0	0	0	0	1	0	0	0	1	0	0	0	0	0	0	0	0	0	0	0	0	0
1892	2	165.0	50.0	169.742990432478	166483.25477159163	267.0	1722.9215695447842	0.029499304510308137	21	62	1	1	0	0	0	1	0	0	0	0	0	1	1	0	0	0	0	0	0	0	0	1	0	0	0	0	0	0	1	1	0	0	0	0	0	0	0	0	0
1893	2	156.0	49.0	3570.91832115464	144133.0774993383	77.0	391.88238903084437	0.017642811972466605	21	29	1	0	1	1	0	0	0	0	0	0	0	3	1	0	0	0	0	0	0	0	0	0	0	0	0	0	0	0	0	0	0	0	0	0	0	0	0	0	0
1894	1	162.0	60.0	679.5026210196752	263350.6951620554	209.0	3909.4541840949205	0.023613109315541135	21	24	0	0	0	0	0	1	0	0	0	0	0	2	2	0	1	0	0	0	0	0	0	0	1	0	0	0	0	0	0	0	0	0	0	0	0	0	0	0	0
1895	1	162.0	50.0	490.08915256289185	142879.0554987506	74.0	3267.249172950508	0.025825531722594476	21	13	1	1	1	0	0	0	0	0	0	0	0	2	1	0	1	0	0	0	0	0	0	0	0	0	0	0	0	0	0	0	0	0	0	0	0	0	0	0	0
1896	2	169.0	65.0	1339.9901789842932	277166.57432415715	13.0	1159.5564974455392	0.03474241743688118	21	75	1	0	0	0	0	1	0	0	0	0	0	3	1	0	0	0	0	0	0	0	0	0	1	0	0	0	0	0	0	0	0	0	0	0	0	0	0	0	0
1897	1	174.0	35.0	1041.7925146958364	203327.80202904053	266.0	3635.5982335923063	0.016012507477322156	21	81	1	0	0	1	0	1	0	0	0	0	0	3	1	0	0	0	0	0	0	0	0	1	0	0	0	0	0	0	0	0	0	0	0	0	0	0	0	0	0
1898	2	190.0	52.0	1467.5327626742378	87365.28881126206	204.0	2762.535730982996	0.035148641991142336	21	55	0	1	0	0	0	0	0	0	0	1	0	3	1	0	1	0	0	0	0	0	0	1	0	0	0	0	0	0	0	0	0	0	0	1	0	0	0	1	0
1899	2	164.0	37.0	1692.3579613984493	170758.6505515398	244.0	1044.2242738748178	0.022076683697192737	26	32	1	0	0	0	0	1	0	0	0	0	0	3	1	0	0	0	1	0	0	0	0	0	0	0	0	0	0	0	0	0	0	0	0	0	0	0	0	1	0
1900	2	160.0	59.0	762.3293675714203	121870.06587389193	139.0	11235.655755470947	0.024356034984689755	21	24	0	0	1	0	1	1	0	1	0	0	0	2	1	0	0	0	0	0	0	0	0	1	0	0	0	0	0	0	0	0	0	0	0	0	0	0	0	0	0
1901	2	176.0	43.0	1095.801778853121	66011.91294926958	352.0	1663.1549315423886	0.022461152980837444	27	57	0	0	0	0	1	0	0	0	0	0	0	3	2	0	0	0	0	0	0	0	0	0	1	0	0	0	0	0	1	0	0	0	0	0	0	0	0	0	0
1902	2	165.0	29.0	1869.1163270205352	71063.82765320606	352.0	1976.523486323757	0.03260792977105274	21	30	1	0	0	1	1	0	0	0	0	0	0	3	1	0	0	0	1	0	0	0	0	0	0	0	0	0	0	0	1	0	0	0	0	1	0	0	0	0	0
1903	2	140.0	113.0	169.742990432478	188159.66085078847	317.0	3274.8867578512136	0.024649162194494107	24	36	1	1	0	1	0	0	0	0	0	0	1	3	1	0	1	0	0	0	0	0	0	1	0	0	0	0	0	0	0	0	1	0	0	0	0	0	0	0	0
1904	1	169.0	70.0	1749.3627283316519	30574.536186272187	305.0	1086.7884930484179	0.027177658768688738	29	45	1	0	0	1	0	0	0	0	0	0	0	1	1	0	0	0	0	0	0	0	0	0	0	0	0	0	0	0	0	0	0	0	0	1	0	0	0	0	0
1905	1	162.0	44.0	2813.043757739584	272467.4476059305	110.0	1886.0716605103134	0.012634117395936551	27	61	1	0	0	0	0	1	0	0	0	0	0	3	2	0	0	0	1	0	0	0	0	0	0	0	0	0	0	0	0	0	0	0	0	0	0	0	0	0	0
1906	2	181.0	83.0	601.1139324284974	27840.641277892355	267.0	2476.7036123477856	0.0410700602489813	26	33	1	0	0	0	0	0	0	0	0	0	1	3	2	0	0	0	0	0	0	0	0	0	0	0	0	0	0	0	0	0	0	0	0	1	0	0	0	0	0
1907	1	161.0	33.0	1517.843929484346	119929.88001362336	73.0	1734.1203312147452	0.024358016108837824	21	25	1	0	0	0	0	1	0	0	0	0	0	3	1	0	0	0	1	0	0	0	0	0	1	0	0	0	0	0	0	0	0	0	0	0	0	0	0	0	0
1908	2	165.0	47.0	316.490379653696	247008.30510541477	329.0	2313.828978149343	0.03177469271831959	18	13	1	0	1	0	0	1	0	0	0	1	0	3	1	0	0	0	0	0	0	1	0	0	0	0	0	0	0	0	0	0	0	0	0	0	0	0	0	0	0
1909	2	150.0	88.0	757.2029216398673	108348.93814387421	76.0	4.85804389334697	0.02200645839713604	24	26	0	0	0	1	0	0	0	0	0	0	0	3	2	0	0	0	0	0	0	0	0	0	0	0	0	0	0	0	1	0	0	0	0	0	0	0	0	1	0
1910	2	160.0	38.0	1988.6359899864813	55751.25641806169	31.0	1601.031030053083	0.007215540483111349	21	72	1	0	0	0	0	0	0	1	0	0	0	1	1	0	0	0	0	0	0	0	0	0	0	0	0	0	0	0	0	0	0	0	0	0	0	0	0	0	0
1911	2	161.0	62.0	709.1390703331327	57279.85262749251	70.0	10635.249803977225	0.0022983771830915427	24	55	0	0	0	0	0	0	0	0	0	0	0	3	1	0	0	0	0	0	0	0	0	0	0	0	0	0	0	0	0	0	0	0	0	0	0	1	0	0	0
1912	2	177.0	71.0	574.7387555530735	9631.705682735752	110.0	4.85804389334697	0.03247568646995791	21	13	1	1	0	0	0	0	0	0	0	0	0	3	1	0	0	0	0	0	0	0	0	0	0	0	0	0	0	0	0	0	0	0	0	0	0	0	0	0	0
1913	2	147.0	35.0	544.6321236989295	142913.556857812	271.0	2052.8948550580963	0.032045457568242224	28	13	1	0	0	0	1	1	0	0	0	1	0	3	3	0	0	0	0	0	0	0	0	0	0	0	0	0	0	0	0	0	0	0	0	0	0	0	0	1	0
1914	2	162.0	46.0	1494.385923996953	66681.28007179798	183.0	3546.9886776834264	0.010642494543458602	23	13	1	0	0	0	0	1	0	0	0	0	0	3	2	0	0	0	0	0	0	0	0	0	0	0	0	0	0	0	0	0	0	0	0	0	0	0	0	0	0
1915	1	149.0	55.0	1873.7744557944047	157667.29182829434	352.0	2465.4978102492732	0.016648445684878325	21	52	1	0	1	0	0	1	0	0	0	0	0	3	1	0	0	0	0	0	0	0	0	1	0	0	0	0	0	0	0	0	0	0	0	0	0	0	0	0	0
1916	2	153.0	46.0	1254.9665142723425	329087.6650194415	260.0	2066.5519263656583	0.037619388257285384	21	63	1	0	0	0	1	1	0	0	0	0	0	3	1	0	1	0	0	0	0	0	0	0	0	0	0	0	0	0	0	0	0	0	0	0	0	0	0	0	0
1917	1	155.0	69.0	2615.6119249721164	510600.11482703243	308.0	2745.7311880884627	0.03352897203408046	21	13	1	0	0	1	0	0	0	0	0	0	0	1	2	0	0	0	0	0	0	0	0	1	0	0	0	0	0	0	1	0	0	1	0	0	0	0	0	1	0
1918	1	161.0	64.0	3522.9033941019234	309751.22236676567	277.0	2720.4485291299907	0.013022406367395413	34	94	1	0	0	0	0	0	0	0	0	0	0	2	1	0	0	0	0	0	0	0	0	1	0	0	0	0	0	0	0	0	0	0	0	1	0	0	0	0	0
1919	2	147.0	50.0	582.9892610526927	67410.0805587016	190.0	1471.5189958771903	0.030311136879821607	21	19	1	0	0	0	0	1	0	0	0	0	0	3	2	0	0	0	1	0	0	0	0	0	0	0	0	0	0	0	0	0	0	0	0	0	0	0	0	0	0
1920	1	168.0	41.0	3157.3582585374006	144905.76329153462	352.0	11713.381656154346	0.03312758129418171	29	68	0	0	1	0	1	1	0	0	0	0	0	2	2	1	0	1	0	0	0	0	0	1	0	0	0	0	0	0	0	0	0	1	0	0	0	0	0	0	0
1921	2	144.0	62.0	1940.7212439242237	333027.56398780644	299.0	1817.6690968380904	0.02856547212157079	21	64	1	0	0	1	0	1	0	0	0	0	0	3	1	0	1	0	0	0	0	0	0	0	0	0	0	0	0	0	0	0	0	0	0	0	0	0	0	1	0
1922	1	181.0	45.0	1135.5145937293169	134529.27546732483	308.0	193.7828906907131	0.025960914274161216	26	61	0	0	1	0	0	1	0	0	0	0	0	1	1	0	0	0	0	0	0	0	0	1	0	0	0	0	0	0	0	0	0	0	0	0	0	0	0	0	0
1923	2	157.0	53.0	772.4952164961112	78330.07287341029	160.0	2639.6607315671017	0.007964006584043514	28	24	0	0	1	0	0	0	0	0	0	0	0	2	1	0	0	0	0	0	0	0	0	1	1	0	0	0	0	0	0	0	0	0	0	0	0	0	1	0	0
1924	1	183.0	58.0	1170.0112171930775	311747.30586574425	236.0	1539.5459274475415	0.03276160789065578	21	59	1	0	0	0	1	0	0	1	0	0	1	3	2	0	0	0	0	0	0	0	0	0	1	0	0	0	0	0	0	0	0	1	0	0	0	0	0	0	0
1925	2	146.0	50.0	2324.3852166136894	75965.35197008392	273.0	2128.6608269418566	0.032791241811624613	21	60	1	0	0	0	0	0	0	0	0	0	0	3	1	0	0	0	0	0	0	0	0	0	0	0	0	0	0	0	0	0	0	0	0	0	0	0	0	0	0
1926	2	153.0	47.0	2136.5818895105353	135691.38693583428	352.0	3216.970592487308	0.021705983056749038	24	40	0	0	1	0	0	0	0	0	0	0	0	3	1	0	0	0	0	0	1	0	0	0	0	0	0	0	0	0	0	0	0	0	0	0	0	0	0	0	0
1927	2	182.0	100.0	1583.085646507209	139360.77976651126	81.0	860.7871513197459	0.02179439682226062	21	16	0	0	0	0	0	1	0	0	0	0	0	3	1	0	0	0	0	0	0	0	0	0	0	0	0	0	0	0	0	0	0	0	0	0	0	0	0	0	0
1928	2	186.0	63.0	2049.5462318830964	148614.21541299624	118.0	8861.403236202386	0.026758184814655125	31	23	1	1	1	1	0	0	1	0	0	0	1	3	1	0	0	0	0	0	0	0	0	1	0	0	0	0	0	0	0	0	0	0	0	1	0	1	0	0	0
1929	2	170.0	40.0	745.7739346335677	15640.785916380315	287.0	1749.718000646747	0.03165926913547614	21	38	1	0	1	1	0	1	0	0	0	0	0	3	1	0	0	0	0	0	0	0	0	0	1	0	0	0	0	0	0	0	0	0	0	0	0	0	0	0	0
1930	2	166.0	51.0	1295.7469309911407	59334.81969603561	223.0	2442.28423723631	0.01418449743065176	27	77	1	0	0	0	0	0	0	0	0	0	0	3	2	0	0	0	0	0	0	0	0	0	0	0	0	0	0	0	0	0	0	0	0	0	0	0	0	0	0
1931	2	148.0	67.0	405.2439843397865	78569.80770707125	284.0	1455.4449682121053	0.03174253587324162	26	44	1	0	0	0	1	1	0	0	0	0	0	3	1	0	0	0	0	0	0	0	0	0	1	0	0	0	0	0	0	0	0	0	0	0	0	0	0	0	0
1932	2	151.0	43.0	1908.101414697036	132352.38865788752	64.0	3026.0671011591076	0.020862831407520193	21	13	1	0	0	0	0	0	0	0	0	0	1	3	1	0	0	0	0	0	0	0	0	0	0	0	0	0	0	0	0	0	0	0	0	0	0	0	0	0	0
1933	1	186.0	47.0	1365.71814735734	124620.47032290127	77.0	1904.0481947440999	0.02591404960510703	21	55	0	0	1	0	0	0	0	0	0	0	0	3	1	0	0	0	0	0	0	0	0	0	0	0	0	0	0	0	0	0	0	1	0	0	0	0	0	0	0
1934	2	149.0	37.0	903.3561822635985	61586.11401608844	219.0	8928.372778961462	0.011709516629252922	21	58	0	0	0	0	0	0	0	0	0	0	0	3	1	0	0	0	0	0	0	0	0	0	0	0	0	0	0	0	0	0	0	0	0	0	0	0	0	0	0
1935	2	158.0	122.0	785.3993779291912	46230.25494501882	333.0	3443.4058156263936	0.026269593052723774	21	24	1	1	0	0	0	0	0	0	0	0	0	3	1	0	0	0	0	0	0	0	0	0	0	0	0	0	0	0	0	0	0	0	0	0	0	0	0	0	0
1936	1	172.0	46.0	1322.2071115895624	49632.24264662279	138.0	9784.21765401599	0.014563812009578389	21	28	1	0	1	0	1	0	0	0	0	0	0	2	1	1	0	0	0	0	0	0	0	0	0	0	0	0	0	0	0	0	0	0	0	0	0	0	0	0	0
1937	2	166.0	63.0	392.158690650178	69509.01030293386	255.0	2844.609686834494	0.03246965065981833	27	84	0	0	0	0	0	1	0	0	0	0	1	3	1	0	0	0	0	0	0	0	0	0	0	0	0	0	0	0	0	0	0	0	0	0	0	0	0	0	0
1938	2	143.0	78.0	728.0254761940921	258094.51327793027	328.0	1450.8718498458438	0.02339371831402998	23	50	0	0	1	1	0	1	0	0	0	0	0	3	1	0	0	0	0	0	0	0	0	0	0	0	0	0	0	1	0	0	1	0	0	0	0	0	1	0	0
1939	1	170.0	51.0	678.8347095996284	135041.4072536829	80.0	2769.7291288459833	0.007883943081068826	21	56	1	0	0	1	0	0	0	0	0	0	1	1	1	0	0	0	0	0	0	0	0	0	0	0	0	0	0	0	0	0	0	0	0	0	0	0	0	0	0
1940	2	168.0	33.0	758.7051342347918	106137.8563871982	258.0	4700.047239416914	0.024149977433057863	22	13	1	1	0	0	0	1	0	0	0	0	0	3	1	0	1	0	0	0	0	0	0	1	0	0	0	0	0	0	0	0	0	0	0	0	0	0	1	0	0
1941	2	153.0	61.0	607.1616387902044	74936.90462421876	274.0	1739.3661705296108	0.012281988459519909	21	60	1	0	0	0	0	1	0	0	1	0	0	3	1	0	1	0	0	0	0	0	0	1	0	1	0	0	0	0	0	0	0	0	0	0	0	0	0	0	0
1942	2	171.0	55.0	2585.8712338223936	81060.76517687	182.0	2620.582610279579	0.02668576605508341	24	25	1	0	1	0	0	1	0	0	0	0	0	3	1	0	0	0	0	0	0	0	0	1	1	0	0	0	0	0	0	1	0	0	0	1	0	0	0	0	0
1943	1	143.0	45.0	1132.2998883890452	122864.0243923226	225.0	2618.062136858061	0.027777402232225655	28	13	1	0	1	0	1	0	0	0	0	0	0	2	1	0	0	0	0	0	0	0	0	0	1	0	0	0	0	0	1	0	0	0	0	0	0	0	0	0	0
1944	2	155.0	58.0	1145.9885328601647	432732.4956939	331.0	1847.3491434660746	0.0249661787726334	21	13	1	0	1	1	0	1	0	0	0	0	0	3	1	0	0	0	0	0	0	0	0	0	0	0	0	0	0	0	0	0	0	0	0	1	0	0	0	0	0
1945	2	157.0	117.0	564.016012088152	37379.88042179855	128.0	2714.3692790853147	0.03498396998448483	22	56	1	1	0	0	0	0	0	0	0	0	0	2	1	0	0	0	0	0	0	0	0	1	0	0	0	0	0	0	0	0	0	0	0	0	0	0	0	0	0
1946	2	179.0	80.0	1286.840215351179	139694.23561666755	236.0	3196.8295312972987	0.02549624498242674	28	63	1	0	0	0	0	0	0	0	0	0	0	3	1	0	1	0	1	0	0	0	0	0	0	0	0	0	0	0	1	0	0	0	0	0	0	0	0	0	0
1947	2	183.0	69.0	4282.296658728274	5660.9120605101	81.0	2065.838362930967	0.03957204111809334	21	15	1	0	0	0	0	0	0	0	0	0	0	3	1	0	0	0	0	0	0	0	0	1	0	0	0	0	0	0	0	0	0	0	0	0	0	0	0	0	0
1948	2	166.0	58.0	2140.201331494214	145867.53343118133	104.0	1612.5706124688431	0.019785934938865296	21	50	1	0	0	0	0	1	0	0	0	0	0	3	1	0	0	0	0	0	0	0	0	1	0	0	0	0	0	0	0	0	0	0	0	0	0	0	1	0	0
1949	1	180.0	111.0	1497.714094013687	73433.4795143435	266.0	2800.7054143761843	0.021553347030978994	21	13	0	0	1	0	1	0	0	0	0	0	0	3	2	0	0	0	0	0	0	0	0	1	1	0	0	0	0	0	0	0	0	0	0	0	0	0	0	0	0
1950	1	186.0	65.0	1787.1701089763644	133841.28199011798	216.0	2884.400748921197	0.018290155551963394	26	55	1	0	0	0	0	0	0	0	0	0	0	3	1	0	0	0	0	0	0	0	0	0	0	0	0	0	0	0	0	0	0	0	0	0	0	0	0	0	0
1951	2	148.0	125.0	1908.562863409229	91459.81190396353	334.0	2108.534801868306	0.02084356170219999	24	49	0	1	1	0	1	1	0	0	0	0	1	2	1	0	0	0	0	0	0	0	0	0	1	0	0	0	0	0	0	0	0	0	0	0	0	0	0	0	0
1952	2	151.0	39.0	1476.3581751517795	77196.3128487592	266.0	2287.177915896	0.018455751159091455	27	13	0	0	0	0	0	0	0	0	0	0	0	3	1	0	0	0	0	0	0	0	0	0	0	1	0	0	0	0	0	0	1	0	0	0	0	0	0	0	0
1953	2	165.0	47.0	2938.9154157129815	98336.14479025686	206.0	1721.4590805229027	0.01612413394632401	27	50	1	0	1	0	1	1	0	0	0	0	0	3	1	0	1	0	0	0	0	0	0	0	0	0	0	0	0	0	0	0	0	1	0	0	0	0	0	0	0
1954	2	141.0	41.0	1931.448875056642	192764.0266552855	230.0	9648.009248547616	0.010794258702649112	31	22	1	0	0	0	0	0	0	0	0	0	1	3	1	0	0	0	0	0	0	0	0	1	0	0	0	0	0	0	0	0	0	0	0	0	0	0	0	0	0
1955	1	166.0	58.0	1843.7250426613919	45649.328354623976	269.0	4876.945502888933	0.0021267909890049126	21	13	1	0	1	1	1	1	0	0	0	0	1	2	1	0	0	0	0	0	0	0	0	0	0	0	0	0	0	0	0	0	0	0	0	0	0	0	0	0	0
1956	1	158.0	39.0	1453.4448874719053	50874.98651049768	170.0	5227.553073034465	0.012110886750775565	21	46	1	0	0	0	1	1	0	0	0	0	0	2	1	0	0	0	0	0	0	0	0	0	0	0	0	0	0	1	0	0	0	0	0	0	0	0	0	0	0
1957	2	145.0	55.0	2094.1782836194147	297779.4588484257	327.0	5645.650440575856	0.0292336063692248	21	54	1	0	0	0	0	0	0	1	0	0	0	3	2	0	0	0	0	0	0	0	0	0	0	1	0	0	0	0	0	0	1	0	0	0	0	0	0	0	0
1958	2	164.0	38.0	2837.6969234672533	80567.23991020562	352.0	11816.649873463739	0.020636689355620796	21	59	1	0	1	0	0	1	0	0	0	0	1	3	2	0	0	0	0	0	0	0	0	0	0	0	0	0	0	0	0	0	0	0	0	0	0	0	0	0	0
1959	2	181.0	59.0	3392.0218836985673	164236.35632232775	103.0	2601.472487044095	0.02778225871376698	21	37	1	0	1	0	0	0	0	0	0	0	0	3	1	0	0	0	1	0	0	0	0	1	0	0	0	0	0	0	0	0	0	0	0	0	0	0	0	0	0
1960	2	161.0	62.0	540.0287821540873	51756.041683743846	13.0	2683.733334271694	0.01991920591012937	21	55	0	1	0	0	0	1	0	0	0	0	0	3	1	0	0	0	0	0	0	0	0	0	0	0	0	0	0	0	0	0	0	0	0	0	0	0	0	0	0
1961	2	156.0	43.0	574.1053512554129	61322.06762610593	327.0	1066.5692022977742	0.026842183324170023	27	33	1	1	0	0	0	0	0	0	0	0	0	2	1	0	0	0	0	0	0	0	0	1	0	0	0	0	0	1	0	0	0	0	0	0	0	0	0	0	0
1962	2	184.0	49.0	5559.7234662642695	104895.26970359428	317.0	3037.5982340704213	0.025818587830198463	30	29	1	0	0	1	0	1	0	0	0	0	0	3	1	0	0	0	0	0	0	0	0	1	0	0	0	0	0	0	0	0	0	0	0	0	0	0	0	0	0
1963	2	190.0	46.0	1342.4740683071843	26807.255039891315	216.0	4922.497322593205	0.024944381181692017	28	36	1	0	1	0	0	0	0	0	0	0	0	1	1	0	0	0	0	0	0	0	0	0	0	0	0	0	0	0	0	0	0	0	0	0	0	0	0	0	0
1964	2	132.0	45.0	1781.8093084349184	77323.12485216596	210.0	3290.0179188867933	0.02402545749935853	21	14	1	1	0	1	1	0	0	0	0	0	0	3	1	0	0	0	0	0	0	0	0	0	0	0	0	0	0	0	0	0	0	0	0	0	0	0	0	0	0
1965	2	175.0	43.0	1938.0166785901974	21242.93315456961	242.0	3445.3937766338177	0.03184619735025751	23	16	1	0	1	1	0	1	0	0	1	0	0	3	1	0	0	0	0	0	0	0	0	0	0	0	0	0	0	0	0	0	0	0	0	0	0	0	0	0	0
1966	1	176.0	49.0	647.1336775373928	76463.38774029847	144.0	2792.2248981661496	0.02268556786955192	21	13	1	0	1	1	0	1	0	0	0	0	0	2	1	1	0	0	0	0	0	0	0	1	1	0	0	0	0	0	0	0	1	1	0	0	0	0	0	0	0
1967	2	170.0	50.0	3252.617896650436	157734.64753259724	227.0	2193.096589154401	0.016141031817867513	21	13	1	0	0	0	1	0	0	0	0	0	0	3	1	0	0	0	0	0	0	0	0	1	0	0	0	0	0	0	0	0	0	0	0	0	0	0	1	0	0
1968	2	163.0	71.0	284.72638292158126	31149.424326339897	185.0	3280.4768581212847	0.020456200173427627	21	52	1	0	0	1	0	1	0	0	0	0	0	3	1	0	0	0	0	0	0	0	0	1	0	0	0	0	0	0	0	0	0	0	0	0	0	0	0	0	0
1969	1	169.0	55.0	1385.575366603179	107051.8973341686	141.0	6774.520279062075	0.0184854404223565	21	25	1	0	1	0	1	0	0	0	0	0	0	3	3	0	0	0	0	0	0	0	0	1	0	0	0	0	0	0	0	0	0	0	0	0	0	0	0	0	0
1970	2	141.0	71.0	540.4363000680779	60151.998625776	40.0	2674.3692442784168	0.022075564779108756	22	51	0	0	0	0	0	0	0	0	0	0	0	1	2	0	0	0	0	0	0	0	0	0	0	0	0	0	0	0	0	0	0	0	0	0	0	0	0	0	0
1971	2	136.0	38.0	1251.4483692627252	31969.75595457313	94.0	3050.5079798881916	0.00893826669983218	29	55	1	0	0	1	0	1	1	0	0	0	0	2	1	0	0	0	0	0	0	0	0	0	0	0	0	0	0	0	0	0	0	1	0	0	0	0	0	0	0
1972	2	163.0	76.0	1259.3910572799173	134236.5581459565	51.0	3013.9601552177373	0.019259179611876155	21	47	1	0	0	0	0	0	0	0	0	0	0	1	2	0	0	0	0	0	0	0	0	0	0	0	0	0	0	1	0	0	0	0	0	0	0	0	0	0	0
1973	1	168.0	80.0	3264.0134904831534	110528.25208810745	175.0	1454.8669330270345	0.027975049361042382	21	25	1	0	0	0	0	0	0	0	0	0	0	3	1	0	0	0	0	0	0	0	0	0	0	0	0	0	0	0	0	0	0	0	0	0	0	0	0	0	0
1974	2	160.0	36.0	3852.9155642282403	343688.20547881606	188.0	7058.8665916796235	0.025699268111184566	22	54	1	0	1	0	0	0	0	0	0	0	1	3	1	0	0	0	0	0	0	0	0	1	0	0	0	0	0	0	0	0	0	0	0	0	0	0	0	0	0
1975	2	173.0	57.0	1214.1946518330433	186207.15929797437	352.0	973.0959825717221	0.0261361466266693	22	34	1	0	1	0	1	0	0	0	0	0	0	3	1	0	0	0	0	0	0	0	0	0	0	0	0	0	0	0	0	0	0	0	0	0	0	0	0	0	0
1976	2	173.0	50.0	1411.7851635164468	160887.01050103444	152.0	2423.619101087243	0.02385626648175983	21	13	1	0	1	1	0	1	0	0	0	0	0	3	2	0	1	0	0	0	0	0	0	0	0	1	0	0	0	0	0	0	0	0	0	0	0	0	0	0	0
1977	1	155.0	55.0	4727.3738808530325	1214656.9845354187	187.0	845.719414144784	0.014375234788429468	24	40	0	0	1	0	0	1	0	0	1	0	0	3	1	0	0	0	0	0	0	0	0	0	0	0	0	0	0	0	0	0	0	0	0	0	0	0	0	0	0
1978	1	143.0	48.0	2299.21213537649	319214.3955173514	352.0	685.2152442367858	0.02668777648768349	32	52	1	0	1	0	0	0	0	0	0	0	0	3	2	0	0	0	0	0	0	0	0	0	0	0	0	0	0	0	0	0	0	0	0	0	0	0	0	0	0
1979	2	160.0	49.0	1031.277711483614	252965.06521533983	157.0	3981.655117528483	0.022939896524299654	21	60	1	0	0	0	0	1	0	0	0	0	0	2	1	0	0	0	0	0	0	0	0	0	0	0	0	0	0	0	0	0	0	0	0	0	0	0	0	0	0
1980	1	141.0	57.0	325.4192982200549	204385.7820419529	352.0	4560.422684741348	0.023751835371064373	21	59	1	0	0	0	1	0	0	0	0	0	0	3	1	0	0	0	1	0	0	0	0	0	0	0	0	0	0	0	0	0	0	0	0	0	0	0	0	0	0
1981	2	171.0	53.0	1098.6868188439914	131229.12718289788	13.0	939.1322301940571	0.030408101756974074	21	13	1	0	0	0	1	1	0	0	0	0	0	3	1	0	1	0	0	0	0	0	0	0	0	0	0	0	0	0	0	0	0	0	0	0	0	0	0	0	0
1982	2	180.0	45.0	2018.5138694823631	91019.70194921744	271.0	2629.647162039928	0.021855260405078354	30	74	1	0	0	0	0	0	0	0	0	0	0	3	1	0	0	0	0	0	0	0	0	0	0	0	0	0	0	0	0	0	0	0	0	0	0	0	0	1	0
1983	1	181.0	61.0	675.1496508610803	35611.43358325661	248.0	2361.1965014161433	0.016339670734844144	31	92	1	0	0	0	0	1	0	0	0	0	0	3	2	0	0	0	0	0	0	0	0	0	0	0	0	0	0	0	0	0	0	0	0	0	0	0	0	0	0
1984	2	190.0	65.0	1029.0849611286899	90042.41997487764	184.0	2104.9473034968514	0.03284865334898745	21	30	1	0	0	0	0	1	0	0	0	0	0	3	1	0	0	0	0	0	0	0	0	0	0	0	0	0	0	0	0	0	0	0	0	0	0	0	0	0	0
1985	1	160.0	49.0	1396.5827587492122	53721.15749474621	22.0	2554.086562657216	0.022656131016924187	21	58	1	0	1	0	0	0	0	0	0	0	0	3	1	0	0	0	1	0	0	0	0	1	0	0	0	0	0	0	0	0	0	0	1	0	0	0	0	0	0
1986	2	136.0	57.0	850.8621743401161	25044.796558583956	332.0	5073.641264496282	0.011994378646073577	27	53	1	0	1	0	0	1	0	0	0	1	0	3	2	0	0	0	0	0	0	0	0	0	0	0	0	0	0	0	0	0	0	0	0	0	0	0	0	0	0
1987	1	174.0	53.0	1636.1527836372222	136177.4600991902	236.0	1182.1759042915364	0.023755958205646296	31	23	1	1	0	0	0	0	0	0	0	0	0	3	1	0	1	0	0	0	0	0	0	0	0	0	0	0	0	0	1	0	0	0	0	0	0	0	0	0	0
1988	2	170.0	107.0	464.21910247187924	8827.106370714635	114.0	2846.809660747169	0.020848313965819928	21	58	0	0	1	0	1	1	0	0	1	0	0	3	2	0	0	0	0	0	0	0	0	0	0	0	0	0	0	0	0	0	0	0	0	0	0	0	0	0	0
1989	2	147.0	88.0	6290.35522836181	83970.42919652566	237.0	2400.7442686934623	0.021242728259477636	21	45	1	0	0	1	0	0	0	0	0	0	0	3	2	0	0	0	0	0	0	0	0	0	1	0	0	0	0	0	0	0	0	0	0	0	0	0	0	0	0
1990	2	157.0	42.0	1512.7489490508449	141540.91405754557	132.0	12330.345364719862	0.028162697587510107	21	24	1	0	0	0	0	1	0	0	0	0	0	1	1	0	1	0	0	0	0	0	0	0	0	0	0	0	0	0	0	0	0	0	0	0	0	0	0	0	0
1991	2	143.0	59.0	1602.7304008994367	247197.67993763948	173.0	1097.914420284938	0.017884523420993916	22	78	1	0	0	0	1	1	0	0	0	0	0	3	2	0	0	0	1	0	0	0	0	0	0	0	0	0	0	0	0	0	0	1	0	0	0	0	0	0	0
1992	1	154.0	50.0	914.2050595747583	172508.28988751103	281.0	3118.9851080991666	0.018445671761860648	25	33	1	0	1	0	0	1	0	0	0	0	0	2	1	0	0	0	0	0	0	0	0	1	0	0	0	0	0	0	0	0	0	0	1	0	0	0	0	0	0
1993	2	149.0	44.0	793.8185815597477	65335.04454681517	18.0	3009.3456343312996	0.0328456165147049	26	50	1	0	1	0	0	0	0	0	0	0	1	3	2	0	0	0	0	0	0	0	0	1	1	0	0	0	0	0	0	0	0	0	0	1	0	0	0	0	0
1994	2	157.0	59.0	345.50877333592587	63359.76477189697	311.0	2257.3410597229995	0.036071421717063894	25	13	1	1	1	0	1	1	0	0	0	0	0	3	1	0	0	0	1	0	0	0	0	0	0	0	0	0	0	0	1	0	0	0	0	0	0	0	0	0	0
1995	2	157.0	51.0	1443.5302864075443	186993.25859638542	167.0	2811.237895489568	0.034353239690641434	21	63	1	1	0	0	0	0	0	0	0	0	0	3	1	0	0	0	0	0	0	0	0	0	0	0	0	0	0	0	0	0	0	0	0	0	0	0	0	0	0
1996	2	170.0	96.0	882.2506958502313	237729.67523519567	253.0	1763.7058920913705	0.01106911625891932	28	14	1	0	0	0	0	1	0	0	0	0	0	2	1	0	1	0	0	0	0	0	0	0	0	0	0	0	0	0	0	0	0	0	0	0	0	0	1	0	0
1997	2	174.0	76.0	1135.7165135256434	86409.4045541746	274.0	2831.077023099636	0.004662559255584852	21	60	0	0	0	0	1	0	0	0	0	0	0	2	2	0	0	0	0	0	0	0	0	0	0	0	0	0	0	0	0	0	0	0	1	0	0	0	0	0	0
1998	2	174.0	34.0	1560.799872259427	283566.1659666153	352.0	3004.9039239638587	0.033271800994755886	22	66	1	0	0	1	0	1	0	0	0	0	0	3	2	0	0	0	0	0	0	0	0	0	0	0	0	0	0	0	0	0	0	0	0	0	0	0	0	0	0
[truncated: 1,001 more rows]
